# Supplementary material for: Transcriptome analysis of porcine PBMCs after in vitro stimulation by LPS or PMA/ionomycin using an expression array targeting the pig immune response
Source: BMC Genomics. 2010 May 11;11:292. doi: 10.1186/1471-2164-11-292 (PMC2881026; doi:10.1186/1471-2164-11-292)
Supplement: Additional file 1 — Detailed information of probes in the Porcine SLA-RI oligonucleotide set. The file SLA_RI_Table_S1.xls is an excel file, which contains the detailed information and GO annotation information for the genes or probes included in the SLA-RI set. [file 1471-2164-11-292-S1.XLS]

## Sheet: SLA_RI_Table_S1
Oligo Name	Sequence (5' to 3')	target_gene_id	target_transcript_ids	sequence source	method	E_value (BLAST)	score (BLAST)	oligo_length	%GC content	HumanLocusID	BIOLOGICAL_PROCESS	CELLULAR_COMPONENT	MOLECULAR_FUNCTION	PATHWAYS	SWISSPROT_ACC_NUMBER	HUMAN_ALIASES	SUMMARY
Susc10000001	GGAAGAGGAAACCATTGTGTGTAACACGGTCCAGAATGAGGACGGCTTCTCTCACTACTCACTGACTGTC	CLSTN3	BE031028.1	GenBank	GeneID or RefSeq Search			70	50	9746	cell adhesion(GO:0007155);homophilic cell adhesion(GO:0007156)	membrane(GO:0016020);integral to membrane(GO:0016021)	calcium ion binding(GO:0005509);protein binding(GO:0005515)		Q9BQT9	alcbeta
Susc10000002	GGAGCTTCTAAAACTGGAATGACAGGAATGGCCTCCTCCCTGCGCTCCCCATTCTTG	FKBP1A	NM_001038000.1	GenBank	BLAST	1e-174	609	57	54.39	2280	protein folding(GO:0006457);protein folding(GO:0006457);positive regulation of I-kappaB kinase/NF-kappaB cascade(GO:0043123)		peptidyl-prolyl cis-trans isomerase activity(GO:0003755);receptor activity(GO:0004872);protein binding(GO:0005515);isomerase activity(GO:0016853)		P62942;Q4VC47	PPIASE	The protein encoded by this gene is a member of the immunophilinprotein family, which play a role in immunoregulation and basic cellularprocesses involving protein folding and trafficking. This encoded protein isa cis-trans prolyl isomerase that binds the immunosuppressants FK506 andrapamycin. It interacts with several intracellular signal transductionproteins including type I TGF-beta receptor. …
Susc10000003	CGCACATCCGGGAGGGTCCTGGGCAGAGTAGGTGGGAGGATCTGGCTTCAAAAGAATCAGGGTGGTGTGA	GNL1	OTTSUST00000001066	VEGA database				70	58.57	2794	signal transduction(GO:0007165)	intracellular(GO:0005622)	nucleotide binding(GO:0000166);GTP binding(GO:0005525);GTP binding(GO:0005525)		P36915	HSR1	The GNL1 gene, identified in the human major histocompatibilitycomplex class I region, shows a high degree of similarity with its mousecounterpart. The GNL1 gene is located less than 2 kb centromeric to HLA-E, inthe same transcriptional orientation. GNL1 is telomeric to HLA-B and HLA-C.
Susc10000004	GTCACCAAGGCCTGGTACTGCGACTTTCCTGCAAGTTTCGAATGAACCTGGCGTT	C7H6orf134_antisense	OTTSUST00000001032_antisense; OTTSUST00000001033_antisense; OTTSUST00000001036_antisense	VEGA database				55	52.73
Susc10000005	CAAACCCTTCTTCGCAGATCCTACGTAGGTGACCAGGACGCGTTGTCCTGTTGGGTAGAAAAGAGATAG	HOXB6	BX668991.2	GenBank	GeneID or RefSeq Search			69	50.72	3216	regulation of transcription, DNA-dependent(GO:0006355);regulation of transcription, DNA-dependent(GO:0006355);multicellular organismal development(GO:0007275);determination of anterior/posterior axis, embryo(GO:0008595)	nucleus(GO:0005634);nucleus(GO:0005634)	transcription factor activity(GO:0003700);transcription factor activity(GO:0003700);sequence-specific DNA binding(GO:0043565)		P17509	Hox-2.2	This gene is a member of the Antp homeobox family and encodes aprotein with a homeobox DNA-binding domain. It is included in a cluster ofhomeobox B genes located on chromosome 17. The encoded protein functions as asequence-specific transcription factor that is involved in development,including that of lung and skin, and has been localized to both the nucleusand cytoplasm. Altered expression of th…
Susc10000006	AGCAGGGGTGCACTGAGGACAAGGGCTGGGCAGGGAAACGAGGGCTGTGCACACA	SKIV2L_antisense	OTTSUST00000000672_antisense	VEGA database				55	63.64	6499			nucleotide binding(GO:0000166);nucleic acid binding(GO:0003676);RNA binding(GO:0003723);ATP-dependent RNA helicase activity(GO:0004004);protein binding(GO:0005515);ATP binding(GO:0005524);ATP-dependent helicase activity(GO:0008026);hydrolase activity(GO:0016787)		Q15477	SKIV2	DEAD box proteins, characterized by the conserved motifAsp-Glu-Ala-Asp (DEAD), are putative RNA helicases. They are implicated in anumber of cellular processes involving alteration of RNA secondary structuresuch as translation initiation, nuclear and mitochondrial splicing, andribosome and spliceosome assembly. Based on their distribution patterns, somemembers of this family are believed to be in…
Susc10000007	ATAAACACACAAGAAGTTCTGGGCTATCCCGCAGTAGCAGCAGCAAAGCTTGGCTGTGGATGGATGGAGC	CLEC1	BP433855.1	GenBank	BLAST	2e-117	426	70	51.43	51267	defense response(GO:0006952);cell surface receptor linked signal transduction(GO:0007166)	intracellular(GO:0005622);integral to plasma membrane(GO:0005887);membrane(GO:0016020)	transmembrane receptor activity(GO:0004888);sugar binding(GO:0005529)		Q8NC01	MGC34328	This gene encodes a member of the C-type lectin/C-type lectin-likedomain (CTL/CTLD) superfamily. Members of this family share a common proteinfold and have diverse functions, such as cell adhesion, cell-cell signalling,glycoprotein turnover, and roles in inflammation and immune response. Theencoded protein may play a role in regulating dendritic cell function.Alternative splice variants have been…
Susc10000008	GAGTGCCCCCGTTCCTCCTGCACCGTGGAGGCACTGCAGAAGCTCTCTGACGTCACC	DDAH2	OTTSUST00000000610	VEGA database				57	64.91	23564	arginine catabolic process(GO:0006527);nitric oxide biosynthetic process(GO:0006809);anti-apoptosis(GO:0006916);nitric oxide mediated signal transduction(GO:0007263)		dimethylargininase activity(GO:0016403);hydrolase activity(GO:0016787)		O95865	NG30	This gene belongs to the dimethylarginine dimethylaminohydrolase(DDAH) gene family. The encoded enzyme plays a role in nitric oxidegeneration by regulating cellular concentrations of methylarginines, which inturn inhibit nitric oxide synthase activity.
Susc10000009	GCGCGCTGCGCCGCCACATGGTGCGCTGGTGCAGCTCGTCGCCGAGCGCCTTGAG	HRK	BGISUSX0000184702	PigGIS database (http://pig.genomics.org.cn)	BLAST	3e-58	233	55	74.55	8739	induction of apoptosis(GO:0006917);negative regulation of survival gene product activity(GO:0008634);regulation of apoptosis(GO:0042981)		protein binding(GO:0005515)		O00198	HARAKIRI	Activator of apoptosis Hrk regulates apoptosis through interactionwith death-repressor proteins Bcl-2 and Bcl-X(L). The HRK protein lackssignificant homology to other BCL2 family members except for an 8-amino acidregion that was similar to the BCL2 homology domain-3 (BH3) motif of BIK.HRK interacts with BCL2 and BCLXL via the BH3 domain, but not with thedeath-promoting BCL2-related proteins BAX, …
Susc10000010	CTGCTGGGCCACGACGCGCAGGAGGTCAAGCTGAAGATCATGAGTCATCTCGGGCC	PDGFRB	AH010607.1	GenBank	GeneID or RefSeq Search			56	62.5	5159	protein amino acid phosphorylation(GO:0006468);signal transduction(GO:0007165);transmembrane receptor protein tyrosine kinase signaling pathway(GO:0007169);regulation of peptidyl-tyrosine phosphorylation(GO:0050730)	membrane(GO:0016020);integral to membrane(GO:0016021)	nucleotide binding(GO:0000166);receptor activity(GO:0004872);platelet activating factor receptor activity(GO:0004992);platelet-derived growth factor receptor activity(GO:0005017);vascular endothelial growth factor receptor activity(GO:0005021);protein binding(GO:0005515);ATP binding(GO:0005524);transferase activity(GO:0016740)	Calcium signaling pathway;Colorectal cancer;Cytokine-cytokine receptor interaction;Focal adhesion;Gap junction;Glioma;MAPK signaling pathway;Melanoma;Regulation of actin cytoskeleton	P09619	PDGFR1	This gene encodes a cell surface tyrosine kinase receptor formembers of the platelet-derived growth factor family. These growth factorsare mitogens for cells of mesenchymal origin. The identity of the growthfactor bound to a receptor monomer determines whether the functional receptoris a homodimer or a heterodimer, composed of both platelet-derived growthfactor receptor alpha and beta polypeptide…
Susc10000011	ATCTCGATGGAGTGGGTCCCATCAATTTGAACAGTTGTCTGGATCCATTTTGTGGATGGCGCCAGAAGTA	BRAF	CV874987.1	GenBank	GeneID or RefSeq Search			70	47.14	673	protein amino acid phosphorylation(GO:0006468);anti-apoptosis(GO:0006916);intracellular signaling cascade(GO:0007242);organ morphogenesis(GO:0009887)	cytoplasm(GO:0005737);plasma membrane(GO:0005886)	nucleotide binding(GO:0000166);protein serine/threonine kinase activity(GO:0004674);receptor signaling protein activity(GO:0005057);protein binding(GO:0005515);ATP binding(GO:0005524);zinc ion binding(GO:0008270);transferase activity(GO:0016740);diacylglycerol binding(GO:0019992);metal ion binding(GO:0046872)	Chronic myeloid leukemia;Colorectal cancer;Dorso-ventral axis formation;Endometrial cancer;ErbB signaling pathway;Focal adhesion;Glioma;Insulin signaling pathway;Long-term depression;Long-term potentiation;MAPK signaling pathway;Melanoma;Natural killer ce	P15056	RAFB1
Susc10000012	TTCCCTTCCCCAGATAACTTCTCCAGCTCCAGCTCTTCTAAGAACAATCTGCGGGTGCCCTGTCTGTGCC	EGFL8_antisense	OTTSUST00000000651_antisense	VEGA database				70	54.29	80864	in utero embryonic development(GO:0001701)	integral to membrane(GO:0016021)	calcium ion binding(GO:0005509);palmitoyl-(protein) hydrolase activity(GO:0008474)		Q99944	NG3
Susc10000013	GGTGGCGTGGGCACCACCTGTGCCTAGAACAAACTGGTGACAGTCACTCAACTGACGTCAGGGCACAAGT	CCL18	AJ746658.1	GenBank	BLAST	4e-12	75.8	70	57.14	6362	chemotaxis(GO:0006935);inflammatory response(GO:0006954);immune response(GO:0006955);signal transduction(GO:0007165);cell-cell signaling(GO:0007267);response to biotic stimulus(GO:0009607)	extracellular region(GO:0005576);extracellular space(GO:0005615)	chemokine activity(GO:0008009)	Cytokine-cytokine receptor interaction	P55774	SCYA18	This gene is one of several Cys-Cys (CC) cytokine genes clusteredon the q arm of chromosome 17. Cytokines are a family of secreted proteinsinvolved in immunoregulatory and inflammatory processes. The CC cytokines areproteins characterized by two adjacent cysteines. The cytokine encoded bythis gene displays chemotactic activity for naive T cells, CD4+ and CD8+ Tcells and nonactivated lymphocytes, …
Susc10000014	CGAAGGGCGGTTGTGCTGGCTCTGGGTGCGGGAAATGTGACTGCCACGGAGTGAAGGGACAGAAGGG	COL4A1	CN154120.1	GenBank	GeneID or RefSeq Search			67	62.69	1282	phosphate transport(GO:0006817)	extracellular region(GO:0005576);collagen(GO:0005581);basement membrane(GO:0005604);cytoplasm(GO:0005737)	extracellular matrix structural constituent(GO:0005201)	Cell Communication;ECM-receptor interaction;Focal adhesion;Small cell lung cancer	P02462	arresten	This gene encodes the major type IV alpha collagen chain ofbasement membranes. Like the other members of the type IV collagen genefamily, this gene is organized in a head-to-head conformation with anothertype IV collagen gene so that each gene pair shares a common promoter.
Susc10000015	AGGACCTCAGGCAGCCTCATTACAGCAGCAGTGGTAACTTGGAGGCGTCTTCAAAACGGGCTCCCGCAAA	OCLN	DY426453.1	GenBank	GeneID or RefSeq Search			70	55.71	4950	protein complex assembly(GO:0006461)	plasma membrane(GO:0005886);tight junction(GO:0005923);membrane(GO:0016020);integral to membrane(GO:0016021)	structural molecule activity(GO:0005198)	Cell adhesion molecules (CAMs);Leukocyte transendothelial migration;Pathogenic Escherichia coli infection - EHEC;Pathogenic Escherichia coli infection - EPEC;Tight junction	Q16625		This gene encodes an integral membrane protein which is located attight junctions. This protein may be involved in the formation andmaintenance of the tight junction. The possibility of several alternativelyspliced products has been suggested but the full nature of these products hasnot been described.
Susc10000016	ACTGCGTCTTCTGTGAGCTGACCGACTCCGCGACCTGCCCCGGTATCCCCATGCGCTGTGGCGATGACGA	SPACA4	CX061837.1	GenBank	BLAST	4e-59	232	70	64.29	171169	cell adhesion(GO:0007155)	membrane(GO:0016020)	protein binding(GO:0005515);GPI anchor binding(GO:0048503)		Q8TDM5	SAMP14
Susc10000017	AGAAGCAAAAGGGGTCTGTGGCTGAATCGCTTGCTGCAACAACAACTGTTCCACCAGGAGCAAAAGGATC	EPS15	BI185241.1	GenBank	GeneID or RefSeq Search			70	50	2060	epidermal growth factor receptor signaling pathway(GO:0007173);cell proliferation(GO:0008283);vesicle organization and biogenesis(GO:0016050)	plasma membrane(GO:0005886);coated pit(GO:0005905)	receptor activity(GO:0004872);calcium ion binding(GO:0005509);protein binding(GO:0005515)		P42566	MLLT5	This gene encodes a protein that is part of the EGFR pathway. Theprotein is present at clatherin-coated pits and is involved inreceptor-mediated endocytosis of EGF. Notably, this gene is rearranged withthe HRX/ALL/MLL gene in acute myelogeneous leukemias. Alternatetranscriptional splice variants of this gene have been observed but have notbeen thoroughly characterized.
Susc10000018	GCAAGCCGTTCAGAGGAGGCTGAGGTGGTGCTACCAGGCACAGCTTGCATGAGCAGAAGTGGCCA	ICAM-2	NM_001001631.1	GenBank	BLAST	3e-14	75.8	65	60	3384	cell-cell adhesion(GO:0016337)	uropod(GO:0001931);plasma membrane(GO:0005886);integral to plasma membrane(GO:0005887)	integrin binding(GO:0005178);protein binding(GO:0005515)	Cell adhesion molecules (CAMs);Natural killer cell mediated cytotoxicity	P13598	CD102	The protein encoded by this gene is a member of the intercellularadhesion molecule (ICAM) family. All ICAM proteins are type I transmembraneglycoproteins, contain 2-9 immunoglobulin-like C2-type domains, and bind tothe leukocyte adhesion LFA-1 protein. This protein may play a role inlymphocyte recirculation by blocking LFA-1-dependent cell adhesion. Itmediates adhesive interactions important for …
Susc10000019	TTCTGCTGGCAAATCCCAGTACAGATTGAAAGCTAGAGCTCTTCAGTGCCACTCTGTGCATCTGG	NPC2	NM_214206.1	GenBank	BLAST	4e-115	410	65	49.23	10577	regulation of isoprenoid metabolic process(GO:0019747);cholesterol homeostasis(GO:0042632)		enzyme binding(GO:0019899)		P61916	NP-C2	This gene encodes a protein containing a lipid recognition domain.The encoded protein may function in regulating the transport of cholesterolthrough the late endosomal/lysosomal system. Mutations in this gene have beenassociated with Niemann-Pick disease, type C2 and frontal lobe atrophy.
Susc10000020	CCAGCCTCCCACTCCTCAGTAACCGCCTTCTGGCGTTTAAAGGCCTTGGGTAACTTATGG	intron1 bat1_antisense	snoRNAU84 and part intron1 bat1_antisense	The genomic sequence and analysis of the swine major histocompatibility complex (PMID: 16515853)				60	55
Susc10000021	TCGGGTTCACTTCCTGGCCTCACTTGGTGGATTAAGGATCCAGAGCTGCTGCGCG	SSA1	AK234261.1	GenBank	BLAST	9e-114	410	55	58.18	6737		intracellular(GO:0005622);cytoplasm(GO:0005737);ribonucleoprotein complex(GO:0030529)	DNA binding(GO:0003677);RNA binding(GO:0003723);protein binding(GO:0005515);zinc ion binding(GO:0008270);metal ion binding(GO:0046872)		P19474	SSA1	This gene encodes a member of the tripartite motif (TRIM) family.The TRIM motif includes three zinc-binding domains, a RING, a B-box type 1and a B-box type 2, and a coiled-coil region. The encoded protein is part ofthe RoSSA ribonucleoprotein, which includes a single polypeptide and one offour small RNA molecules. The RoSSA particle localizes to both the cytoplasmand the nucleus. RoSSA interacts …
Susc10000022	TCATCCGTCAACCCTACCTGTAATCAGTGACGCCAGGAGTGTACTTCTGGAAGCAATACGAAAAGGT	WASF1	CK466764.1	GenBank	GeneID or RefSeq Search			67	47.76	8936	protein complex assembly(GO:0006461);cell motility(GO:0006928);actin filament polymerization(GO:0030041)	actin cytoskeleton(GO:0015629)	actin binding(GO:0003779)	Adherens junction;Regulation of actin cytoskeleton	Q92558	WAVE1	The protein encoded by this gene, a member of the Wiskott-Aldrichsyndrome protein (WASP)-family, plays a critical role downstream of Rac, aRho-family small GTPase, in regulating the actin cytoskeleton required formembrane ruffling. It has been shown to associate with an actin nucleationcore Arp2/3 complex while enhancing actin polymerization in vitro.Wiskott-Aldrich syndrome is a disease of the i…
Susc10000023	CCATCTGAACCCAGTCCATATGGTTTCTTTCCTTTCACTTCCCGTGTACATCCCCAGGCA	RGS5	NM_214356.1	GenBank	GeneID or RefSeq Search			60	50	8490	regulation of G-protein coupled receptor protein signaling pathway(GO:0008277);negative regulation of signal transduction(GO:0009968)		signal transducer activity(GO:0004871);GTPase activator activity(GO:0005096)		O15539	MSTP129	The regulator of G protein signaling (RGS) proteins are signaltransduction molecules that have structural homology to SST2 of Saccharomycescerevisiae and EGL-10 of Caenorhabditis elegans. Multiple genes homologous toSST2 are present in higher eukaryotes. RGS proteins are involved in theregulation of heterotrimeric G proteins by acting as GTPaseactivators.[supplied by OMIM]
Susc10000024	CCTCAAAATCCGGTCATTTCCCAAACTCCTCCAATGCCTGGTCATCGTTCTCAGGCACCTACTCCTCGTC	CD2	NM_213776.1	GenBank	BLAST	3e-43	172	70	52.86	914	lipid raft polarization(GO:0001766);induction of apoptosis(GO:0006917);cell surface receptor linked signal transduction(GO:0007166);cell-cell adhesion(GO:0016337);natural killer cell activation(GO:0030101);positive regulation of myeloid dendritic cell activation(GO:0030887);T cell activation(GO:0042110);regulation of T cell differentiation(GO:0045580)	integral to plasma membrane(GO:0005887);membrane(GO:0016020)	receptor activity(GO:0004872);protein binding(GO:0005515);protein binding(GO:0005515)	Cell adhesion molecules (CAMs);Hematopoietic cell lineage	P06729	T11
Susc10000025	ACAGCTGTGGTAGCATTAGATTTAGAAGGTGTGGTATTCCCCTATTTTCCACGACTGGGGCGCT	HAPLN1	NM_001004028.1	GenBank	GeneID or RefSeq Search			64	48.44	1404	cell adhesion(GO:0007155)	proteinaceous extracellular matrix(GO:0005578)	hyaluronic acid binding(GO:0005540)		P10915	CRTL1
Susc10000026	GGTCTACTACGAGTCCAAAGCGCACATCCACTGCTCGGTGAAAGCAGAGAACTCGGTGGCGGCCAAATCG	SHH	BX918823.1	GenBank	GeneID or RefSeq Search			70	57.14	6469	patterning of blood vessels(GO:0001569);vasculogenesis(GO:0001570);metanephros development(GO:0001656);ureteric bud branching(GO:0001658);cell fate specification(GO:0001708);neural crest cell migration(GO:0001755);positive regulation of neuroblast proliferation(GO:0002052);osteoblast development(GO:0002076);signal transduction(GO:0007165);activation of hh target transcription factor(GO:0007228);c…	extracellular space(GO:0005615);cell surface(GO:0009986);membrane(GO:0016020);lipid raft(GO:0045121)	patched binding(GO:0005113);protein binding(GO:0005515);peptidase activity(GO:0008233);laminin-1 binding(GO:0043237)	Basal cell carcinoma;Hedgehog signaling pathway	Q15465	TPTPS	This gene encodes a protein that is instrumental in patterning theearly embryo. It has been implicated as the key inductive signal inpatterning of the ventral neural tube, the anterior-posterior limb axis, andthe ventral somites. Of three human proteins showing sequence and functionalsimilarity to the sonic hedgehog protein of Drosophila, this protein is themost similar. The protein is made as a …
Susc10000027	TGAGTGGATTGCAGATGGAGAGGAGGACGAGGACTACCTGGACCTGGAGAAGATCT	SERPIND1	AK232971.1	GenBank	BLAST	2e-118	426	56	53.57	3053	chemotaxis(GO:0006935);blood coagulation(GO:0007596)	extracellular region(GO:0005576)	serine-type endopeptidase inhibitor activity(GO:0004867);heparin binding(GO:0008201)	Complement and coagulation cascades	P05546	LS2	The product encoded by this gene is a serine proteinase inhibitorwhich rapidly inhibits thrombin in the presence of dermatan sulfate orheparin. The gene contains five exons and four introns. This protein shareshomology with antithrombin III and other members of the alpha 1-antitrypsinsuperfamily. Mutations in this gene are associated with heparin cofactor IIdeficiency.
Susc10000028	CTGCTGCCCTCCCCTTTCCAGCAGTCTCCGTCTCTGCCTCTCAACCACCTGCCCGGCATGCCTGATG	NOTCH1	DY432171.1	GenBank	BLAST	2e-105	387	67	64.18	4851	regulation of transcription, DNA-dependent(GO:0006355);immune response(GO:0006955);Notch signaling pathway(GO:0007219);multicellular organismal development(GO:0007275);cell differentiation(GO:0030154);negative regulation of myoblast differentiation(GO:0045662);regulation of developmental process(GO:0050793)	nucleus(GO:0005634);membrane(GO:0016020);integral to membrane(GO:0016021)	receptor activity(GO:0004872);calcium ion binding(GO:0005509);protein binding(GO:0005515)	Dorso-ventral axis formation;Notch signaling pathway;Signaling by Notch	P46531	hN1	This gene encodes a member of the Notch family. Members of thisType 1 transmembrane protein family share structural characteristicsincluding an extracellular domain consisting of multiple epidermal growthfactor-like (EGF) repeats, and an intracellular domain consisting ofmultiple, different domain types. Notch family members play a role in avariety of developmental processes by controlling cell f…
Susc10000029	TCTGCTTCCCTTCCCCTCGTTGGGCAAGCTGCGGACCACCAGTCATTCACTGCTTGTTTCCTGGTGAAGA	CSNK2B_antisense	OTTSUST00000000720_antisense	VEGA database				70	55.71	1460	signal transduction(GO:0007165);Wnt receptor signaling pathway(GO:0016055)	protein kinase CK2 complex(GO:0005956);protein kinase CK2 complex(GO:0005956)	protein kinase CK2 activity(GO:0004682);protein kinase CK2 regulator activity(GO:0008605);protein kinase CK2 regulator activity(GO:0008605);kinase activity(GO:0016301);identical protein binding(GO:0042802)	Adherens junction;Tight junction;Wnt signaling pathway	P67870	MGC138224	This gene encodes the beta subunit of casein kinase II, aubiquitous protein kinase which regulates metabolic pathways, signaltransduction, transcription, translation, and replication. The enzyme iscomposed of three subunits, alpha, alpha prime and beta, which form atetrameric holoenzyme. The alpha and alpha prime subunits are catalytic,while the beta subunit serves regulatory functions. The enzym…
Susc10000030	TTGCAGCATAGCAGTGCACCATATGGTTTCGGCGCGGGAACCAAGCTGGAGCTCA	IGKV2-4	AF334739.1	GenBank	GeneID or RefSeq Search			55	56.36	28929
Susc10000031	CCATCCCCGCTTCGTCCTGACAGCGGCCAGCTGCTTCCGTGGCAAGAACAGCGGAAGTGC	AZU1	BX669412.2	GenBank	GeneID or RefSeq Search			60	65	566	microglial cell activation(GO:0001774);microglial cell activation(GO:0001774);proteolysis(GO:0006508);anti-apoptosis(GO:0006916);chemotaxis(GO:0006935);inflammatory response(GO:0006954);protein kinase C activation(GO:0007205);glial cell migration(GO:0008347);glial cell migration(GO:0008347);monocyte activation(GO:0042117);positive regulation of tumor necrosis factor biosynthetic process(GO:004253…	extracellular region(GO:0005576);azurophil granule(GO:0042582);azurophil granule(GO:0042582)	serine-type endopeptidase activity(GO:0004252);heparin binding(GO:0008201);toxin binding(GO:0015643)		P20160	NAZC	Azurophil granules, specialized lysosomes of the neutrophil,contain at least 10 proteins implicated in the killing of microorganisms. Theprotein encoded by this gene is an azurophil granule antibiotic protein, withmonocyte chemotactic and antibacterial activity. It is also an importantmultifunctional inflammatory mediator. This encoded protein is a member ofthe serine protease gene family but it …
Susc10000032	CACACAACGGTGAACTTCATCAACCAGAACCTCCTCACCTACTTGCGCAACTTAGTCCAAAGTGAGATGG	BID	NM_001030535.1	GenBank	BLAST	3e-22	103	70	48.57	637	release of cytochrome c from mitochondria(GO:0001836);induction of apoptosis via death domain receptors(GO:0008625);positive regulation of apoptosis(GO:0043065);neuron apoptosis(GO:0051402)	membrane fraction(GO:0005624);cytoplasm(GO:0005737);mitochondrion(GO:0005739);cytosol(GO:0005829)	death receptor binding(GO:0005123);protein binding(GO:0005515)	Apoptosis;Natural killer cell mediated cytotoxicity;Apoptosis	P55957	MGC42355	This gene encodes a death agonist that heterodimerizes with eitheragonist BAX or antagonist BCL2. The encoded protein is a member of the BCL-2family of cell death regulators. It is a mediator of mitochondrial damageinduced by caspase-8 (CASP8); CASP8 cleaves this encoded protein, and theCOOH-terminal part translocates to mitochondria where it triggers cytochromec release. Multiple alternatively s…
Susc10000034	TGAGGAACCAGGTGTACAGTCTCGTGCCGGACCGGACGGTGGCTGACCGGCAGCTGGTCCTCAAG	STK19	OTTSUST00000000702	VEGA database				65	64.62	8859	protein amino acid phosphorylation(GO:0006468)	nucleus(GO:0005634)	nucleotide binding(GO:0000166);protein serine/threonine kinase activity(GO:0004674);protein binding(GO:0005515);ATP binding(GO:0005524);kinase activity(GO:0016301);transferase activity(GO:0016740);manganese ion binding(GO:0030145)		P49842	RP1	This gene encodes a serine/threonine kinase which localizespredominantly to the nucleus. Its specific function is unknown; it ispossible that phosphorylation of this protein is involved in transcriptionalregulation. This gene localizes to the major histocompatibility complex (MHC)class III region on chromosome 6 and expresses two transcript variants.
Susc10000035	CACCACCAACATCTCTCCGGCCCTCTCAGCTCAGCTTACGACCACGTGCGCAAGA	MAPK3	AK231529.1	GenBank	GeneID or RefSeq Search			55	60	5595	regulation of progression through cell cycle(GO:0000074);protein amino acid phosphorylation(GO:0006468);protein amino acid phosphorylation(GO:0006468);cell cycle(GO:0007049)	cellular_component(GO:0005575)	nucleotide binding(GO:0000166);protein kinase activity(GO:0004672);protein serine/threonine kinase activity(GO:0004674);MAP kinase activity(GO:0004707);MAP kinase activity(GO:0004707);protein binding(GO:0005515);ATP binding(GO:0005524);ATP binding(GO:0005524);transferase activity(GO:0016740)	Adherens junction;Axon guidance;Chronic myeloid leukemia;Colorectal cancer;Dorso-ventral axis formation;Endometrial cancer;ErbB signaling pathway;Fc epsilon RI signaling pathway;Focal adhesion;Gap junction;Glioma;GnRH signaling pathway;Insulin signaling p	P27361	PRKM3	The protein encoded by this gene is a member of the MAP kinasefamily. MAP kinases, also known as extracellular signal-regulated kinases(ERKs), act in a signaling cascade that regulates various cellular processessuch as proliferation, differentiation, and cell cycle progression inresponse to a variety of extracellular signals. This kinase is activated byupstream kinases, resulting in its transloca…
Susc10000036	CTTATGACCCATCCAGTCCGCAAACCAGCCAGTCCTGGTACCTGGGCTAGCTTGGTTCCTTT	NFIB	AK236442.1	GenBank	GeneID or RefSeq Search			62	54.84	4781	DNA replication(GO:0006260);transcription(GO:0006350);regulation of transcription, DNA-dependent(GO:0006355)	intracellular(GO:0005622);nucleus(GO:0005634);nucleus(GO:0005634)	transcription factor activity(GO:0003700);transcription factor activity(GO:0003700)		O00712	NFIB3
Susc10000037	ATGCCCAAAGAGACATATTTGGCACATCCTCCCCAAGAGGCCACTACCCTGGAGAGCCTGGTATCATCAG	LRIG2	CK454998.1	GenBank	BLAST	3e-81	307	70	52.86	9860		membrane(GO:0016020);integral to membrane(GO:0016021)	protein binding(GO:0005515)		O94898	KIAA0806
Susc10000038	GCGGCATGAAGTTGCAGTGACCTGTCGAGCCCCACCCTCAGCTGAGCCCAGGAAC	MAPK13	AK236703.1	GenBank	GeneID or RefSeq Search			55	63.64	5603	protein amino acid phosphorylation(GO:0006468);response to stress(GO:0006950);cell cycle(GO:0007049);protein kinase cascade(GO:0007243)		nucleotide binding(GO:0000166);protein kinase activity(GO:0004672);protein serine/threonine kinase activity(GO:0004674);protein serine/threonine kinase activity(GO:0004674);MAP kinase activity(GO:0004707);protein binding(GO:0005515);ATP binding(GO:0005524);MP kinase activity(GO:0008339);transferase activity(GO:0016740)	Epithelial cell signaling in Helicobacter pyloriinfection;Fc epsilon RI signaling pathway;GnRH signaling pathway;Leukocyte transendothelial migration;MAPK signaling pathway;Toll-like receptor signaling pathway;VEGF signaling pathway	O15264	p38delta	The protein encoded by this gene is a member of the MAP kinasefamily. MAP kinases act as an integration point for multiple biochemicalsignals, and are involved in a wide variety of cellular processes such asproliferation, differentiation, transcription regulation and development.This kinase is closely related to p38 MAP kinase, both of which can beactivated by proinflammatory cytokines and cellul…
Susc10000039	GAGGACAAGGACGGCGTCAAGTACCAGGTGTCACTGACTGAGAGCATGAAGATGGA	GATA2	NM_213879.1	GenBank	GeneID or RefSeq Search			56	53.57	2624	cell fate determination(GO:0001709);transcription(GO:0006350);regulation of transcription, DNA-dependent(GO:0006355);transcription from RNA polymerase II promoter(GO:0006366);phagocytosis(GO:0006909);pituitary gland development(GO:0021983);neuron differentiation(GO:0030182);cell maturation(GO:0048469);positive regulation of phagocytosis(GO:0050766)	nucleus(GO:0005634);nucleus(GO:0005634)	transcription factor activity(GO:0003700);transcription factor activity(GO:0003700);protein binding(GO:0005515);zinc ion binding(GO:0008270);sequence-specific DNA binding(GO:0043565);metal ion binding(GO:0046872)		P23769	NFE1B	The GATA family of transcription factors, which contain zincfingers in their DNA binding domain, have emerged as candidate regulators ofgene expression in hematopoietic cells (Tsai et al., 1994). GATA1 (MIM305371) is essential for normal primitive and definitive erythropoiesis andis expressed at high levels in erythroid cells, mast cells, andmegakaryocytes. GATA2 is expressed in hematopoietic pro…
Susc10000040	AGCTATAAGTGGCCAGGCCAGGGCCGTTGCCCGCGTCTCCAGCCATGGTGCTCGTATG	CYP21A2	OTTSUST00000000627; OTTSUST00000000628	VEGA database				58	63.79	1589	electron transport(GO:0006118);C21-steroid hormone biosynthetic process(GO:0006700)	endoplasmic reticulum(GO:0005783);microsome(GO:0005792);membrane(GO:0016020)	monooxygenase activity(GO:0004497);steroid 21-monooxygenase activity(GO:0004509);steroid binding(GO:0005496);iron ion binding(GO:0005506);lipid binding(GO:0008289);oxygen binding(GO:0019825);heme binding(GO:0020037);metal ion binding(GO:0046872)	C21-Steroid hormone metabolism;Lipid and lipoprotein metabolism	P08686	P450c21B	This gene encodes a member of the cytochrome P450 superfamily ofenzymes. The cytochrome P450 proteins are monooxygenases which catalyze manyreactions involved in drug metabolism and synthesis of cholesterol, steroidsand other lipids. This protein localizes to the endoplasmic reticulum andhydroxylates steroids at the 21 position. Its activity is required for thesynthesis of steroid hormones includ…
Susc10000042	ACCCAGTTGCTGTGACTGTAGAAATCCTAAGGCTGCCCGGAAGCGCCGGGAAGGA	C7H6orf27_antisense	OTTSUST00000000471_antisense	VEGA database				55	58.18
Susc10000043	ATTAAGAGGGCCAGGGCTTGGTGGAAGCCCATATTCCAGCTACTTGCAGGGCCTGCCAT	LY6G5C_antisense	OTTSUST00000000670_antisense	VEGA database				59	55.93	80741						NG33
Susc10000044	CTGGTGGCCATCTTCGCCCTGAAATGTATCCGCATTGGCAACATGGACGACCCCTCCAAAGCCA	CLDN18	DY405472.1	GenBank	BLAST	2e-48	198	64	56.25	51208	calcium-independent cell-cell adhesion(GO:0016338)	tight junction(GO:0005923);membrane(GO:0016020);integral to membrane(GO:0016021)	structural molecule activity(GO:0005198);identical protein binding(GO:0042802)	Cell adhesion molecules (CAMs);Leukocyte transendothelial migration;Tight junction	P56856		CLDN18 belongs to the large claudin family of proteins, which formtight junction strands in epithelial cells (Niimi et al., 2001).[supplied byOMIM]
Susc10000045	CCCCAGGAATGGTCATCACAGCACAGTTTGCTCCAGATTCACCAGGGAGATGAATGAGAGTG	MYPN	BM445313.1	GenBank	BLAST	3e-36	159	62	51.61	84665		nucleus(GO:0005634)	actin binding(GO:0003779)		Q86TC9	MYOP	MYPN is a component of the sarcomere that tethers nebulin (MIM161650) in skeletal muscle and nebulette (MIM 605491) in cardiac muscle toalpha-actinin (see ACTN2; MIM 102573) at the Z lines (Bang et al.,2001).[supplied by OMIM]
Susc10000046	ATTGTGCGCCAAGCACTTGGGTGACTTGTGCACGGAGCGCGCACCCTGCGACCCGCACAAG	CTGF	NM_213833.1	GenBank	GeneID or RefSeq Search			61	63.93	1490	cartilage condensation(GO:0001502);ossification(GO:0001503);angiogenesis(GO:0001525);regulation of cell growth(GO:0001558);DNA replication(GO:0006260);cell adhesion(GO:0007155);cell-matrix adhesion(GO:0007160);integrin-mediated signaling pathway(GO:0007229);fibroblast growth factor receptor signaling pathway(GO:0008543);epidermis development(GO:0008544);response to wounding(GO:0009611);cell migra…	extracellular region(GO:0005576);proteinaceous extracellular matrix(GO:0005578);extracellular space(GO:0005615);soluble fraction(GO:0005625);plasma membrane(GO:0005886)	integrin binding(GO:0005178);protein binding(GO:0005515);insulin-like growth factor binding(GO:0005520);heparin binding(GO:0008201)		P29279	CTGF
Susc10000047	TATGGCCAAACATACATGGTAATTTGATTTGGGGTTTGGTGGGATTTGGGGACTACAACATCCGAAGCCT	CYP19A1	NM_214429.1	GenBank	GeneID or RefSeq Search			70	44.29	1588	electron transport(GO:0006118);steroid biosynthetic process(GO:0006694)	membrane fraction(GO:0005624);endoplasmic reticulum(GO:0005783);microsome(GO:0005792);membrane(GO:0016020)	monooxygenase activity(GO:0004497);iron ion binding(GO:0005506);aromatase activity(GO:0008402);electron carrier activity(GO:0009055);oxygen binding(GO:0019825);heme binding(GO:0020037);metal ion binding(GO:0046872);unspecific monooxygenase activity(GO:0050381)	Androgen and estrogen metabolism;Lipid and lipoprotein metabolism	P11511	P-450AROM	This gene encodes a member of the cytochrome P450 superfamily ofenzymes. The cytochrome P450 proteins are monooxygenases which catalyze manyreactions involved in drug metabolism and synthesis of cholesterol, steroidsand other lipids. This protein localizes to the endoplasmic reticulum andcatalyzes the last steps of estrogen biosynthesis, three successivehydroxylations of the A ring of androgens. …
Susc10000048	CAAGAAGAAGGCAGTGGATCGAGCCTCGGAATTGTGCCAGGCGGTACCTTAAGGTGGACTTTGCGGATAT	BMP3	DY408131.1	GenBank	GeneID or RefSeq Search			70	52.86	651	ossification(GO:0001503);cell-cell signaling(GO:0007267);multicellular organismal development(GO:0007275);cell differentiation(GO:0030154);cartilage development(GO:0051216)	extracellular space(GO:0005615)	cytokine activity(GO:0005125);growth factor activity(GO:0008083)		P12645	BMP-3A	BMP3 belongs to the transforming growth factor-beta (TGFB)superfamily. Bone morphogenic protein, also known as osteogenin, induces boneformation.
Susc10000049	CTTGGCACAGGGAAGCAGACTTGGGGAGACTGGGCCATCTCGGGCCTTGTTTCCAACTCACTCCTGCCTC	DDAH2	OTTSUST00000000617	VEGA database				70	60	23564	arginine catabolic process(GO:0006527);nitric oxide biosynthetic process(GO:0006809);anti-apoptosis(GO:0006916);nitric oxide mediated signal transduction(GO:0007263)		dimethylargininase activity(GO:0016403);hydrolase activity(GO:0016787)		O95865	NG30	This gene belongs to the dimethylarginine dimethylaminohydrolase(DDAH) gene family. The encoded enzyme plays a role in nitric oxidegeneration by regulating cellular concentrations of methylarginines, which inturn inhibit nitric oxide synthase activity.
Susc10000050	CCTCCCATCTTGCTAAGCGTTGTAGCACAAGGGCTAATGATACTCGGTAGACATCCAGGGGTCCCTATTG	SLA-DMA_antisense	OTTSUST00000000509_antisense	VEGA database				70	51.43	3108	antigen processing and presentation of peptide or polysaccharide antigen via MHC class II(GO:0002504);immune response(GO:0006955);biological_process(GO:0008150)	cellular_component(GO:0005575);membrane(GO:0016020);integral to membrane(GO:0016021);MHC class II protein complex(GO:0042613)	protein binding(GO:0005515);MHC class II receptor activity(GO:0032395)	Antigen processing and presentation;Cell adhesion molecules (CAMs);Type I diabetes mellitus	P28067	RING6	HLA-DMA belongs to the HLA class II alpha chain paralogues. Thisclass II molecule is a heterodimer consisting of an alpha (DMA) and a betachain (DMB), both anchored in the membrane. It is located in intracellularvesicles. DM plays a central role in the peptide loading of MHC class IImolecules by helping to release the CLIP molecule from the peptide bindingsite. Class II molecules are expressed in…
Susc10000051	AGAAGGACGGTGATGTCATCTGGCTTTCCGCCTCTCACATTCAATCCGTTGTCACATGCAAACTGTGCAA	PPTC7	BI181142.1	GenBank	GeneID or RefSeq Search			70	48.57	160760			catalytic activity(GO:0003824);phosphoprotein phosphatase activity(GO:0004721)			TA-PP2C
Susc10000052	AGGTATTTCTATCTCACTGTCACTGAAAACCCTCGGCATGTGAACAAAGCTGCCACAAGCCTGTACCA	NALP2	rdpdxb0_002062.y1	PigGIS database (http://pig.genomics.org.cn)	BLAST	2e-29	139	68	47.06	55655	apoptosis(GO:0006915);defense response(GO:0006952);positive regulation of caspase activity(GO:0043280);positive regulation of interleukin-1 beta secretion(GO:0050718)	cytoplasm(GO:0005737)	nucleotide binding(GO:0000166);protein binding(GO:0005515);protein binding(GO:0005515);ATP binding(GO:0005524);Pyrin domain binding(GO:0032090)		Q9NX02	PYPAF2	NALP proteins, such as NALP2, are characterized by an N-terminalpyrin (MIM 608107) domain (PYD) and are involved in the activation ofcaspase-1 (CASP1; MIM 147678) by Toll-like receptors (see TLR4; MIM 603030).They may also be involved in protein complexes that activate proinflammatorycaspases (Tschopp et al., 2003).[supplied by OMIM]
Susc10000053	TGAGCACGTCCATCATTTATTTCACCGAGCATTCTCCTCCAATGCCCCCATACACGCCGC	CLC-5	NM_214139.1	GenBank	GeneID or RefSeq Search			60	53.33	1184	ion transport(GO:0006811);chloride transport(GO:0006821);endocytosis(GO:0006897);excretion(GO:0007588)	integral to plasma membrane(GO:0005887);membrane(GO:0016020)	voltage-gated chloride channel activity(GO:0005247);chloride ion binding(GO:0031404)		P51795	hClC-K2	This gene encodes a member of the ClC family of chloride ionchannels and ion transporters. Mutations in this gene have been found in Dentdisease and renal tubular disorders complicated by nephrolithiasis.
Susc10000054	GGGGCCACAGAGAAAATGTCTACTCCCATAGGAGTCCCTGCCCTGCTATGGATAGCTCTGCTGCTCTTCT	FCER1A	CF362072.1	GenBank	GeneID or RefSeq Search			70	54.29	2205	immune response(GO:0006955)	plasma membrane(GO:0005886);integral to plasma membrane(GO:0005887)	receptor activity(GO:0004872);receptor signaling protein activity(GO:0005057);IgE binding(GO:0019863)	Fc epsilon RI signaling pathway	P12319	FcERI	The IgE receptor plays a central role in allergic disease, couplingallergen and mast cell to initiate the inflammatory and immediatehypersensitivity responses that are characteristic of disorders such as hayfever and asthma. The allergic response occurs when 2 or more high-affinityIgE receptors are crosslinked via IgE molecules that in turn are bound to anallergen (antigen) molecule. A perturbati…
Susc10000055	TCTTTGCCCCCTTCTCTTGGACCACCTGCAAGGCGACTTCATGCCCTGCCTCCTG	CYP4A24	NM_214425.1	GenBank	GeneID or RefSeq Search			55	60	1579	electron transport(GO:0006118);fatty acid metabolic process(GO:0006631)	endoplasmic reticulum(GO:0005783);microsome(GO:0005792);membrane(GO:0016020)	monooxygenase activity(GO:0004497);iron ion binding(GO:0005506);fatty acid (omega-1)-hydroxylase activity(GO:0008393);alkane 1-monooxygenase activity(GO:0018685);heme binding(GO:0020037);metal ion binding(GO:0046872)	Arachidonic acid metabolism;Fatty acid metabolism;PPAR signaling pathway;Metabolism of xenobiotics	Q02928	CYP4AII	This gene encodes a member of the cytochrome P450 superfamily ofenzymes. The cytochrome P450 proteins are monooxygenases which catalyze manyreactions involved in drug metabolism and synthesis of cholesterol, steroidsand other lipids. This protein localizes to the endoplasmic reticulum andhydroxylates medium-chain fatty acids such as laurate and myristate.
Susc10000056	CTCAGAGAATTTCTGCCTGTCCTTATAGATTTCCAGAGACCACCATGGCCTCGTTTGGGCCACAG	FLOT1_antisense	OTTSUST00000001007_antisense	VEGA database				65	50.77	10211		caveola(GO:0005901);membrane(GO:0016020);integral to membrane(GO:0016021);integral to membrane(GO:0016021);flotillin complex(GO:0016600)	protein binding(GO:0005515)	Insulin signaling pathway	O75955		Caveolae are small domains on the inner cell membrane involved invesicular trafficking and signal transduction. FLOT1 encodes acaveolae-associated, integral membrane protein. The function of flotillin 1has not been determined.
Susc10000057	GCCGCTGTCGCTTTGTCCTGCCGTTACCATGTTTCTTACCCGGTCTGAGTACGAC	PSMA5	AK237173.1	GenBank	GeneID or RefSeq Search			55	56.36	5686	ubiquitin-dependent protein catabolic process(GO:0006511)	cytosol(GO:0005829);proteasome core complex (sensu Eukaryota)(GO:0005839)	threonine endopeptidase activity(GO:0004298)	Proteasome;Cell Cycle (Mitotic);Cell Cycle Checkpoints;DNA Replication;HIV Infection;Signaling by Wnt	P28066	ZETA	The proteasome is a multicatalytic proteinase complex with a highlyordered ring-shaped 20S core structure. The core structure is composed of 4rings of 28 non-identical subunits; 2 rings are composed of 7 alpha subunitsand 2 rings are composed of 7 beta subunits. Proteasomes are distributedthroughout eukaryotic cells at a high concentration and cleave peptides in anATP/ubiquitin-dependent process …
Susc10000058	GAAAACTCAACTAATACTCACCCCATCAAAATCACTCAGGTGCGGTGGAACGACCCAGGTGCACTATA	CDH17	BW978373.1	GenBank	GeneID or RefSeq Search			68	47.06	1015	transport(GO:0006810);oligopeptide transport(GO:0006857);cell adhesion(GO:0007155);homophilic cell adhesion(GO:0007156);calcium-dependent cell-cell adhesion(GO:0016339)	membrane fraction(GO:0005624);integral to plasma membrane(GO:0005887);membrane(GO:0016020)	transporter activity(GO:0005215);proton-dependent oligopeptide transporter activity(GO:0005427);calcium ion binding(GO:0005509);protein binding(GO:0005515)		Q12864	MGC142024	This gene is a member of the cadherin superfamily, genes encodingcalcium-dependent, membrane-associated glycoproteins. The encoded protein iscadherin-like, consisting of an extracellular region, containing 7 cadherindomains, and a transmembrane region but lacking the conserved cytoplasmicdomain. The protein is a component of the gastrointestinal tract andpancreatic ducts, acting as an intestinal …
Susc10000059	GACATTGACCCCTGTGAGCCGAGCTCAGGTGGGTTAGCCAACCCAACCCGGGCAGGCGGAAGAGAGC	NRXN1	BX676383.2	GenBank	GeneID or RefSeq Search			67	64.18	9378	cell adhesion(GO:0007155);axon guidance(GO:0007411)	integral to plasma membrane(GO:0005887);membrane(GO:0016020);integral to membrane(GO:0016021)	receptor activity(GO:0004872);calcium ion binding(GO:0005509);protein binding(GO:0005515);protein binding(GO:0005515)	Cell adhesion molecules (CAMs)	P58400;Q9ULB1	KIAA0578	Neurexins are a family of proteins that function in the vertebratenervous system as cell adhesion molecules and receptors. They are encoded byseveral unlinked genes of which two, NRXN1 and NRXN3, are among the largestknown human genes. Three of the genes (NRXN1-3) utilize two alternatepromoters and include numerous alternatively spliced exons to generatethousands of distinct mRNA transcripts and …
Susc10000060	AGCTCTTCCACCAAGAAGTCTGCCCCATGTACTGAAGTTGAGTGACACACTTGAAACCTGTGAAGTCATC	AGTR1	CF367219.1	GenBank	BLAST	4e-58	230	70	47.14	185	signal transduction(GO:0007165);G-protein coupled receptor protein signaling pathway(GO:0007186);G-protein signaling, coupled to IP3 second messenger (phospholipase C activating)(GO:0007200);elevation of cytosolic calcium ion concentration(GO:0007204);fluid secretion(GO:0007589);circulation(GO:0008015)	plasma membrane(GO:0005886);integral to plasma membrane(GO:0005887);membrane(GO:0016020);integral to membrane(GO:0016021)	rhodopsin-like receptor activity(GO:0001584);receptor activity(GO:0004872);angiotensin type II receptor activity(GO:0004945);angiotensin type II receptor activity(GO:0004945);bradykinin receptor activity(GO:0004947);C-X-C chemokine receptor activity(GO:0016494)	Calcium signaling pathway;Neuroactive ligand-receptor interaction;Renin-angiotensin system	P30556	HAT1R	Angiotensin II is a potent vasopressor hormone and a primaryregulator of aldosterone secretion. It is an important effector controllingblood pressure and volume in the cardiovascular system. It acts through atleast two types of receptors. This gene encodes the type 1 receptor which isthought to mediate the major cardiovascular effects of angiotensin II. Thisgene may play role in the generation of…
Susc10000062	CCTATCTACAGGCTCCGTCTGGGGCTGCAAGACAAGCTGGCGTCTCAGCACTGCCCCGACATC	CYP21A2	OTTSUST00000000629	VEGA database				63	61.9	1589	electron transport(GO:0006118);C21-steroid hormone biosynthetic process(GO:0006700)	endoplasmic reticulum(GO:0005783);microsome(GO:0005792);membrane(GO:0016020)	monooxygenase activity(GO:0004497);steroid 21-monooxygenase activity(GO:0004509);steroid binding(GO:0005496);iron ion binding(GO:0005506);lipid binding(GO:0008289);oxygen binding(GO:0019825);heme binding(GO:0020037);metal ion binding(GO:0046872)	C21-Steroid hormone metabolism;Lipid and lipoprotein metabolism	P08686	P450c21B	This gene encodes a member of the cytochrome P450 superfamily ofenzymes. The cytochrome P450 proteins are monooxygenases which catalyze manyreactions involved in drug metabolism and synthesis of cholesterol, steroidsand other lipids. This protein localizes to the endoplasmic reticulum andhydroxylates steroids at the 21 position. Its activity is required for thesynthesis of steroid hormones includ…
Susc10000063	AACGGATAGAGTTAGTCGGACCCTTCTTCCTGGATAGCAGAGGTGTAGCTATGGTCCTGGCAGTCGGCTT	LRRN6D	rdpcxb0_288866.y1	PigGIS database (http://pig.genomics.org.cn)	BLAST	4e-96	360	70	52.86	339398		membrane(GO:0016020);integral to membrane(GO:0016021)	protein binding(GO:0005515)			PRO34002
Susc10000064	TGGGTGCAAACTACACACTCCACCTCTCTCCAGTCCAAATCCACGACGATGACCAGAAGTTCTCTTGCCA	CD96	AK230575.1	GenBank	BLAST	3e-134	480	70	51.43	10225	immune response(GO:0006955);cell adhesion(GO:0007155)	plasma membrane(GO:0005886);integral to plasma membrane(GO:0005887)	protein binding(GO:0005515)		P40200	TACTILE	The protein encoded by this gene belongs to the immunoglobulinsuperfamily. It is a type I membrane protein. The protein may play a role inthe adhesive interactions of activated T and NK cells during the late phaseof the immune response. It may also function in antigen presentation.Alternative splicing occurs at this locus and two transcript variantsencoding distinct isoforms have been identified.
Susc10000065	GTCCACCTCTCATCTGCCTCTTTGATTCCTCCCAGCTTCTGCCCACCTCCAGTGTGCT	MYD88	AK230514.1	GenBank	BLAST	1e-79	297	58	56.9	4615	inflammatory response(GO:0006954);immune response(GO:0006955);cell surface receptor linked signal transduction(GO:0007166);response to virus(GO:0009615);immunoglobulin mediated immune response(GO:0016064);positive regulation of tumor necrosis factor biosynthetic process(GO:0042535);positive regulation of I-kappaB kinase/NF-kappaB cascade(GO:0043123);interferon type I biosynthetic process(GO:00453…	membrane(GO:0016020)	signal transducer activity(GO:0004871);transmembrane receptor activity(GO:0004888);death receptor binding(GO:0005123);protein binding(GO:0005515)	Apoptosis;Toll-like receptor signaling pathway;Signaling in Immune System	Q99836
Susc10000066	CAGTAACGTCACACGGACTACAGGGGAGTTCTGTTGGAAGTTGCAAAGTCCTAGAGCCTCC	CCND1	AK234224.1	GenBank	GeneID or RefSeq Search			61	52.46	595	G1/S transition of mitotic cell cycle(GO:0000082);re-entry into mitotic cell cycle(GO:0000320);protein amino acid phosphorylation(GO:0006468);cell cycle(GO:0007049);unfolded protein response(GO:0030968);fat cell differentiation(GO:0045444);cell division(GO:0051301)	cyclin-dependent protein kinase holoenzyme complex(GO:0000307);cellular_component(GO:0005575);intracellular(GO:0005622);nucleus(GO:0005634);cytosol(GO:0005829)	protein kinase activity(GO:0004672);protein binding(GO:0005515);cyclin-dependent protein kinase regulator activity(GO:0016538)	Cell cycle;Chronic myeloid leukemia;Colorectal cancer;Endometrial cancer;Focal adhesion;Glioma;Jak-STAT signaling pathway;Melanoma;Non-small cell lung cancer;Pancreatic cancer;Small cell lung cancer;Thyroid cancer;Wnt signaling pathway;Cell Cycle (Mitotic	P24385	U21B31	The protein encoded by this gene belongs to the highly conservedcyclin family, whose members are characterized by a dramatic periodicity inprotein abundance throughout the cell cycle. Cyclins function as regulatorsof CDK kinases. Different cyclins exhibit distinct expression and degradationpatterns which contribute to the temporal coordination of each mitotic event.This cyclin forms a complex wit…
Susc10000067	GCCACAATGGTCACGTCGCAGAACCGCTCCTCTGCGCGGAGCTGGTTCATGTTCCG	ZBTB12_antisense	OTTSUST00000000476_antisense	VEGA database				56	62.5	221527	transcription(GO:0006350);regulation of transcription, DNA-dependent(GO:0006355)	intracellular(GO:0005622);nucleus(GO:0005634)	DNA binding(GO:0003677);protein binding(GO:0005515);zinc ion binding(GO:0008270);metal ion binding(GO:0046872)		Q9Y330	NG35
Susc10000068	GACGCGGACGACGGCGAGAACGCCCGGCTCACCTACAGCATTGTGCGGGGCAACGAAATGAACCTCT	PCDH10	BX924774.2	GenBank	GeneID or RefSeq Search			67	62.69	57575	cell adhesion(GO:0007155);homophilic cell adhesion(GO:0007156)	membrane(GO:0016020);integral to membrane(GO:0016021)	calcium ion binding(GO:0005509);protein binding(GO:0005515)		Q9P2E7	PCDH19	This gene belongs to the protocadherin gene family, a subfamily ofthe cadherin superfamily. The mRNA encodes a cadherin-related neuronalreceptor thought to play a role in the establishment and function of specificcell-cell connections in the brain. This family member contains 6extracellular cadherin domains, a transmembrane domain and a cytoplasmic taildiffering from those of the classical cadher…
Susc10000069	GTATCTTCTTTGCGTCCCTTAGAGCATCCTGTCACTTTCAAGATCACGGTGCCGCTGAGGTTTCTCTGGG	CD83	BI184764.1	GenBank	GeneID or RefSeq Search			70	51.43	9308	defense response(GO:0006952);humoral immune response(GO:0006959);signal transduction(GO:0007165)	plasma membrane(GO:0005886);integral to plasma membrane(GO:0005887)			Q01151	HB15
Susc10000070	AAGCCCAGGAAGGAGCCGCGGGCATGGTGGATAGAGCAGGAGGGGCCGGAGTATT	SLA-5	OTTSUST00000001104	VEGA database				55	63.64
Susc10000071	TGGGCATCCATGGCTGGTCCTATGGAGGATACCTCTCTCTGATGGCATTAATGCAGAGGTCAGATATCTT	DPP8	DY408188.1	GenBank	GeneID or RefSeq Search			70	48.57	54878	proteolysis(GO:0006508);immune response(GO:0006955)	cytoplasm(GO:0005737);membrane(GO:0016020)	aminopeptidase activity(GO:0004177);serine-type endopeptidase activity(GO:0004252);dipeptidyl-peptidase IV activity(GO:0004274)		Q6V1X1	MSTP141	This gene encodes a member of the peptidase S9B family, a smallfamily of dipeptidyl peptidases that are able to cleave peptide substrates ata prolyl bond. The encoded protein shares similarity with dipeptidylpeptidase IV in that it is ubiquitously expressed, and hydrolyzes the samesubstrates. These similarities suggest that, like dipeptidyl peptidase IV,this protein may play a role in T-cell acti…
Susc10000072	AGAGGTACCACTAAAACCTACCAGCAGTGGAAGGACAGAGCCCAGAGTCTATACCAGAAACTATTGGC	APOB	AK232639.1	GenBank	BLAST	1e-132	476	68	48.53	338	lipid metabolic process(GO:0006629);lipid transport(GO:0006869);signal transduction(GO:0007165);circulation(GO:0008015);steroid metabolic process(GO:0008202);cholesterol metabolic process(GO:0008203)	extracellular region(GO:0005576);soluble fraction(GO:0005625);endoplasmic reticulum(GO:0005783);microsome(GO:0005792);chylomicron(GO:0042627)	receptor binding(GO:0005102);lipid transporter activity(GO:0005319);heparin binding(GO:0008201)	Lipid and lipoprotein metabolism	P04114	FLDB	Apolipoprotein B (ApoB) is the main apolipoprotein of chylomicronsand low density lipoproteins (LDL). The protein occurs in the plasma in 2main isoforms, apoB-48 and apoB-100. The first is synthesized exclusively bythe gut, the second by the liver. The intestinal (B-48) and hepatic (B-100)forms of apoB are coded by a single gene and by a single mRNA transcriptlarger than 16 kb. The 2 proteins sha…
Susc10000073	TTGCTGAGTGCCACAAGGTCCTTGCTCCAGCCGCATATTTCGCCATCTGCCAGCAGGAC	vWF	AF052036.1	GenBank	GeneID or RefSeq Search			59	57.63	7450	response to wounding(GO:0009611);platelet activation(GO:0030168);platelet activation(GO:0030168);cell-substrate adhesion(GO:0031589);protein homooligomerization(GO:0051260)	extracellular region(GO:0005576);extracellular region(GO:0005576);proteinaceous extracellular matrix(GO:0005578);endoplasmic reticulum(GO:0005783);platelet alpha granule(GO:0031091)	glycoprotein binding(GO:0001948);protease binding(GO:0002020);integrin binding(GO:0005178);collagen binding(GO:0005518);immunoglobulin binding(GO:0019865);protein homodimerization activity(GO:0042803);protein N-terminus binding(GO:0047485);chaperone binding(GO:0051087)	Cell Communication;Complement and coagulation cascades;ECM-receptor interaction;Focal adhesion;Hemostasis	P04275	VWD	The glycoprotein encoded by this gene functions as both anantihemophilic factor carrier and a platelet-vessel wall mediator in theblood coagulation system. It is crucial to the hemostasis process.Mutations in this gene or deficiencies in this protein result in vonWillebrand's disease. An unprocessed pseudogene has been found on chromosome22.
Susc10000074	GGTACTATCATTGGGCTCCATGGCCGACAGCTCTTTTTGTAGGGCACGAAGATTAAGTTATCAGCCCCA	BAT3_antisense	OTTSUST00000000565_antisense	VEGA database				69	49.28	7917	protein modification process(GO:0006464)		protein binding(GO:0005515)		P46379	G3	This gene was first characterized as part of a cluster of geneslocated within the human major histocompatibility complex class III region.This gene encodes a nuclear protein that is cleaved by caspase 3 and isimplicated in the control of apoptosis. In addition, the protein forms acomplex with E1A binding protein p300 and is required for the acetylation ofp53 in response to DNA damage. Multiple tr…
Susc10000075	CGCGGGAGAAGCGGATATTATGATATCCTTTGAAACTGGAGATCACGGGGATTCCTATCCATTCGATGG	MMP20	NM_213905.1	GenBank	GeneID or RefSeq Search			69	47.83	9313	peptidoglycan metabolic process(GO:0000270);proteolysis(GO:0006508)	proteinaceous extracellular matrix(GO:0005578);extracellular space(GO:0005615)	metalloendopeptidase activity(GO:0004222);calcium ion binding(GO:0005509);zinc ion binding(GO:0008270)		O60882	MMP-20	Proteins of the matrix metalloproteinase (MMP) family are involvedin the breakdown of extracellular matrix in normal physiological processes,such as embryonic development, reproduction, and tissue remodeling, as wellas in disease processes, such as arthritis and metastasis. Most MMP's aresecreted as inactive proproteins which are activated when cleaved byextracellular proteinases. The protein enc…
Susc10000076	TTTGTCCAAGGCCTGGATATAGGCCCCACAAAGACACAGGTGGGGTTAATTCAGTATGCCAATAA	ITGA2	Z12137.1	GenBank	BLAST	0	739	65	46.15	3673	cell adhesion(GO:0007155);cell-matrix adhesion(GO:0007160);integrin-mediated signaling pathway(GO:0007229);blood coagulation(GO:0007596);organ morphogenesis(GO:0009887)	plasma membrane(GO:0005886);integrin complex(GO:0008305);external side of plasma membrane(GO:0009897);integral to membrane(GO:0016021)	magnesium ion binding(GO:0000287);receptor activity(GO:0004872);calcium ion binding(GO:0005509);collagen binding(GO:0005518);identical protein binding(GO:0042802)	ECM-receptor interaction;Focal adhesion;Hematopoietic cell lineage;Regulation of actin cytoskeleton;Small cell lung cancer;Hemostasis	P17301	VLAA2	This gene product belongs to the integrin alpha chain family.Integrins are heterodimeric integral membrane glycoproteins composed of adistinct alpha chain and a common beta chain. They are found on a widevariety of cell types including, T cells, fibroblasts and platelets.Integrins are involved in cell adhesion and also participate in cell-surfacemediated signalling.
Susc10000077	AAGATCTGGAAAGGGGGAGCACGGCCCCTGCATAGATTGCTTTAATGCTCTTAGTAGAGGAGATGTTGCA	KAZALD1	DY434152.1	GenBank	BLAST	5e-103	379	70	48.57	81621	ossification(GO:0001503);regulation of cell growth(GO:0001558);multicellular organismal development(GO:0007275);cell differentiation(GO:0030154)	extracellular region(GO:0005576)	insulin-like growth factor binding(GO:0005520)		Q96I82	bA108L7.1
Susc10000078	ACCCTGAGCATTCCGTACAATGGTTATGGGGACAGTAAAGACATCTAGCGCCACGATCCAGAGA	ASTN1	BX674561.1	GenBank	GeneID or RefSeq Search			64	50	460	cell adhesion(GO:0007155);neuron adhesion(GO:0007158);cell migration(GO:0016477)	cellular_component(GO:0005575);membrane(GO:0016020);integral to membrane(GO:0016021)	protein binding(GO:0005515)		O14525	KIAA1747
Susc10000079	CCTTTGCCCTGAAATCCTTAACTTACCTTGCTAGGTTGTTCCCCAATGCCAAATTTCTCCTCATGGTCC	TPST1	AJ944756.1	GenBank	GeneID or RefSeq Search			69	46.38	8460	peptidyl-tyrosine sulfation(GO:0006478);inflammatory response(GO:0006954)	membrane fraction(GO:0005624);Golgi apparatus(GO:0005794);membrane(GO:0016020);integral to membrane(GO:0016021)	protein-tyrosine sulfotransferase activity(GO:0008476);transferase activity(GO:0016740)		O60507
Susc10000080	GGAAGGCACAGTCTCACAGAGGAGGTCCATTGGCGCCAGGGTGGTAGAAGGCACA	PRR3_antisense	OTTSUST00000001088_antisense; OTTSUST00000001087_antisense; OTTSUST00000001081_antisense; OTTSUST00000001080_antisense; OTTSUST00000001085_antisense	VEGA database				55	60	80742			nucleic acid binding(GO:0003676);zinc ion binding(GO:0008270);metal ion binding(GO:0046872)		P79522	MGC161735
Susc10000081	GATCCGGCCCGTGGCTGGGTCCTAAGCTGTGCTTTTGGATTCCTAGGGCCGGGAATGACT	SBAB-499E6.6	OTTSUST00000001243	VEGA database				60	60
Susc10000082	ATCTTCTCAGGCACAGTGGCCCATAAATCAAGCTTCCAAGGACAAGATCGCCTCTTGATTAGACTGCGTC	IL21	NM_214415.1	GenBank	BLAST	3e-136	480	70	48.57	59067	signal transduction(GO:0007165);positive regulation of T cell proliferation(GO:0042102);positive regulation of interferon-gamma biosynthetic process(GO:0045078);cell maturation(GO:0048469)	extracellular space(GO:0005615)	interleukin-2 receptor binding(GO:0005134)	Cytokine-cytokine receptor interaction;Jak-STAT signaling pathway	Q9HBE4	Za11
Susc10000083	CCGCAAGGTGTAGTTTCTGGATACAATCCTGGCTCGAGTCTGCTGCGTGTAGAAATAGCTGAAGAG	KIT	NM_001044525.1	GenBank	GeneID or RefSeq Search			66	50	3815	protein amino acid dephosphorylation(GO:0006470);signal transduction(GO:0007165);transmembrane receptor protein tyrosine kinase signaling pathway(GO:0007169);protein kinase cascade(GO:0007243);response to radiation(GO:0009314);peptidyl-tyrosine phosphorylation(GO:0018108);cytokine and chemokine mediated signaling pathway(GO:0019221);hemopoiesis(GO:0030097);pigmentation during development(GO:00480…	external side of plasma membrane(GO:0009897);membrane(GO:0016020);integral to membrane(GO:0016021)	nucleotide binding(GO:0000166);receptor signaling protein tyrosine kinase activity(GO:0004716);receptor activity(GO:0004872);stem cell factor receptor activity(GO:0005020);vascular endothelial growth factor receptor activity(GO:0005021);protein binding(GO:0005515);ATP binding(GO:0005524);transferase activity(GO:0016740)	Cytokine-cytokine receptor interaction;Hematopoietic cell lineage;Melanogenesis	P10721	SCFR	This gene encodes the human homolog of the proto-oncogene c-kit.C-kit was first identified as the cellular homolog of the feline sarcomaviral oncogene v-kit. This protein is a type 3 transmembrane receptor for MGF(mast cell growth factor, also known as stem cell factor). Mutations in thisgene are associated with gastrointestinal stromal tumors, mast cell disease,acute myelogenous lukemia, and pie…
Susc10000084	TCTCTGTGGCCATCCAGGCTCACGACGATGACCAGCCAGACACCAACAACAGCCTTCTGCACTTCAGCCT	PCLKC	BM484017.1	GenBank	BLAST	5e-111	406	70	57.14	54825	cell adhesion(GO:0007155);homophilic cell adhesion(GO:0007156);negative regulation of cell growth(GO:0030308)	membrane(GO:0016020);integral to membrane(GO:0016021)	calcium ion binding(GO:0005509);protein binding(GO:0005515)		Q9BYE9	PCLKC	This gene is a member of the protocadherin family, which representsa subset of the larger cadherin superfamily. The members of the protocadherinfamily encode non-classical cadherins that function as calcium-dependentcell-cell adhesion molecules. The kidney-expressed gene product has a signalpeptide, nine cadherin repeat domains and a unique cytoplasmic region. Thisprotocadherin represents a new c…
Susc10000085	CCACAATCGTGCCGTGGATTGGTGGAGTTTGGGAGCATTAATGTATGACATGCTGTCTGGAGCACCCCCG	RPS6KB1	DB796634.1	GenBank	GeneID or RefSeq Search			70	54.29	6198	protein amino acid phosphorylation(GO:0006468);signal transduction(GO:0007165);germ cell development(GO:0007281)		nucleotide binding(GO:0000166);protein kinase activity(GO:0004672);protein serine/threonine kinase activity(GO:0004674);ATP binding(GO:0005524);transferase activity(GO:0016740)	ErbB signaling pathway;Insulin signaling pathway;TGF-beta signaling pathway;mTOR signaling pathway;Signaling by insulin receptor	P23443	p70-alpha	This gene encodes a member of the RSK (ribosomal S6 kinase) familyof serine/threonine kinases. This kinase contains 2 non-identical kinasecatalytic domains and phosphorylates several residues of the S6 ribosomalprotein. The kinase activity of this protein leads to an increase in proteinsynthesis and cell proliferation. Amplification of the region of DNA encodingthis gene and overexpression of thi…
Susc10000086	AATCTTCAGGGATAGGCAAAAAGCTCCTGCTGCGATCTGAGAAGGAGGAAAGTGCACCATATCGTAGTCC	CCNB1	BI183291.1	GenBank	GeneID or RefSeq Search			70	48.57	891	regulation of progression through cell cycle(GO:0000074);G2/M transition of mitotic cell cycle(GO:0000086);cell cycle(GO:0007049);mitosis(GO:0007067);cell division(GO:0051301)	cellular_component(GO:0005575);nucleus(GO:0005634);nucleus(GO:0005634)	protein binding(GO:0005515)	Cell cycle;Cell Cycle (Mitotic);Cell Cycle Checkpoints	P14635	CCNB	The protein encoded by this gene is a regulatory protein involvedin mitosis. The gene product complexes with p34(cdc2) to form thematuration-promoting factor (MPF). Two alternative transcripts have beenfound, a constitutively expressed transcript and a cell cycle-regulatedtranscript, that is expressed predominantly during G2/M phase. The differenttranscripts result from the use of alternate trans…
Susc10000087	AAACTGAGCGGCGTGGAGAGGGCCAACTCTGTGACATGGAATCCACATAAGATGATGGGTGTCCCTCTGC	GAD2	NM_213895.2	GenBank	GeneID or RefSeq Search			70	54.29	2572	glutamate decarboxylation to succinate(GO:0006540);synaptic transmission(GO:0007268);carboxylic acid metabolic process(GO:0019752);neurotransmitter biosynthetic process(GO:0042136)	membrane(GO:0016020)	glutamate decarboxylase activity(GO:0004351);protein binding(GO:0005515);lyase activity(GO:0016829);carboxy-lyase activity(GO:0016831);pyridoxal phosphate binding(GO:0030170)	Alanine and aspartate metabolism;Butanoate metabolism;Glutamate metabolism;Taurine and hypotaurine metabolism;Type I diabetes mellitus;beta-Alanine metabolism	Q05329	MGC161607	This gene encodes one of several forms of glutamic aciddecarboxylase, identified as a major autoantigen in insulin-dependentdiabetes. The enzyme encoded is responsible for catalyzing the production ofgamma-aminobutyric acid from L-glutamic acid. A pathogenic role for thisenzyme has been identified in the human pancreas since it has been identifiedas an autoantibody and an autoreactive T cell targ…
Susc10000088	TTGGACCTCGAGCAGAGCGGGACTCTTCTGGAAGTTGGCACCTATGAAGGAAACTATTATGGGACACCCA	MAGI1	BP449439.1	GenBank	GeneID or RefSeq Search			70	51.43	9223	protein complex assembly(GO:0006461);cell adhesion(GO:0007155);cell surface receptor linked signal transduction(GO:0007166)	plasma membrane(GO:0005886);tight junction(GO:0005923)	nucleotide binding(GO:0000166);ATP binding(GO:0005524);protein C-terminus binding(GO:0008022);kinase activity(GO:0016301);transferase activity(GO:0016740)	Dentatorubropallidoluysian atrophy (DRPLA);Tight junction	Q96QZ7	WWP3	The protein encoded by this gene is a member of themembrane-associated guanylate kinase homologue (MAGUK) family. MAGUK proteinsparticipate in the assembly of multiprotein complexes on the inner surface ofthe plasma membrane at regions of cell-cell contact. The product of this genemay play a role as scaffolding protein at cell-cell junctions. Alternativelyspliced transcript variants encoding diff…
Susc10000089	CTGTGCAACCTTCAGCAGATTAGTCACCATCTCTGTTGGCCTGTCAAGAAAGTGTAAGGGTTTGCTCTCC	LAMC3	BP149971.1	GenBank	BLAST	1e-53	216	70	48.57	10319	cell adhesion(GO:0007155)	proteinaceous extracellular matrix(GO:0005578);basement membrane(GO:0005604);membrane(GO:0016020)	structural molecule activity(GO:0005198);protein binding(GO:0005515)	Cell Communication;ECM-receptor interaction;Focal adhesion;Small cell lung cancer	Q9Y6N6	DKFZp434E202	Laminins, a family of extracellular matrix glycoproteins, are themajor noncollagenous constituent of basement membranes. They have beenimplicated in a wide variety of biological processes including cell adhesion,differentiation, migration, signaling, neurite outgrowth and metastasis.Laminins are composed of 3 non identical chains: laminin alpha, beta andgamma (formerly A, B1, and B2, respectively…
Susc10000090	TACCCCTGGAGCTCTTTTGGCACCTTCTCTGGGTTTTGGTTCCGGCAAGGGGCAGGTAA	SIGLEC12	BP158965.1	GenBank	BLAST	7e-16	89.7	59	55.93	89858	cell adhesion(GO:0007155)	membrane(GO:0016020);integral to membrane(GO:0016021)	protein binding(GO:0005515);sugar binding(GO:0005529)		Q96PQ1	Siglec-XII	Sialic acid-binding immunoglobulin-like lectins (SIGLECs) are afamily of cell surface proteins belonging to the immunoglobulin superfamily.They mediate protein-carbohydrate interactions by selectively binding todifferent sialic acid moieties present on glycolipids and glycoproteins. Thisgene encodes a member of the SIGLEC3-like subfamily of SIGLECs. Members ofthis subfamily are characterized by a…
Susc10000091	AAGGCTGTTTGTTATATGGACCACCGGGTACAGGAAAAACACTCTTGGCCCGAGCTG	PSMC6	AK230783.1	GenBank	GeneID or RefSeq Search			57	50.88	5706	ubiquitin-dependent protein catabolic process(GO:0006511);protein catabolic process(GO:0030163)	proteasome complex (sensu Eukaryota)(GO:0000502);nucleus(GO:0005634);cytoplasm(GO:0005737);cytosol(GO:0005829)	nucleotide binding(GO:0000166);ATP binding(GO:0005524);hydrolase activity(GO:0016787);ATPase activity(GO:0016887);protein binding, bridging(GO:0030674)	Proteasome;Cell Cycle (Mitotic);Cell Cycle Checkpoints;DNA Replication;HIV Infection;Signaling by Wnt	P62333	p42	The 26S proteasome is a multicatalytic proteinase complex with ahighly ordered structure composed of 2 complexes, a 20S core and a 19Sregulator. The 20S core is composed of 4 rings of 28 non-identical subunits;2 rings are composed of 7 alpha subunits and 2 rings are composed of 7 betasubunits. The 19S regulator is composed of a base, which contains 6 ATPasesubunits and 2 non-ATPase subunits, and …
Susc10000092	GAGACCCTGCAATGGGAAGGGGTTATAGCAAAGGGGACACAACAAGATTCCAGGGATCCTTTGATGGAAA	SLA-8	OTTSUST00000000788	VEGA database				70	48.57
Susc10000093	GTCCCACAGAGAGACCTGGAACAGTCCCACAGATTTTCGGGAGCAGCAATGTCAGTTTCACTC	CLECSF5	NM_213990.1	GenBank	BLAST	7e-92	335	63	52.38	23601	immune response(GO:0006955);cellular defense response(GO:0006968);signal transduction(GO:0007165)	integral to plasma membrane(GO:0005887);membrane(GO:0016020)	receptor activity(GO:0004872);binding(GO:0005488);sugar binding(GO:0005529)		Q9NY25	MGC138304	This gene encodes a member of the C-type lectin/C-type lectin-likedomain (CTL/CTLD) superfamily. Members of this family share a common proteinfold and have diverse functions, such as cell adhesion, cell-cell signalling,glycoprotein turnover, and roles in inflammation and immune response. Theencoded type II transmembrane protein interacts with dnax-activation protein12 and may play a role in cell …
Susc10000094	ACTCGCTGTGGCTTCTCCATCAACGTGCGGGGTTGACAGGCGCTGTCCTCGTTGTGGTCAT	ZNRD1	OTTSUST00000000892	VEGA database				61	59.02	30834	RNA elongation(GO:0006354);regulation of transcription, DNA-dependent(GO:0006355)	nucleus(GO:0005634)	DNA binding(GO:0003677);RNA polymerase II transcription factor activity(GO:0003702);DNA-directed RNA polymerase activity(GO:0003899);zinc ion binding(GO:0008270);transferase activity(GO:0016740);metal ion binding(GO:0046872)	Purine metabolism;Pyrimidine metabolism;RNA polymerase	Q9P1U0	tctex-6	This gene encodes a protein with similarity to the Saccharomycescerevisiae Rpa12p subunit of RNA polymerase I. Alternate splicing of thisgene results in two transcript variants encoding the same protein. Additionalsplice variants have been described, but their full-length sequences have notbeen determined.
Susc10000095	CTGGCCTGAGGACTTGCCTTCTGGGGCAGAGCAGATGTGACTTCAAGGAGTCCAAAGGGATCCTCCACCC	LY6G6D_antisense	OTTSUST00000000552_antisense	VEGA database				70	58.57	58530						NG25
Susc10000096	ACAACTACATCAACGCGGCCCTGACTGATAGCTACACACGGAGCGCAGCCTTCATCGTGACCCTGCACCC	PTPRU	CJ029339.1	GenBank	GeneID or RefSeq Search			70	58.57	10076	protein modification process(GO:0006464);protein amino acid dephosphorylation(GO:0006470);cell adhesion(GO:0007155);transmembrane receptor protein tyrosine phosphatase signaling pathway(GO:0007185);biological_process(GO:0008150)	cellular_component(GO:0005575);integral to plasma membrane(GO:0005887);membrane(GO:0016020)	protein tyrosine phosphatase activity(GO:0004725);receptor activity(GO:0004872);transmembrane receptor protein tyrosine phosphatase activity(GO:0005001);hydrolase activity(GO:0016787)		Q92729	hPTP-J	The protein encoded by this gene is a member of the proteintyrosine phosphatase (PTP) family. PTPs are known to be signaling moleculesthat regulate a variety of cellular processes including cell growth,differentiation, mitotic cycle, and oncogenic transformation. This PTPpossesses an extracellular region, a single transmembrane region, and twotandem intracellular catalytic domains, and thus repre…
Susc10000097	CCCATCTACAATAGTGAGGGGAAGCGGCTCAACACTCGGGAGTTCCGCACCCGCA	SF1	BF199239.1	GenBank	GeneID or RefSeq Search			55	60	7536	spliceosome assembly(GO:0000245);nuclear mRNA 3'-splice site recognition(GO:0000389);transcription(GO:0006350);regulation of transcription, DNA-dependent(GO:0006355);biological_process(GO:0008150);RNA splicing(GO:0008380)	nucleus(GO:0005634);spliceosome(GO:0005681);ribosome(GO:0005840)	RNA polymerase II transcription factor activity(GO:0003702);transcription corepressor activity(GO:0003714);RNA binding(GO:0003723);zinc ion binding(GO:0008270);metal ion binding(GO:0046872);metal ion binding(GO:0046872)		Q15637	ZNF162
Susc10000098	GCTACGTGGAGATGCACGCCCGCTACATAGGGACCACGGTGTTTGTGCGGCAGCTGGGTCGCTACCTGAC	RGMB	DN123004.1	GenBank	GeneID or RefSeq Search			70	62.86	285704	cell adhesion(GO:0007155);signal transduction(GO:0007165);BMP signaling pathway(GO:0030509);positive regulation of transcription(GO:0045941)	ER-Golgi intermediate compartment(GO:0005793);membrane(GO:0016020);anchored to plasma membrane(GO:0046658)	identical protein binding(GO:0042802);GPI anchor binding(GO:0048503)		Q6NW40	MGC86970
Susc10000099	CTTTGGTGAAGGTGACTCATCACGTGGCATCTGCGGTGACCACTCTACGCTGTCAGGCTCTGAACTTC	HFE	BP434195.1	GenBank	BLAST	4e-78	295	68	54.41	3077	antigen processing and presentation of peptide antigen via MHC class I(GO:0002474);protein complex assembly(GO:0006461);ion transport(GO:0006811);iron ion transport(GO:0006826);iron ion homeostasis(GO:0006879);receptor-mediated endocytosis(GO:0006898);immune response(GO:0006955);antigen processing and presentation(GO:0019882)	cytoplasm(GO:0005737);plasma membrane(GO:0005886);integral to plasma membrane(GO:0005887);membrane(GO:0016020);MHC class I protein complex(GO:0042612)	iron ion binding(GO:0005506)		Q30201	dJ221C16.10.1	The protein encoded by this gene is a membrane protein that issimilar to MHC class I-type proteins and associates with beta2-microglobulin(beta2M). It is thought that this protein functions to regulate ironabsorption by regulating the interaction of the transferrin receptor withtransferrin. The iron storage disorder, hereditary haemochromatosis, is arecessive genetic disorder that results from de…
Susc10000100	AGGCTAAGCGCCTCCGTCACAGCTCTGTAGTCTTCGCCTGGACTCAGCTTGAGAGAGCGACTGC	C7H6orf31	OTTSUST00000000477	VEGA database				64	59.38
Susc10000101	ATGTACACGCAGCTGACTCAGGCAGGCTCCACGCTGAACGGTTACACAGAGAGGA	AGPT	NM_213959.1	GenBank	GeneID or RefSeq Search			55	56.36	284	angiogenesis(GO:0001525);signal transduction(GO:0007165);signal transduction(GO:0007165);transmembrane receptor protein tyrosine kinase signaling pathway(GO:0007169);multicellular organismal development(GO:0007275);cell differentiation(GO:0030154)		receptor binding(GO:0005102);receptor binding(GO:0005102)		Q15389	ANG1	Angiopoietins are proteins with important roles in vasculardevelopment and angiogenesis. All angiopoietins bind with similar affinity toan endothelial cell-specific tyrosine-protein kinase receptor. The proteinencoded by this gene is a secreted glycoprotein that activates the receptorby inducing its tyrosine phosphorylation. It plays a critical role inmediating reciprocal interactions between the…
Susc10000102	AACTGACTGATGTCCGCCCCTCAGACACTGGAACCTACCTCTGTCATGTTAACAACCCTCCAGATTTCTA	VSIG2	BX926919.2	GenBank	GeneID or RefSeq Search			70	48.57	23584		membrane fraction(GO:0005624);integral to plasma membrane(GO:0005887);membrane(GO:0016020)	antigen binding(GO:0003823)		Q96IQ7	CTXL
Susc10000103	CTGGCAGCATGTGGGCCTGAGTTCAGGGGACAGAGAAGACTTCCCGGAGGGGGTGGAGAAGAA	OSCAR	1000323340 (rhyp07c_o20.y1)	PIGEST database (http://pigest.ku.dk)	BLAST	9e-108	389	63	60.32	126014			receptor activity(GO:0004872)			PIGR3	Osteoclasts are multinucleated cells that resorb bone and areessential for bone homeostasis. This gene encodes an osteoclast-associatedreceptor (OSCAR), which is a member of the leukocyte receptor complex (LRC)protein family that plays critical roles in the regulation of both innate andadaptive immune responses. Different from the other LRC members, OSCARexpression is detected specifically in pre…
Susc10000104	GGTATGTTACTCAAACCTGGCACCCATGCTTGGCAAGGGTTACAGTTCAAAATGAGAGGCGAGAAGACGT	PLSCR1	AW786195.1	GenBank	BLAST	2e-77	293	70	48.57	5359	response to virus(GO:0009615);phospholipid scrambling(GO:0017121);platelet activation(GO:0030168)	plasma membrane(GO:0005886);integral to membrane(GO:0016021)	calcium ion binding(GO:0005509);protein binding(GO:0005515);phospholipid scramblase activity(GO:0017128)		O15162	MMTRA1B
Susc10000105	AATCCTGCCAACAGCTGGCGGCTGGCGGGCACAGCCGGCTCATCATCCTGCACTACAACCACTCGGGC	EDG6	BW973227.1	GenBank	BLAST	9e-60	232	68	64.71	8698	immune response(GO:0006955);signal transduction(GO:0007165);G-protein coupled receptor protein signaling pathway(GO:0007186);G-protein signaling, adenylate cyclase activating pathway(GO:0007189);phospholipase C activation(GO:0007202);elevation of cytosolic calcium ion concentration(GO:0007204)	integral to plasma membrane(GO:0005887);membrane(GO:0016020)	lysosphingolipid and lysophosphatidic acid receptor activity(GO:0001619);receptor activity(GO:0004872);lipid binding(GO:0008289)	Neuroactive ligand-receptor interaction	O95977	SLP4	This gene is a member of the endothelial differentiation,G-protein-coupled (EDG)) receptor gene family. EDG receptors bindlysophospholipids or lysosphingolipids as ligands, and are involved in cellsignalling in many different cell types. This EDG receptor gene is intronlessand is specifically expressed in the lymphoid tissue.
Susc10000106	CTGTGCCTTGGATCCCGGAAACAGCTACTTTGGGGGTACGGGATACAATACGAGAGATACA	TCRDV5.1	D49583	GenBank	GeneID or RefSeq Search			61	50.82
Susc10000107	GAGGTCAAGGGACCACTGATCTCCTCTGCCACCTGAAGCTGATAGGCCAGGTCAGCCTGTGC	FLOT1_antisense	OTTSUST00000001003_antisense	VEGA database				62	59.68	10211		caveola(GO:0005901);membrane(GO:0016020);integral to membrane(GO:0016021);integral to membrane(GO:0016021);flotillin complex(GO:0016600)	protein binding(GO:0005515)	Insulin signaling pathway	O75955		Caveolae are small domains on the inner cell membrane involved invesicular trafficking and signal transduction. FLOT1 encodes acaveolae-associated, integral membrane protein. The function of flotillin 1has not been determined.
Susc10000108	AGGAACTTTGCCTCCAAACACTGGTGTGAGGAAGGTGCCTCAAGTTTCTCGTGCTCAG	CPB2	DR120937.1	GenBank	BLAST	2e-165	583	58	51.72	1361	proteolysis(GO:0006508)	extracellular space(GO:0005615)	carboxypeptidase A activity(GO:0004182);lysine carboxypeptidase activity(GO:0004184);metallopeptidase activity(GO:0008237);zinc ion binding(GO:0008270);metal ion binding(GO:0046872)	Complement and coagulation cascades	Q96IY4	TAFI	Carboxypeptidases are enzymes that hydrolyze C-terminal peptidebonds. The carboxypeptidase family includes metallo-, serine, and cysteinecarboxypeptidases. According to their substrate specificity, these enzymesare referred to as carboxypeptidase A (cleaving aliphatic residues) orcarboxypeptidase B (cleaving basic amino residues). The protein encoded bythis gene is activated by trypsin and acts o…
Susc10000109	CCTCCAGGATCTCAGCCTTCTGCGAACAGGACAAGTCACTTGGCAGCATCTACCAGACAGG	LAG3	AK234056.1	GenBank	GeneID or RefSeq Search			61	55.74	3902	cell surface receptor linked signal transduction(GO:0007166);negative regulation of interleukin-2 biosynthetic process(GO:0045085);positive regulation of natural killer cell mediated cytotoxicity(GO:0045954);negative regulation of T cell activation(GO:0050868)	integral to plasma membrane(GO:0005887);external side of plasma membrane(GO:0009897);membrane(GO:0016020);integral to membrane(GO:0016021)	antigen binding(GO:0003823);transmembrane receptor activity(GO:0004888);MHC class II protein binding(GO:0042289)		P18627	CD223	Lymphocyte-activation protein 3 belongs to Ig superfamily andcontains 4 extracellular Ig-like domains. The LAG3 gene contains 8 exons.The sequence data, exon/intron organization, and chromosomal localizationall indicate a close relationship of LAG3 to CD4.
Susc10000110	GCTCCCGCGGGTCCTCCAACAAGTATTTGGTGGAGTTTCGGGCAGGAAAGATGTCATTAAA	ADRM1	BX674220.2	GenBank	GeneID or RefSeq Search			61	50.82	11047	RNA elongation from RNA polymerase II promoter(GO:0006368);cell adhesion(GO:0007155);proteasome assembly(GO:0043248)	proteasome complex (sensu Eukaryota)(GO:0000502);membrane fraction(GO:0005624);nucleus(GO:0005634);cytosol(GO:0005829);integral to plasma membrane(GO:0005887)	proteasome activator activity(GO:0008538)		Q16186;Q96FJ7	Rpn13	The protein encoded by this gene is an integral plasma membraneprotein which promotes cell adhesion. The encoded protein is thought toundergo O-linked glycosylation. Expression of this gene has been shown to beinduced by gamma interferon in some cancer cells. Two transcript variantsencoding the same protein have been found for this gene.
Susc10000111	AGTGGAGTGAAGATGCTGTTTGAAACCTTGACATGTTCCAGTGGCACCCTCCGGACACTCAGGTTGA	NLRP2	NM_017852	GenBank	Human sequence			67	50.75	55655	apoptosis(GO:0006915);defense response(GO:0006952);positive regulation of caspase activity(GO:0043280);positive regulation of interleukin-1 beta secretion(GO:0050718)	cytoplasm(GO:0005737)	nucleotide binding(GO:0000166);protein binding(GO:0005515);protein binding(GO:0005515);ATP binding(GO:0005524);Pyrin domain binding(GO:0032090)		Q9NX02	PYPAF2	NALP proteins, such as NALP2, are characterized by an N-terminalpyrin (MIM 608107) domain (PYD) and are involved in the activation ofcaspase-1 (CASP1; MIM 147678) by Toll-like receptors (see TLR4; MIM 603030).They may also be involved in protein complexes that activate proinflammatorycaspases (Tschopp et al., 2003).[supplied by OMIM]
Susc10000112	TGGAAACCACATGTCAAACCGGCCAAGTAACAAGTCTGAAAGTACACAACGAGCACTTCACAGAGCTG	CD19	NM_214377.1	GenBank	GeneID or RefSeq Search			68	47.06	930	cellular defense response(GO:0006968);cell surface receptor linked signal transduction(GO:0007166)	plasma membrane(GO:0005886);integral to plasma membrane(GO:0005887)	receptor signaling protein activity(GO:0005057);protein binding(GO:0005515)	B cell receptor signaling pathway;Hematopoietic cell lineage	P15391	MGC12802	Lymphocytes proliferate and differentiate in response to variousconcentrations of different antigens. The ability of the B cell to respond ina specific, yet sensitive manner to the various antigens is achieved with theuse of low-affinity antigen receptors. This gene encodes a cell surfacemolecule which assembles with the antigen receptor of B lymphocytes in orderto decrease the threshold for anti…
Susc10000113	GTGGTGAAGCTGGCTGGGGCGCAGTGGTGCAGGTGCTGCTCTAGATCAAGACCAC	CIAPIN1	CK451092.1	GenBank	GeneID or RefSeq Search			55	61.82	57019	apoptosis(GO:0006915);anti-apoptosis(GO:0006916)	cytoplasm(GO:0005737)			Q6FI81	PRO0915	CIAPIN1 is a cytokine-induced inhibitor of apoptosis with norelation to apoptosis regulatory molecules of the BCL2 (MIM 151430) or CASP(see MIM 147678) families. Expression of CIAPIN1 is dependent on growthfactor stimulation (Shibayama et al., 2004).[supplied by OMIM]
Susc10000114	CAGCCGTGCCTGGTGATGGCACCGATGCCAAAGGGCTCCCAGGGCAAACTCATTCCCC	BCL7A	CF788577.1	GenBank	GeneID or RefSeq Search			58	63.79	605			actin binding(GO:0003779)		Q4VC05	BCL7	This gene is directly involved, with Myc and IgH, in a three-waygene translocation in a Burkitt lymphoma cell line. As a result of the genetranslocation, the N-terminal region of the gene product is disrupted, whichis thought to be related to the pathogenesis of a subset of high-grade B cellnon-Hodgkin lymphoma. The N-terminal segment involved in the translocationincludes the region that shares a…
Susc10000115	CAGCTGGAGCACATCAAAACCCATGAGCTGCACCTGTGACTGCCAGCCCCCGCCTAGCTCGTG	CSK	AK231355.1	GenBank	GeneID or RefSeq Search			63	61.9	1445	regulation of progression through cell cycle(GO:0000074);protein amino acid phosphorylation(GO:0006468);protein amino acid phosphorylation(GO:0006468);intracellular signaling cascade(GO:0007242);negative regulation of cell proliferation(GO:0008285)	cytoplasm(GO:0005737);plasma membrane(GO:0005886);intercellular junction(GO:0005911)	nucleotide binding(GO:0000166);protein-tyrosine kinase activity(GO:0004713);protein-tyrosine kinase activity(GO:0004713);ATP binding(GO:0005524);protein C-terminus binding(GO:0008022);transferase activity(GO:0016740)	Epithelial cell signaling in Helicobacter pyloriinfection;Regulation of actin cytoskeleton	P41240	MGC117393
Susc10000116	GAAGCACTGGATTGCCAACAACCTCTTCGGCCTGGCCTTCTCCCTTAACGGGGTGGAGCTCCTGCACCTG	HM13	CK467607.1	GenBank	GeneID or RefSeq Search			70	60	81502		endoplasmic reticulum(GO:0005783);membrane(GO:0016020);integral to membrane(GO:0016021)	protein binding(GO:0005515);peptidase activity(GO:0008233);D-alanyl-D-alanine endopeptidase activity(GO:0008717)		Q8TCT9	dJ324O17.1	The protein encoded by this gene, which localizes to theendoplasmic reticulum, catalyzes intramembrane proteolysis of some signalpeptides after they have been cleaved from a preprotein. This activity isrequired to generate signal sequence-derived human lymphocyte antigen-Eepitopes that are recognized by the immune system, and to process hepatitis Cvirus core protein. The encoded protein is an int…
Susc10000117	TTTATCTCTGTGCGAAGACAGGAGTAGAAGCTGATGAGTGGATCAAGATCCTACGCTGGAAGCTGTCTCA	DAPP1	BW978780.1	GenBank	GeneID or RefSeq Search			70	47.14	27071	protein amino acid dephosphorylation(GO:0006470);intracellular signaling cascade(GO:0007242)	cellular_component(GO:0005575);phosphoinositide 3-kinase complex(GO:0005942)	protein tyrosine phosphatase activity(GO:0004725);phospholipid binding(GO:0005543);phosphoinositide 3-kinase regulator activity(GO:0035014)		Q9UN19	DKFZp667E0716
Susc10000118	GCCACCTTCTCTTCCATGTCGCAGTGGCCCAACCAGACACTCCAGGACCTGCTCA	FOXO3A	AB281134.1	GenBank	GeneID or RefSeq Search			55	60	2309	ovulation (sensu Mammalia)(GO:0001542);initiation of primordial ovarian follicle growth(GO:0001544);antral ovarian follicle growth(GO:0001547);oocyte maturation(GO:0001556);transcription(GO:0006350);regulation of transcription, DNA-dependent(GO:0006355);apoptosis(GO:0006915);induction of apoptosis(GO:0006917);response to DNA damage stimulus(GO:0006974);glucose homeostasis(GO:0042593);positive reg…	membrane fraction(GO:0005624);nucleus(GO:0005634);nucleus(GO:0005634);cytoplasm(GO:0005737)	transcription factor activity(GO:0003700);transcription factor activity(GO:0003700);transcriptional activator activity(GO:0016563);protein kinase binding(GO:0019901);sequence-specific DNA binding(GO:0043565);sequence-specific DNA binding(GO:0043565)	Endometrial cancer;Non-small cell lung cancer	O43524	MGC31925	This gene belongs to the forkhead family of transcription factorswhich are characterized by a distinct forkhead domain. This gene likelyfunctions as a trigger for apoptosis through expression of genes necessaryfor cell death. Translocation of this gene with the MLL gene is associatedwith secondary acute leukemia. Alternatively spliced transcript variantsencoding the same protein have been observe…
Susc10000119	AGGTGGAGCACTGGGGTTTGGACAAGCCTCTTCTCAAGCACTGGGAGTTTGAAGCTCA	SLA-DRA	OTTSUST00000000499	VEGA database				58	53.45	3122	antigen processing and presentation of peptide or polysaccharide antigen via MHC class II(GO:0002504);immune response(GO:0006955);immune response(GO:0006955)	lysosome(GO:0005764);plasma membrane(GO:0005886);integral to plasma membrane(GO:0005887);membrane(GO:0016020);MHC class II protein complex(GO:0042613)	MHC class II receptor activity(GO:0032395)	Antigen processing and presentation;Cell adhesion molecules (CAMs);Hematopoietic cell lineage;Type I diabetes mellitus	P01903	HLA-DRA1	HLA-DRA is one of the HLA class II alpha chain paralogues. Thisclass II molecule is a heterodimer consisting of an alpha and a beta chain,both anchored in the membrane. It plays a central role in the immune systemby presenting peptides derived from extracellular proteins. Class IImolecules are expressed in antigen presenting cells (APC: B lymphocytes,dendritic cells, macrophages). The alpha chain…
Susc10000120	GGAGCAGTGCATGACCTAAGACTCCACCGGGTTCACATGGTCCAGACCGAGTGTCAGT	PTPRB	CK457768.1	GenBank	GeneID or RefSeq Search			58	56.9	5787	protein amino acid dephosphorylation(GO:0006470)	membrane fraction(GO:0005624);integral to plasma membrane(GO:0005887);membrane(GO:0016020)	protein tyrosine phosphatase activity(GO:0004725);transmembrane receptor protein tyrosine phosphatase activity(GO:0005001);hydrolase activity(GO:0016787)	Adherens junction	P23467	R-PTP-BETA	The protein encoded by this gene is a member of the proteintyrosine phosphatase (PTP) family. PTPs are known to be signaling moleculesthat regulate a variety of cellular processes including cell growth,differentiation, mitotic cycle, and oncogenic transformation. This PTPcontains an extracellular domain, a single transmembrane segment and oneintracytoplasmic catalytic domain, thus belongs to rece…
Susc10000121	CAGTGCCGCACAAGATTCACCACAGCAGCACAATTCAGAACATGCACGACTGCAAGTTCCTACATCACA	TTID	DQ157551.2	GenBank	GeneID or RefSeq Search			69	49.28	9499	muscle contraction(GO:0006936)	actin cytoskeleton(GO:0015629)	actin binding(GO:0003779);protein binding(GO:0005515);structural constituent of muscle(GO:0008307)		Q9UBF9	TTID	Striated muscle sarcomeres are highly organized structures composedof actin (thin) and myosin (thick) filaments that slide past each otherduring contraction. The integrity of sarcomeres is controlled by a set ofstructural proteins, among which are titin (TTN; MIM 188840), a giantmolecule that contains several immunoglobulin (Ig)-like domains andassociates with thin and thick filaments, and alpha-…
Susc10000122	GGGTAGGAGGAGGCAAAAGGGTCATCTGCTTAGTAGTAATATTTGGGAACATAGCTTTGCCACACCAGGT	OLFM4	CJ023660.1	GenBank	BLAST	2e-158	563	70	47.14	10562		membrane(GO:0016020)	latrotoxin receptor activity(GO:0016524)			bA209J19.1	This gene was originally cloned from human myeloblasts and found tobe selectively expressed in inflammed colonic epithelium. The protein encodedis a member of the olfactomedin-related protein family. The exact function ofthis gene has not yet been determined.
Susc10000123	TCTTCACCTTTAGCTGGCAGACCACAAACTGAGGATTGCAAGTTCCGCCACTGAACATTGGAATAGT	PTEN	BX921806.2	GenBank	GeneID or RefSeq Search			67	46.27	5728	regulation of cyclin-dependent protein kinase activity(GO:0000079);protein amino acid dephosphorylation(GO:0006470);protein amino acid dephosphorylation(GO:0006470);lipid metabolic process(GO:0006629);induction of apoptosis(GO:0006917);cell cycle(GO:0007049);central nervous system development(GO:0007417);heart development(GO:0007507);cell proliferation(GO:0008283);negative regulation of cell prol…	cytoplasm(GO:0005737);cytoplasm(GO:0005737)	phosphatidylinositol-3-phosphatase activity(GO:0004438);protein serine/threonine phosphatase activity(GO:0004722);protein tyrosine phosphatase activity(GO:0004725);protein binding(GO:0005515);protein tyrosine/serine/threonine phosphatase activity(GO:0008138);lipid binding(GO:0008289);phosphatidylinositol-3,4,5-trisphosphate 3-phosphatase activity(GO:0016314);hydrolase activity(GO:0016787);PDZ dom…	Endometrial cancer;Focal adhesion;Glioma;Inositol phosphate metabolism;Melanoma;Phosphatidylinositol signaling system;Small cell lung cancer;Tight junction	P60484	TEP1	This gene was identified as a tumor suppressor that is mutated in alarge number of cancers at high frequency. The protein encoded this gene is aphosphatidylinositol-3,4,5-trisphosphate 3-phosphatase. It contains a tensinlike domain as well as a catalytic domain similar to that of the dualspecificity protein tyrosine phosphatases. Unlike most of the proteintyrosine phosphatases, this protein prefe…
Susc10000124	TCCCGAGACCCCCGAGATGAAACAGCCCTGCTGTTCCTTGTCACCCTGGCTGTGG	LY6D	DB800797.1	GenBank	BLAST	1e-12	77.8	55	61.82	8581	cell adhesion(GO:0007155)	membrane fraction(GO:0005624);membrane(GO:0016020)	protein binding(GO:0005515);GPI anchor binding(GO:0048503)		Q14210	E48
Susc10000125	GTGGACGGTACAACGGAACGGGCAGCGTGGCTTTGTCCCTGGCTCGTACCTGGAGAAGCTTTAA	PSTPIP1	AK237023.1	GenBank	GeneID or RefSeq Search			64	57.81	9051	cell adhesion(GO:0007155);signal transduction(GO:0007165)		protein binding(GO:0005515)		O43586	PSTPIP
Susc10000126	CGCTGCTCCATCGGCGAAAACAACGGCCGGCCGGAATTCATGATCAAAGTCATGGAGCAGGGCCT	MLL2	BG894630.1	GenBank	GeneID or RefSeq Search			65	58.46	8085	transcription(GO:0006350);regulation of transcription, DNA-dependent(GO:0006355)	nucleus(GO:0005634);histone methyltransferase complex(GO:0035097)	DNA binding(GO:0003677);protein binding(GO:0005515);zinc ion binding(GO:0008270);metal ion binding(GO:0046872)		O14686	ALR
Susc10000127	AGACGCCCCTGGTCACGCTGTTCAAAAACGCCATCGTCAAGAACGCCCACAAGAAGGGCC	POMC	NM_213858.1	GenBank	BLAST	4e-103	371	60	58.33	5443	generation of precursor metabolites and energy(GO:0006091);signal transduction(GO:0007165);neuropeptide signaling pathway(GO:0007218);cell-cell signaling(GO:0007267);blood pressure regulation(GO:0008217)	extracellular region(GO:0005576);soluble fraction(GO:0005625)	hormone activity(GO:0005179)	Adipocytokine signaling pathway;Melanogenesis;Neuroactive ligand-receptor interaction	P01189	POC	This gene encodes a polypeptide hormone precursor that undergoesextensive, tissue-specific, post-translational processing via cleavage bysubtilisin-like enzymes known as prohormone convertases. There are eightpotential cleavage sites within the polypeptide precursor and, depending ontissue type and the available convertases, processing may yield as many asten biologically active peptides involved…
Susc10000128	CCGCAGCGTGAAGCCGTCCTCACACTCAAAGGTCAGGTTGCCGCCCACAGGATGG	C2_antisense	OTTSUST00000000641_antisense	VEGA database				55	63.64	717	proteolysis(GO:0006508);complement activation, classical pathway(GO:0006958);innate immune response(GO:0045087)	extracellular region(GO:0005576);extracellular space(GO:0005615)	classical-complement-pathway C3/C5 convertase activity(GO:0003813);serine-type endopeptidase activity(GO:0004252);peptidase activity(GO:0008233)	Complement and coagulation cascades;Signaling in Immune System	P06681	DKFZp779M0311	Component C2 is part of the classical pathway of complementsystem. Activated C1 cleaves C2 into C2a and C2b. C2a leads to activationof C3. Deficiency of C2 has been reported to associated with certainautoimmune diseases.
Susc10000129	GGTCGTCTGGTACTCTAGGAGCTTGGGGTACGCCGGCCGAAGTACCAAGTTTATAGTCATGTCGGCGTCG	DAD1	NM_213944.1	GenBank	BLAST	1e-160	561	70	57.14	1603	apoptosis(GO:0006915);anti-apoptosis(GO:0006916);protein amino acid N-linked glycosylation via asparagine(GO:0018279)	oligosaccharyl transferase complex(GO:0008250);membrane(GO:0016020);integral to membrane(GO:0016021)	dolichyl-diphosphooligosaccharide-protein glycotransferase activity(GO:0004579);transferase activity(GO:0016740)		P61803;Q6FGA3	OST2	DAD1, the defender against apoptotic cell death, was initiallyidentified as a negative regulator of programmed cell death in thetemperature sensitive tsBN7 cell line. The DAD1 protein disappeared intemperature-sensitive cells following a shift to the nonpermissivetemperature, suggesting that loss of the DAD1 protein triggered apoptosis.DAD1 is believed to be a tightly associated subunit ofoligosa…
Susc10000130	CTGACGGGCTTTCATTTCCATTTCACACACCCTAGCAACACTTAAGCCTTGCGGAATTGTATTGGTAGCG	IRF2	AK239458.1	GenBank	GeneID or RefSeq Search			70	47.14	3660	negative regulation of transcription from RNA polymerase II promoter(GO:0000122);transcription(GO:0006350);regulation of transcription, DNA-dependent(GO:0006355);immune response(GO:0006955);cell proliferation(GO:0008283)	nucleus(GO:0005634)	transcription factor activity(GO:0003700);RNA polymerase II transcription factor activity(GO:0003702)		P14316	IRF-2	IRF2 encodes interferon regulatory factor 2, a member of theinterferon regulatory transcription factor (IRF) family. IRF2 competitivelyinhibits the IRF1-mediated transcriptional activation of interferons alphaand beta, and presumably other genes that employ IRF1 for transcriptionactivation. However, IRF2 also functions as a transcriptional activator ofhistone H4.
Susc10000131	ACGACATGGACGGCGTTGCCAGCAGAACCGTAGGAAGTCGCTCTCTGAGACAGAG	SOCS5	DB784235.1	GenBank	GeneID or RefSeq Search			55	58.18	9655	regulation of cell growth(GO:0001558);epidermal growth factor receptor signaling pathway(GO:0007173);intracellular signaling cascade(GO:0007242);negative regulation of signal transduction(GO:0009968);cytokine and chemokine mediated signaling pathway(GO:0019221);positive regulation of T-helper 1 cell differentiation(GO:0045627);negative regulation of T-helper 2 cell differentiation(GO:0045629)		epidermal growth factor receptor binding(GO:0005154);protein binding(GO:0005515)	Jak-STAT signaling pathway	O75159	SOCS-5	The protein encoded by this gene contains a SH2 domain and a SOCSBOX domain. The protein thus belongs to the suppressor of cytokine signaling(SOCS) family, also known as STAT-induced STAT inhibitor (SSI) proteinfamily. SOCS family members are known to be cytokine-inducible negativeregulators of cytokine signaling. The specific function of this protein hasnot yet been determined. Two alternatively…
Susc10000132	CCATTACGCCCATGAAACGCCCGATGGAGGAAGATGGGGATGAAAAGTCTCCCAAAAA	ILF3	CN167093.1	GenBank	GeneID or RefSeq Search			58	50	3609	M phase(GO:0000279);transcription(GO:0006350);negative regulation of transcription, DNA-dependent(GO:0045892);positive regulation of transcription, DNA-dependent(GO:0045893)	intracellular(GO:0005622);nucleus(GO:0005634);nucleus(GO:0005634)	DNA binding(GO:0003677);double-stranded RNA binding(GO:0003725);protein binding(GO:0005515);transcriptional activator activity(GO:0016563);transcriptional repressor activity(GO:0016564)		Q12906	TCP80	Nuclear factor of activated T-cells (NFAT) is a transcriptionfactor required for T-cell expression of interleukin 2. NFAT binds to asequence in the IL2 enhancer known as the antigen receptor response element2. In addition, NFAT can bind RNA and is an essential component forencapsidation and protein priming of hepatitis B viral polymerase. NFAT is aheterodimer of 45 kDa and 90 kDa proteins, the la…
Susc10000133	GATTGCTTCCCGTCTTCGAGAGCATTTCAGTACAACACGAGCTGTAGCTTTCGCTGTGCTAAGGGT	SELP	NM_214078.1	GenBank	BLAST	2e-156	549	66	50	6403	cell adhesion(GO:0007155);cell adhesion(GO:0007155)	membrane fraction(GO:0005624);soluble fraction(GO:0005625);plasma membrane(GO:0005886);integral to plasma membrane(GO:0005887);membrane(GO:0016020);integral to membrane(GO:0016021);platelet alpha granule membrane(GO:0031092)	protein binding(GO:0005515);protein binding(GO:0005515);sugar binding(GO:0005529)	Cell adhesion molecules (CAMs);Hemostasis	P16109	PSEL	SELP is a platelet alpha-granule membrane protein of molecularweight 140,000 that redistributes to the plasma membrane during plateletactivation and degranulation. It is a member of a family of adhesion/homingreceptors. Alternative splice variants may occur but are not well documented
Susc10000134	CTGAGCAGACACAGACTATGACCTCCACTCCACACTCAGGTGGCACTGGAGGCTGGGATG	SLA-DQB2_antisense	OTTSUST00000000497_antisense	VEGA database				60	58.33	3119	antigen processing and presentation of peptide or polysaccharide antigen via MHC class II(GO:0002504);immune response(GO:0006955);immune response(GO:0006955);cell cycle(GO:0007049)	membrane(GO:0016020);membrane(GO:0016020);integral to membrane(GO:0016021);MHC class II protein complex(GO:0042613)	GTP binding(GO:0005525);MHC class II receptor activity(GO:0032395)	Antigen processing and presentation;Cell adhesion molecules (CAMs);Type I diabetes mellitus	P01918;P01919;P01920;P03992;P05537		HLA-DQB1 belongs to the HLA class II beta chain paralogues. Thisclass II molecule is a heterodimer consisting of an alpha (DQA) and a betachain (DQB), both anchored in the membrane. It plays a central role in theimmune system by presenting peptides derived from extracellular proteins.Class II molecules are expressed in antigen presenting cells (APC: Blymphocytes, dendritic cells, macrophages). Th…
Susc10000135	AGGCAGGAGTGAGTTGGAAACAAGGCCCGAGATGGCCCAGTCTCCCCAAGTCTGCTTCCCTGTGCCAAGC	DDAH2_antisense	OTTSUST00000000617_antisense	VEGA database				70	60	23564	arginine catabolic process(GO:0006527);nitric oxide biosynthetic process(GO:0006809);anti-apoptosis(GO:0006916);nitric oxide mediated signal transduction(GO:0007263)		dimethylargininase activity(GO:0016403);hydrolase activity(GO:0016787)		O95865	NG30	This gene belongs to the dimethylarginine dimethylaminohydrolase(DDAH) gene family. The encoded enzyme plays a role in nitric oxidegeneration by regulating cellular concentrations of methylarginines, which inturn inhibit nitric oxide synthase activity.
Susc10000136	CAGGGAGGGCCTTGGGGAGAGTGGTGGTCCCACTGATCCACCTCTTCATTAAAGGATAACACATTAAAAA	PLXNB1	AK238062.1	GenBank	GeneID or RefSeq Search			70	48.57	5364	intracellular signaling cascade(GO:0007242);multicellular organismal development(GO:0007275);cell migration(GO:0016477)	integral to plasma membrane(GO:0005887);membrane(GO:0016020)	semaphorin receptor activity(GO:0017154);semaphorin receptor binding(GO:0030215)	Axon guidance	O43157	SEP
Susc10000137	GGCTTTAGGTGCGGCCGGGGGAGGGGTAACCTTAGGGGATGTGGCAGCTCTGTTGGTGATTTCTGTTTCT	WFIKKN2	BM485097.1	GenBank	BLAST	3e-13	81.8	70	57.14	124857			serine-type endopeptidase inhibitor activity(GO:0004867)			WFIKKNRP	The WFIKKN1 protein contains a WAP domain, follistatin domain,immunoglobulin domain, two tandem Kunitz domains, and an NTR domain. Thisgene encodes a WFIKKN1-related protein which has the same domain organizationas the WFIKKN1 protein. The WAP-type, follistatin type, Kunitz-type, andNTR-type protease inhibitory domains may control the action of multiple typesof proteases.
Susc10000138	TTGAAAATACCCGCTCAACCCGGAGCACCTTTGCACTGGCTATTGCCGCTTATGC	C5	NM_001001646.1	GenBank	GeneID or RefSeq Search			55	52.73	727	activation of MAPK activity(GO:0000187);chemotaxis(GO:0006935);response to stress(GO:0006950);inflammatory response(GO:0006954);inflammatory response(GO:0006954);complement activation(GO:0006956);complement activation, alternative pathway(GO:0006957);complement activation, classical pathway(GO:0006958);G-protein coupled receptor protein signaling pathway(GO:0007186);cytolysis(GO:0019835)	extracellular region(GO:0005576);membrane attack complex(GO:0005579);extracellular space(GO:0005615)	endopeptidase inhibitor activity(GO:0004866);receptor binding(GO:0005102);chemokine activity(GO:0008009)	Complement and coagulation cascades;Signaling in Immune System	P01031	MGC142298
Susc10000139	GACAACGCCTGGTTCCTCTCGGGTCCTTCCGGCGTCGCCGGAGTGAATTGATCCGG	PDCD10	AK239800.1	GenBank	GeneID or RefSeq Search			56	64.29	11235	apoptosis(GO:0006915)		protein binding(GO:0005515)		Q9BUL8	TFAR15	This gene encodes a protein, originally identified in a premyeloidcell line, with similarity to proteins that participate in apoptosis. Threealternative transcripts encoding the same protein, differing only in their 5'UTRs, have been identified for this gene.
Susc10000140	ATGCCGCTGTCCCGTTCCGTTAAACTCAACAAAGAAGGGGATATGCGTGTTCCTAACAAGTGC	LYL1	BF188937.1	GenBank	GeneID or RefSeq Search			63	49.21	4066	regulation of transcription, DNA-dependent(GO:0006355)	nucleus(GO:0005634)	DNA binding(GO:0003677);transcription regulator activity(GO:0030528)		P12980
Susc10000141	CCTCAGCCTCTGCCTCCCAGCCTCTTTCTGAGGGAAAGGACAAGATGAAGTGGAAG	CD3Z	NM_214155.1	GenBank	GeneID or RefSeq Search			56	55.36	919	cell surface receptor linked signal transduction(GO:0007166)	cytoplasm(GO:0005737);plasma membrane(GO:0005886);membrane(GO:0016020);integral to membrane(GO:0016021);T cell receptor complex(GO:0042101)	transmembrane receptor activity(GO:0004888);receptor signaling protein activity(GO:0005057);protein homodimerization activity(GO:0042803)	Natural killer cell mediated cytotoxicity;T cell receptor signaling pathway	P20963	TCRZ	T-cell receptor zeta, together with T-cell receptor alpha/beta andgamma/delta heterodimers and CD3-gamma, -delta, and -epsilon, forms theT-cell receptor-CD3 complex. The zeta chain plays an important role incoupling antigen recognition to several intracellular signal-transductionpathways. Low expression of the antigen results in impaired immune response.Two alternatively spliced transcript varian…
Susc10000142	CAGCTACGGTCACACGCCCTCGCACCACGCGGCACAGTTCCCCAACCACTCCTTCAA	WT1	NM_001001264.1	GenBank	GeneID or RefSeq Search			57	63.16	7490	transcription(GO:0006350);regulation of transcription, DNA-dependent(GO:0006355);regulation of transcription, DNA-dependent(GO:0006355);cell cycle(GO:0007049);negative regulation of progression through cell cycle(GO:0045786)	intracellular(GO:0005622);nucleus(GO:0005634);nucleus(GO:0005634)	nucleic acid binding(GO:0003676);transcription factor activity(GO:0003700);transcription factor activity(GO:0003700);zinc ion binding(GO:0008270);metal ion binding(GO:0046872)		P19544	WT33	This gene encodes a transcription factor that contains fourzinc-finger motifs at the C-terminus and a proline/glutamine-rich DNA-bindingdomain at the N-terminus. It has an essential role in the normal developmentof the urogenital system, and it is mutated in a small subset of patientswith Wilm's tumors. Multiple transcript variants, resulting from alternativesplicing at two coding exons, have bee…
Susc10000143	GGGATGTCCGAAAGGCCTGGGAGACAGCTAGACTCAGCGGGCCGCCTAACCCCAAGC	CSNK2B_antisense	OTTSUST00000000721_antisense	VEGA database				57	64.91	1460	signal transduction(GO:0007165);Wnt receptor signaling pathway(GO:0016055)	protein kinase CK2 complex(GO:0005956);protein kinase CK2 complex(GO:0005956)	protein kinase CK2 activity(GO:0004682);protein kinase CK2 regulator activity(GO:0008605);protein kinase CK2 regulator activity(GO:0008605);kinase activity(GO:0016301);identical protein binding(GO:0042802)	Adherens junction;Tight junction;Wnt signaling pathway	P67870	MGC138224	This gene encodes the beta subunit of casein kinase II, aubiquitous protein kinase which regulates metabolic pathways, signaltransduction, transcription, translation, and replication. The enzyme iscomposed of three subunits, alpha, alpha prime and beta, which form atetrameric holoenzyme. The alpha and alpha prime subunits are catalytic,while the beta subunit serves regulatory functions. The enzym…
Susc10000144	AAGCCACTGAAGTTAGACCCGCGCCTTTGCCTGGGGCCCCCAAGAGATCTATCAGCTGCGATCTGTCAGG	SLA-7_antisense	OTTSUST00000000784_antisense	VEGA database				70	58.57
Susc10000145	TCAAGGACCTTAACGCGGAACTGTTTGATTGTAAGGATAGCGCAGTGGTAAGCACCATCCAGATAACCAC	FLRT3	DN112030.1	GenBank	GeneID or RefSeq Search			70	47.14	23767	cell adhesion(GO:0007155);biological_process(GO:0008150)	proteinaceous extracellular matrix(GO:0005578);integral to plasma membrane(GO:0005887);membrane(GO:0016020)	receptor signaling protein activity(GO:0005057);protein binding, bridging(GO:0030674)		Q9NZU0		FLRT1, FLRT2 and FLRT3 are members of the fibronectin leucine richtransmembrane protein (FLRT) family. They may function in cell adhesionand/or receptor signalling. Their protein structures resemble smallleucine-rich proteoglycans found in the extracellular matrix. FLRT3 shares55% amino acid sequence identity with FLRT1 and 44% identity with FLRT2.FLRT3 is expressed in kidney, brain, pancreas, sk…
Susc10000146	ACGCCACCAATCAGCACGGCTCCACCGTCAAGATGGTTTCCGTGAGCGCGGAGTCGCCACCGCAAATGGA	ICAM5	DY425179.1	GenBank	GeneID or RefSeq Search			70	61.43	7087	cell-cell adhesion(GO:0016337)	plasma membrane(GO:0005886);integral to plasma membrane(GO:0005887);membrane(GO:0016020)	protein binding(GO:0005515)		Q9UMF0	TLN	The protein encoded by this gene is a member of the intercellularadhesion molecule (ICAM) family. All ICAM proteins are type I transmembraneglycoproteins, contain 2-9 immunoglobulin-like C2-type domains, and bind tothe leukocyte adhesion LFA-1 protein. This protein is expressed on thesurface of telencephalic neurons and displays two types of adhesion activity,homophilic binding between neurons an…
Susc10000147	GGGAGAAGGTGGGGTTCCTCCGCTCGCTGCGGCAGATGAAGCAGAAGGTCCAGAGC	NFE2L1	CJ039753.1	GenBank	BLAST	2e-148	527	56	64.29	4779	transcription(GO:0006350);regulation of transcription, DNA-dependent(GO:0006355);transcription from RNA polymerase II promoter(GO:0006366);heme biosynthetic process(GO:0006783);inflammatory response(GO:0006954);anatomical structure morphogenesis(GO:0009653)	nucleus(GO:0005634)	transcription factor activity(GO:0003700);transcription factor activity(GO:0003700);transcription cofactor activity(GO:0003712);sequence-specific DNA binding(GO:0043565);protein dimerization activity(GO:0046983)		Q14494	TCF11
Susc10000148	CCGACAGCCAAAGACACTCAAGTCGAGATGATCTACCCGCCTCACACTCCTGAACACCTCCGCTTTGCC	PTGS2	NM_214321.1	GenBank	GeneID or RefSeq Search			69	56.52	5743	prostaglandin biosynthetic process(GO:0001516);fatty acid biosynthetic process(GO:0006633);cell motility(GO:0006928);blood pressure regulation(GO:0008217);cyclooxygenase pathway(GO:0019371);anagen(GO:0042640);regulation of inflammatory response(GO:0050727)	nucleus(GO:0005634);cytoplasm(GO:0005737);cytoplasm(GO:0005737);membrane(GO:0016020)	peroxidase activity(GO:0004601);peroxidase activity(GO:0004601);prostaglandin-endoperoxide synthase activity(GO:0004666);prostaglandin-endoperoxide synthase activity(GO:0004666);iron ion binding(GO:0005506);oxidoreductase activity(GO:0016491);oxidoreductase activity, acting on single donors with incorporation of molecular oxygen, incorporation of two atoms of oxygen(GO:0016702);metal ion binding(…	Arachidonic acid metabolism;Small cell lung cancer;Metabolism of xenobiotics	P35354	hCox-2	Prostaglandin-endoperoxide synthase (PTGS), also known ascyclooxygenase, is the key enzyme in prostaglandin biosynthesis, and actsboth as a dioxygenase and as a peroxidase. There are two isozymes of PTGS: aconstitutive PTGS1 and an inducible PTGS2, which differ in their regulationof expression and tissue distribution. This gene encodes PTGS2, which shows86% - 89% amino acid sequence identity with…
Susc10000149	TGCATTGAAGAAGTCTTTCAGGGAATAGACACGTTGAAGAATCAAACTGCACGAGGGGATGCCGTGGAAA	IL5	NM_214205.1	GenBank	BLAST	2e-27	119	70	45.71	3567	inflammatory response(GO:0006954);immune response(GO:0006955);positive regulation of peptidyl-tyrosine phosphorylation(GO:0050731)	extracellular region(GO:0005576);extracellular space(GO:0005615)	cytokine activity(GO:0005125);interleukin-5 receptor binding(GO:0005137)	Cytokine-cytokine receptor interaction;Fc epsilon RI signaling pathway;Hematopoietic cell lineage;Jak-STAT signaling pathway;T cell receptor signaling pathway	P05113	TRF	The protein encoded by this gene is a cytokine that acts as agrowth and differentiation factor for both B cells and eosinophils. Thiscytokine is a main regulator of eosinopoiesis, eosinophil maturation andactivation. The elevated production of this cytokine is reported to berelated to asthma or hypereosinophilic syndromes. The receptor of thiscytokine is a heterodimer, whose beta subunit is share…
Susc10000150	GGCTCTGACCGCTGGGCTTCCATCCGCTGGCACTGGTGACTGAGGATAGTGCTGTAGAGCTGTTCTCTGT	GPSM3_antisense	OTTSUST00000000481_antisense; OTTSUST00000000482_antisense	VEGA database				70	58.57	63940	immune response(GO:0006955);signal transduction(GO:0007165);biological_process(GO:0008150)	cellular_component(GO:0005575)	molecular_function(GO:0003674);GTPase activator activity(GO:0005096);protein binding(GO:0005515)		Q9Y4H4	NG1
Susc10000151	CCCAGGACCCAAAGAGGCAGCAAAGGAAACTTAAGGGCAATAAAATCTCCATTTCAGGAACCAAACAG	KLRC4	NM_013431	GenBank	Human sequence			68	45.59	8302	cellular defense response(GO:0006968);signal transduction(GO:0007165)	integral to plasma membrane(GO:0005887);membrane(GO:0016020);integral to membrane(GO:0016021)	receptor activity(GO:0004872);receptor activity(GO:0004872);protein binding(GO:0005515);sugar binding(GO:0005529)	Antigen processing and presentation	O43908;P26718	NKG2F	Natural killer (NK) cells are lymphocytes that can mediate lysis ofcertain tumor cells and virus-infected cells without previous activation.They can also regulate specific humoral and cell-mediated immunity. NK cellspreferentially express several calcium-dependent (C-type) lectins, which havebeen implicated in the regulation of NK cell function. KLRC4 is a member ofthe NKG2 group which are expres…
Susc10000153	CAGTCTGTGGCCGCAGCGGCCCAGTCGCTTCCTCACCCATGGATCCGCTAAGGCTTTTTCCCT	FLOT1_antisense	OTTSUST00000001009_antisense	VEGA database				63	61.9	10211		caveola(GO:0005901);membrane(GO:0016020);integral to membrane(GO:0016021);integral to membrane(GO:0016021);flotillin complex(GO:0016600)	protein binding(GO:0005515)	Insulin signaling pathway	O75955		Caveolae are small domains on the inner cell membrane involved invesicular trafficking and signal transduction. FLOT1 encodes acaveolae-associated, integral membrane protein. The function of flotillin 1has not been determined.
Susc10000154	TTTTTGAGGGGGTGGAGGATCCCTTTGGACTCCTTGAAGTCACATCTGCTCTGCCCCAGAAGGCAAGT	LY6G6D	OTTSUST00000000552	VEGA database				68	52.94	58530						NG25
Susc10000155	GCCGCGCCCGCAGAAACTCAGCCACCTGTGACGAATTTGAGTGTTTCTGTCGAAAACCTCTGCAC	IL13RA1	NM_214341.1	GenBank	GeneID or RefSeq Search			65	55.38	3597	cell surface receptor linked signal transduction(GO:0007166)	plasma membrane(GO:0005886);interleukin-13 receptor complex(GO:0005898);membrane(GO:0016020);integral to membrane(GO:0016021)	receptor activity(GO:0004872);hematopoietin/interferon-class (D200-domain) cytokine receptor activity(GO:0004896)	Cytokine-cytokine receptor interaction;Jak-STAT signaling pathway	P78552	NR4	The protein encoded by this gene is a subunit of the interleukin 13receptor. This subunit forms a receptor complex with IL4 receptor alpha, asubunit shared by IL13 and IL4 receptors. This subunit serves as a primaryIL13-binding subunit of the IL13 receptor, and may also be a component of IL4receptors. This protein has been shown to bind tyrosine kinase TYK2, and thusmay mediate the signaling proc…
Susc10000156	CCAGAACCCCCACAGGCGCTGAGGCCGAGCTGTGACAGAGGCGGCAGGTCTGCTTCTGATCCTGTGAC	PRTN3	DN121065.1	GenBank	GeneID or RefSeq Search			68	64.71	5657	proteolysis(GO:0006508);positive regulation of cell proliferation(GO:0008284);collagen catabolic process(GO:0030574)	cellular_component(GO:0005575)	serine-type endopeptidase activity(GO:0004252);protein binding(GO:0005515)		P24158	PR-3
Susc10000157	AGAATACAGCCCATTTGGATCAATTTGAACGAATCAAGACCCTCGGCACGGGCTCCTTCGGGCGGGTGAT	PRKACA	BP137930.1	GenBank	BLAST	1e-135	488	70	52.86	5566	protein amino acid phosphorylation(GO:0006468)	nucleus(GO:0005634);cAMP-dependent protein kinase complex(GO:0005952)	nucleotide binding(GO:0000166);protein serine/threonine kinase activity(GO:0004674);cAMP-dependent protein kinase activity(GO:0004691);protein binding(GO:0005515);ATP binding(GO:0005524);transferase activity(GO:0016740)	Apoptosis;Calcium signaling pathway;Gap junction;GnRH signaling pathway;Hedgehog signaling pathway;Insulin signaling pathway;Long-term potentiation;MAPK signaling pathway;Melanogenesis;Olfactory transduction;Taste transduction;Wnt signaling pathway;Energy	P17612	PKACA	cAMP is a signaling molecule important for a variety of cellularfunctions. cAMP exerts its effects by activating the cAMP-dependent proteinkinase (AMPK), which transduces the signal through phosphorylation ofdifferent target proteins. The inactive holoenzyme of AMPK is a tetramercomposed of two regulatory and two catalytic subunits. cAMP causes thedissociation of the inactive holoenzyme into a di…
Susc10000158	TGCCCCGAGGGACGACAGCTGGACGTAAAGAAGTCAAGCTACAAAAAGCTCTCTAAGTTCCTGC	LGTN	AK235937.1	GenBank	GeneID or RefSeq Search			64	51.56	1939	translational initiation(GO:0006413);intracellular protein transport(GO:0006886)	cytoplasm(GO:0005737);membrane(GO:0016020)	RNA binding(GO:0003723);translation initiation factor activity(GO:0003743);receptor activity(GO:0004872)		P41214	HCA56	This gene encodes a protein receptor that localizesphosphoglycoproteins within endosomes and at the cell periphery. Thistrafficking receptor for phosphoglycoproteins may play a role inneuroplasticity by modulating cell-cell interactions, intracellular adhesion,and protein binding at membrane surfaces. In hippocampal neurons,long-lasting down-regulation of ligatin mRNA levels occurs viapost-transc…
Susc10000159	GGCACCTTTGAACCGCTCACCGCGCTGTCCCACCTGCAGATCAACGATAACCCCTTCG	ISLR	AK234251.1	GenBank	GeneID or RefSeq Search			58	60.34	3671	cell adhesion(GO:0007155)	membrane(GO:0016020);integral to membrane(GO:0016021)	protein binding(GO:0005515)			MGC102816
Susc10000160	ATCTGGGTTGCGGCGACGCGCGGCACCCGGTTGGTGAAGCGTGAATACCTGAAGGTGAA	REC8L1	BE234247.1	GenBank	GeneID or RefSeq Search			59	61.02	9985	sister chromatid cohesion(GO:0007062);meiosis(GO:0007126);meiotic recombination(GO:0007131);spermatogenesis(GO:0007283)	nuclear chromosome(GO:0000228);lateral element(GO:0000800);nucleus(GO:0005634)	protein binding(GO:0005515)	Cell Cycle (Mitotic)	O95072	Rec8p	This gene encodes a member of the kleisin family of SMC (structuralmaintenance of chromosome) protein partners. The protein localizes to theaxial elements of chromosomes during meiosis in both oocytes andspermatocytes. In the mouse, the homologous protein is a key component of themeiotic cohesion complex, which regulates sister chromatid cohesion andrecombination between homologous chromosomes. M…
Susc10000161	TGCCAAGCAGGTAAGGGTTAATCTCAATCACCAATGTAACTCCCGGCCGAGGCCCGAGAATCC	PSMB8_antisense	OTTSUST00000000656_antisense	VEGA database				63	53.97	5696	proteolysis(GO:0006508);ubiquitin-dependent protein catabolic process(GO:0006511);immune response(GO:0006955)	cytosol(GO:0005829);proteasome core complex (sensu Eukaryota)(GO:0005839)	threonine endopeptidase activity(GO:0004298);protein binding(GO:0005515)	Cell Cycle (Mitotic);Cell Cycle Checkpoints;DNA Replication;HIV Infection;Signaling by Wnt	P28062	RING10	The proteasome is a multicatalytic proteinase complex with a highlyordered ring-shaped 20S core structure. The core structure is composed of 4rings of 28 non-identical subunits; 2 rings are composed of 7 alpha subunitsand 2 rings are composed of 7 beta subunits. Proteasomes are distributedthroughout eukaryotic cells at a high concentration and cleave peptides in anATP/ubiquitin-dependent process …
Susc10000162	TGGGGACAGTTACCGAGCCTACGAGGATGAGTACAGCTACTACAAAGGGCGCAGCTACAACAG	IBSP	L10363.1	GenBank	BLAST	9e-48	190	63	53.97	3381	ossification(GO:0001503);cell adhesion(GO:0007155)	extracellular region(GO:0005576)	protein binding(GO:0005515)	Cell Communication;ECM-receptor interaction;Focal adhesion	P21815	SP-II	The protein encoded by this gene is a major structural protein ofthe bone matrix. It constitutes approximately 12% of the noncollagenousproteins in human bone and is synthesized by skeletal-associated cell types,including hypertrophic chondrocytes, osteoblasts, osteocytes, andosteoclasts. The only extraskeletal site of its synthesis is the trophoblast.This protein binds to calcium and hydroxyapat…
Susc10000163	CCTCACGCGCAGTCGTGACCTCCTGTCGCCATCTTCCGCTTCTTCGTCCTCGCCAG	STAT5B	NM_214168.1	GenBank	GeneID or RefSeq Search			56	64.29	6777	luteinization(GO:0001553);natural killer cell differentiation(GO:0001779);transcription(GO:0006350);intracellular signaling cascade(GO:0007242);JAK-STAT cascade(GO:0007259);pregnancy(GO:0007565);lactation(GO:0007595);positive regulation of cell proliferation(GO:0008284);regulation of steroid metabolic process(GO:0019218);cytokine and chemokine mediated signaling pathway(GO:0019221);sequestering o…	nucleus(GO:0005634);cytoplasm(GO:0005737)	transcription factor activity(GO:0003700);signal transducer activity(GO:0004871);calcium ion binding(GO:0005509);protein binding(GO:0005515)	Chronic myeloid leukemia;ErbB signaling pathway;Jak-STAT signaling pathway	P51692	STAT5	The protein encoded by this gene is a member of the STAT family oftranscription factors. In response to cytokines and growth factors, STATfamily members are phosphorylated by the receptor associated kinases, andthen form homo- or heterodimers that translocate to the cell nucleus wherethey act as transcription activators. This protein mediates the signaltransduction triggered by various cell ligan…
Susc10000164	TCACATGCAAGCCAGCGTCAGCACGAGCTACCTCCAATCCCTGGGCTACTCCGCC	DMBT1	NM_001048188.1	GenBank	BLAST	5e-119	426	55	61.82	1755	cell cycle(GO:0007049);epithelial cell differentiation(GO:0030855);epithelial cell differentiation(GO:0030855);induction of bacterial agglutination(GO:0043152);innate immune response(GO:0045087);negative regulation of progression through cell cycle(GO:0045786)	extracellular region(GO:0005576);cytoplasm(GO:0005737);membrane(GO:0016020);phagocytic vesicle membrane(GO:0030670)	scavenger receptor activity(GO:0005044);scavenger receptor activity(GO:0005044);scavenger receptor activity(GO:0005044);pattern recognition receptor activity(GO:0008329);calcium-dependent protein binding(GO:0048306)		Q9UGM3	muclin	Loss of sequences from human chromosome 10q has been associatedwith the progression of human cancers. The gene DMBT1 was originallyisolated based on its deletion in a medulloblastoma cell line. DMBT1 isexpressed with transcripts of 6.0, 7.5, and 8.0 kb in fetal lung and with onetranscript of 8.0 kb in adult lung, although the 7.5 kb transcript has notbeen characterized. The DMBT1 protein is a gly…
Susc10000165	CTCAGCCACTGGGATCTCCGAGATGAGCAACAGCTGCTCAGGGCTGAGCAGGGTC	IL11RA	AK231781.1	GenBank	GeneID or RefSeq Search			55	61.82	3590		integral to plasma membrane(GO:0005887);membrane(GO:0016020)	hematopoietin/interferon-class (D200-domain) cytokine receptor activity(GO:0004896)	Cytokine-cytokine receptor interaction;Hematopoietic cell lineage;Jak-STAT signaling pathway	Q14626	MGC2146	Interleukin 11 is a stromal cell-derived cytokine that belongs to afamily of pleiotropic and redundant cytokines that use the gp130 transducingsubunit in their high affinity receptors. This gene encodes the IL-11receptor, which is a member of the hematopoietic cytokine receptor family.This particular receptor is very similar to ciliary neurotrophic factor,since both contain an extracellular regio…
Susc10000166	CCTACTACGAGCTCAACCAGCGCGTCGGGGAGACATTCCACGCCTCGCAACCGTC	SMAD3	NM_214137.1	GenBank	GeneID or RefSeq Search			55	63.64	4088	negative regulation of transcription from RNA polymerase II promoter(GO:0000122);mesoderm formation(GO:0001707);transcription(GO:0006350);transcription from RNA polymerase II promoter(GO:0006366);regulation of striated muscle development(GO:0016202);regulation of transforming growth factor beta receptor signaling pathway(GO:0017015);T cell activation(GO:0042110);positive regulation of transcripti…	intracellular(GO:0005622);nucleus(GO:0005634);plasma membrane(GO:0005886)	double-stranded DNA binding(GO:0003690);transcription factor activity(GO:0003700);transcription factor binding(GO:0008134);transcriptional activator activity(GO:0016563)	Adherens junction;Cell cycle;Chronic myeloid leukemia;Colorectal cancer;Pancreatic cancer;TGF-beta signaling pathway;Wnt signaling pathway;Signaling by TGF beta	P84022	Smad 3
Susc10000167	AGTAGCAGCAACAGCAGGAATGGCAACAGAAGCAGGAATCCCGCCGGTGGGAGCC	PPT2_antisense	OTTSUST00000000599_antisense; OTTSUST00000000594_antisense; OTTSUST00000000600_antisense; OTTSUST00000000601_antisense; OTTSUST00000000596_antisense; OTTSUST00000000595_antisense; OTTSUST00000000604_antisense; OTTSUST00000000602_antisense; OTTSUST00000000598_antisense	VEGA database				55	60	9374	protein modification process(GO:0006464)	lysosome(GO:0005764)	palmitoyl-(protein) hydrolase activity(GO:0008474);hydrolase activity(GO:0016787)	Fatty acid elongation in mitochondria	Q9UMR5	G14	This gene encodes a member of the palmitoyl-protein thioesterasefamily. The encoded glycosylated lysosomal protein has palmitoyl-CoAhydrolase activity in vitro, but does not hydrolyze palmitate from cysteineresidues in proteins. Three transcript variants encoding different isoformshave been described for this gene, with one of the isoforms being inactive.
Susc10000168	ACCTGGAGGAGCGAGGCACCGCGGCCTGAGAGAAATATCTATGCAAGATGTTGACACTGCAAACTTGGG	IL6ST	EF151500.1	GenBank	GeneID or RefSeq Search			69	53.62	3572	immune response(GO:0006955);cell surface receptor linked signal transduction(GO:0007166)	plasma membrane(GO:0005886);integral to plasma membrane(GO:0005887);membrane(GO:0016020)	receptor activity(GO:0004872);receptor activity(GO:0004872);interleukin-6 receptor activity(GO:0004915);oncostatin-M receptor activity(GO:0004924);protein binding(GO:0005515)	Cytokine-cytokine receptor interaction;Jak-STAT signaling pathway	P40189	IL6R-beta	The protein encoded by this gene is a signal transducer shared bymany cytokines, including interleukin 6 (IL6), ciliary neurotrophic factor(CNTF), leukemia inhibitory factor (LIF), and oncostatin M (OSM). Thisprotein functions as a part of the cytokine receptor complex. The activationof this protein is dependent upon the binding of cytokines to theirreceptors. vIL6, a protein related to IL6 and e…
Susc10000169	CCTGGAGGATCTGGCCCTTCTGGAGGCACTGAGTGAAGTGGTGCAGAGCACGGAGCAACTGAAAGATGAA	IKBKAP	CK451050.1	GenBank	GeneID or RefSeq Search			70	55.71	8518	transcription(GO:0006350);regulation of transcription from RNA polymerase II promoter(GO:0006357);protein complex assembly(GO:0006461);protein amino acid phosphorylation(GO:0006468);immune response(GO:0006955)	nucleus(GO:0005634);cytoplasm(GO:0005737);transcription elongation factor complex(GO:0008023)	signal transducer activity(GO:0004871);protein binding(GO:0005515);phosphorylase kinase regulator activity(GO:0008607);kinase activity(GO:0016301)		O95163	TOT1	The protein encoded by this gene is a scaffold protein and aregulator for 3 different kinases involved in proinflammatory signaling. Thisencoded protein can bind NF-kappa-B-inducing kinase (NIK) and IKKs throughseparate domains and assemble them into an active kinase complex. Mutationsin this gene have been associated with familial dysautonomia.
Susc10000170	GGAACTTGCCGAAACACCATTGGTTCCTTCAATTGTCGCTGCAACCATGGTTTCATCCTTTCTCACA	FBN1	NM_001001771.1	GenBank	GeneID or RefSeq Search			67	46.27	2200	skeletal development(GO:0001501);heart development(GO:0007507);blood coagulation(GO:0007596)	microfibril(GO:0001527);basement membrane(GO:0005604);extracellular space(GO:0005615);membrane(GO:0016020)	transmembrane receptor activity(GO:0004888);extracellular matrix structural constituent(GO:0005201);extracellular matrix structural constituent(GO:0005201);calcium ion binding(GO:0005509);calcium ion binding(GO:0005509);calcium ion binding(GO:0005509);protein binding(GO:0005515)		P35555	WMS	This gene encodes a member of the fibrillin family. The encodedprotein is a large, extracellular matrix glycoprotein that serve as astructural component of 10-12 nm calcium-binding microfibrils. Thesemicrofibrils provide force bearing structural support in elastic andnonelastic connective tissue throughout the body. Mutations in this gene areassociated with Marfan syndrome, isolated ectopia lenti…
Susc10000171	CTCAGGGAATTCTTAGGGCACTGGGAGGCAATGCCAGAACCGACAGTGTCACCAGTAAATGCTTCAGATA	RAET1E	NM_139165	GenBank	Human sequence			70	50	135250	immune response(GO:0006955);antigen processing and presentation(GO:0019882)	plasma membrane(GO:0005886);membrane(GO:0016020);integral to membrane(GO:0016021);MHC class I protein complex(GO:0042612)	protein binding(GO:0005515)		Q8TD07	bA350J20.7	Members of the RAET1 family, such as RAET1E, are majorhistocompatibility complex (MHC) class I-related genes located within a180-kb cluster on chromosome 6q24.2-q25.3. RAET1 proteins contain MHC classI-like alpha-1 and alpha-2 domains. RAET1E and RAET1G (MIM 609244) differfrom the other RAET1 proteins (e.g., RAET1I, or ULBP1; MIM 605697) in thatthey have type I membrane-spanning sequences at thei…
Susc10000172	GCCCACGTCACGTCCTCACATCCCAACCTAAGAAAGGAGGCAGTCAGCCGCACTCTGA	TCRD	AK238604.1	GenBank	GeneID or RefSeq Search			58	58.62	6964
Susc10000173	TTGCAGATCGACTTGTACGAGTCCATGGTGATCCTGCAGTGTGGTGGGTATCCCAGTTTGTC	FUT8	NM_213899.1	GenBank	GeneID or RefSeq Search			62	51.61	2530	in utero embryonic development(GO:0001701);N-glycan processing(GO:0006491);oligosaccharide biosynthetic process(GO:0009312);L-fucose catabolic process(GO:0042355)	Golgi apparatus(GO:0005794);membrane(GO:0016020);integral to membrane(GO:0016021)	glycoprotein 6-alpha-L-fucosyltransferase activity(GO:0008424);transferase activity, transferring glycosyl groups(GO:0016757)	Glycan structures - biosynthesis 1;Keratan sulfate biosynthesis;N-Glycan biosynthesis	Q9BYC5	MGC26465	This enzyme belongs to the family of fucosyltransferases. Theproduct of this gene catalyzes the transfer of fucose from GDP-fucose toN-linked type complex glycopeptides. This enzyme is distinct from otherfucosyltransferases which catalyze alpha1-2, alpha1-3, and alpha1-4 fucoseaddition. The expression of this gene may contribute to the malignancy ofcancer cells and to their invasive and metastati…
Susc10000174	CCCACACCCGTTCCCCCTGTGGCCTGGCTTTCCCATAGTGGTCTCCCTGCGCCAGA	CCHCR1	OTTSUST00000001464	VEGA database				56	66.07	54535	protein export from nucleus(GO:0006611);multicellular organismal development(GO:0007275);cell differentiation(GO:0030154)	nucleus(GO:0005634);cytoplasm(GO:0005737)	protein binding(GO:0005515)		Q8TD31	SBP
Susc10000175	CTGACTGCTCTTTCTGTTTTTCTCTCTCCCCCATTTTCCCTCTCCCTTCCTCCTG	C7H6orf134	OTTSUST00000001030; OTTSUST00000001029	VEGA database				55	50.91
Susc10000176	CCGTTATAACTGGGGTTGACGGCGCTGACATGGATCTTCTTCATCCAGGGGTACACCACGGGCTCCTTGC	HOXA4	BX922677.2	GenBank	GeneID or RefSeq Search			70	57.14	3201	regulation of transcription, DNA-dependent(GO:0006355);multicellular organismal development(GO:0007275);anatomical structure morphogenesis(GO:0009653)	nucleus(GO:0005634)	transcription factor activity(GO:0003700);sequence-specific DNA binding(GO:0043565)		Q00056	HOX1D	In vertebrates, the genes encoding the class of transcriptionfactors called homeobox genes are found in clusters named A, B, C, and D onfour separate chromosomes. Expression of these proteins is spatially andtemporally regulated during embryonic development. This gene is part of the Acluster on chromosome 7 and encodes a DNA-binding transcription factor whichmay regulate gene expression, morphoge…
Susc10000177	GGGCACAGATTCTCTCAGCAATGATTCTCAACGGGAATTCAGCAGTAGGCCAGGAACAGGATAT	CBFA2T2	CV873159.1	GenBank	GeneID or RefSeq Search			64	48.44	9139	regulation of transcription, DNA-dependent(GO:0006355);cell proliferation(GO:0008283)	nucleus(GO:0005634)	transcription factor activity(GO:0003700);transcription cofactor activity(GO:0003712);protein binding(GO:0005515);zinc ion binding(GO:0008270);metal ion binding(GO:0046872)		O43439	ZMYND3	In acute myeloid leukemia, especially in the M2 subtype, thet(8;21)(q22;q22) translocation is one of the most frequent karyotypicabnormalities. The translocation produces a chimeric gene made up of the5'-region of the RUNX1 (AML1) gene fused to the 3'-region of the CBFA2T1(MTG8) gene. The chimeric protein is thought to associate with the nuclearcorepressor/histone deacetylase complex to block hem…
Susc10000178	ACCGAGCCTGAGGTGCTGTGCTCGGTCATCGCAGGTATGTTGCATTATCTCTACTTGGCCGCCTTCACCT	EMR3	BF443420.1	GenBank	GeneID or RefSeq Search			70	55.71	84658	signal transduction(GO:0007165);neuropeptide signaling pathway(GO:0007218)	membrane(GO:0016020);integral to membrane(GO:0016021);integral to membrane(GO:0016021)	receptor activity(GO:0004872);G-protein coupled receptor activity(GO:0004930);G-protein coupled receptor activity(GO:0004930);calcium ion binding(GO:0005509)		Q9BY15		This gene encodes a member of the class B seven-span transmembrane(TM7) receptor family expressed predominantly by cells of the immune system.Family members are characterized by an extended extracellular region with avariable number of N-terminal epidermal growth factor (EGF)-like domainscoupled to a TM7 domain via a mucin-like spacer domain. This gene is closelylinked to the gene encoding egf-li…
Susc10000179	TCCGGAACATCAGTGAGCCCAGAGCCCTTCAGAGAACCCAGGATACAATAAAATGTGCAAGA	S100A7	1001408570 (Ss1.1-rton1218b_n4.5)	PIGEST database (http://pigest.ku.dk)	BLAST	2e-32	182	62	48.39	6278	response to reactive oxygen species(GO:0000302);angiogenesis(GO:0001525);epidermis development(GO:0008544);keratinocyte differentiation(GO:0030216);innate immune response(GO:0045087);defense response to Gram-negative bacterium(GO:0050829);sequestering of metal ion(GO:0051238)	extracellular region(GO:0005576);extracellular region(GO:0005576);nucleus(GO:0005634);cytoplasm(GO:0005737);cytoplasm(GO:0005737);endoplasmic reticulum(GO:0005783);cytosol(GO:0005829);focal adhesion(GO:0005925)	calcium ion binding(GO:0005509);protein binding(GO:0005515);protein binding(GO:0005515);zinc ion binding(GO:0008270);zinc ion binding(GO:0008270)		P31151	S100A7c	The protein encoded by this gene is a member of the S100 family ofproteins containing 2 EF-hand calcium-binding motifs. S100 proteins arelocalized in the cytoplasm and/or nucleus of a wide range of cells, andinvolved in the regulation of a number of cellular processes such as cellcycle progression and differentiation. S100 genes include at least 13 memberswhich are located as a cluster on chromos…
Susc10000180	AACCCAACCCATGAGACCATCGGGGGCAGGATCACTGGAGACTGAAGACAGGAGAGG	GADD45B	AK231760.1	GenBank	GeneID or RefSeq Search			57	57.89	4616	regulation of progression through cell cycle(GO:0000074);activation of MAPKKK activity(GO:0000185);activation of MAPKK activity(GO:0000186);negative regulation of protein kinase activity(GO:0006469);apoptosis(GO:0006915);response to stress(GO:0006950);multicellular organismal development(GO:0007275);cell differentiation(GO:0030154)		protein binding(GO:0005515)	Cell cycle;MAPK signaling pathway	O75293	MYD118	This gene is a member of a group of genes whose transcript levelsare increased following stressful growth arrest conditions and treatment withDNA-damaging agents. The genes in this group respond to environmentalstresses by mediating activation of the p38/JNK pathway. This activation ismediated via their proteins binding and activating MTK1/MEKK4 kinase, whichis an upstream activator of both p38 a…
Susc10000181	CACAGCGGTGGGAACTGCGGGTCCGTGGTGGATTGGGGGTGCCACTGTACTCAGA	NID1	BI182411.1	GenBank	GeneID or RefSeq Search			55	63.64	4811	cell adhesion(GO:0007155);cell-matrix adhesion(GO:0007160);bioluminescence(GO:0008218);protein-chromophore linkage(GO:0018298)	basement membrane(GO:0005604);membrane(GO:0016020)	extracellular matrix structural constituent(GO:0005201);calcium ion binding(GO:0005509);protein binding(GO:0005515)		P14543	NID	This gene encodes a member of the nidogen family of basementmembrane glycoproteins. The protein interacts with several other componentsof basement membranes, and may play a role in cell interactions with theextracellular matrix.
Susc10000182	AGGCCCAGCAGCGATTGGAGTCCAAGGAGACGCCAGAGGAGGAGGCAGAAACAGA	LTB	OTTSUST00000000625; OTTSUST00000000624	VEGA database				55	60	4050	immune response(GO:0006955);signal transduction(GO:0007165);cell-cell signaling(GO:0007267)	cellular_component(GO:0005575);extracellular space(GO:0005615);membrane(GO:0016020);integral to membrane(GO:0016021)	cytokine activity(GO:0005125);tumor necrosis factor receptor binding(GO:0005164)	Cytokine-cytokine receptor interaction	Q06643	p33	Lymphotoxin beta is a type II membrane protein of the TNF family.It anchors lymphotoxin-alpha to the cell surface through heterotrimerformation. The predominant form on the lymphocyte surface is thelymphotoxin-alpha 1/beta 2 complex (e.g. 1 molecule alpha/2 molecules beta)and this complex is the primary ligand for the lymphotoxin-beta receptor. Theminor complex is lymphotoxin-alpha 2/beta 1. LTB …
Susc10000183	GGCCAACATATCCAGAGCTTATGCAACATCCGTTTTTCACCCTACATGAATCCAAAGCAACAGACGTGGC	MAP2K3	AK239343.1	GenBank	BLAST	4e-45	182	70	47.14	5606	protein amino acid phosphorylation(GO:0006468);signal transduction(GO:0007165);positive regulation of protein kinase activity(GO:0045860);positive regulation of transcription, DNA-dependent(GO:0045893)		nucleotide binding(GO:0000166);protein serine/threonine kinase activity(GO:0004674);MAP kinase kinase activity(GO:0004708);protein-tyrosine kinase activity(GO:0004713);protein binding(GO:0005515);ATP binding(GO:0005524);transferase activity(GO:0016740)	Fc epsilon RI signaling pathway;GnRH signaling pathway;MAPK signaling pathway;Toll-like receptor signaling pathway	P46734	PRKMK3	The protein encoded by this gene is a dual specificity proteinkinase that belongs to the MAP kinase kinase family. This kinase is activatedby mitogenic and environmental stress, and participates in the MAPkinase-mediated signaling cascade. It phosphorylates and thus activatesMAPK14/p38-MAPK. This kinase can be activated by insulin, and is necessaryfor the expression of glucose transporter. Expres…
Susc10000184	CCCCTGCTTCAGTTCTTGGCTGCCTGTGGAAATACCAGGCATGTGTATGGGAAGTCT	C7H6orf134_antisense	OTTSUST00000001027_antisense	VEGA database				57	52.63
Susc10000185	ACGCTCATCTTTCTGAGGAGTCTCCTGGAAAGCTTCCAGAAAGAAAGGATGAGAGGCAGAGTGTGAAGAA	IL9	EF055899.1	GenBank	BLAST	1e-08	60	70	47.14	3578	inflammatory response(GO:0006954);immune response(GO:0006955);cell-cell signaling(GO:0007267);positive regulation of cell proliferation(GO:0008284);positive regulation of interleukin-5 biosynthetic process(GO:0045407)	extracellular region(GO:0005576);extracellular space(GO:0005615)	interleukin-9 receptor binding(GO:0005140)	Cytokine-cytokine receptor interaction;Jak-STAT signaling pathway	P15248	P40	The protein encoded by this gene is a cytokine that acts as aregulator of a variety of hematopoietic cells. This cytokine stimulates cellproliferation and prevents apoptosis. It functions through the interleukin 9receptor (IL9R), which activates different signal transducer and activator(STAT) proteins and thus connects this cytokine to various biologicalprocesses. The gene encoding this cytokine …
Susc10000186	ACCTGCTGCAAGCAGCCGCATGCTATGAGAAGGAACTGGGCTACCTACTAAGGAACAGCACTTCAGGCA	IFIT4	AK230808.1	GenBank	BLAST	2e-136	486	69	53.62	3437	immune response(GO:0006955);biological_process(GO:0008150)	cellular_component(GO:0005575)	binding(GO:0005488)		O14879	RIG-G
Susc10000187	AATCTGTGGGATGTGCTGCAAGACGTAGAGCTGCCCACCCTGCCCCAGCCCCTGC	HAMP	NM_214117.1	GenBank	BLAST	3e-21	97.6	55	63.64	57817	xenobiotic metabolic process(GO:0006805);iron ion homeostasis(GO:0006879);immune response(GO:0006955);defense response to bacterium(GO:0042742);defense response to fungus(GO:0050832)	extracellular region(GO:0005576)	hormone activity(GO:0005179)		P81172	LEAP1
Susc10000188	TTATGTCGGCAGACAAACTATTCCTCTTAAGGCGGCATTTTATTTGGCGTGTCCCGGTCACCCACATAAG	OSMR	BX665576.2	GenBank	GeneID or RefSeq Search			70	47.14	9180	cell surface receptor linked signal transduction(GO:0007166);cell proliferation(GO:0008283)	oncostatin-M receptor complex(GO:0005900);membrane(GO:0016020);integral to membrane(GO:0016021)	receptor activity(GO:0004872);oncostatin-M receptor activity(GO:0004924)	Cytokine-cytokine receptor interaction;Jak-STAT signaling pathway	Q99650	OSMRB	Oncostatin M is a member of the IL6 family of cytokines. Functionalreceptors for IL6 family cytokines are multisubunit complexes involvingmembers of the hematopoietin receptor superfamily. Many IL6 cytokines utilizegp130 as a common receptor subunit. OSM binds to the gp130 receptor subunitand, in association with the leukemia inhibitory factor receptor, induces aproliferative response in permissi…
Susc10000189	GGAAGTGACAGACCGGTCCCAGCTGGACATCTCTGAACCATATAAAGTTTACCGCATTGTCCC	IRF8	DY434707.1	GenBank	GeneID or RefSeq Search			63	50.79	3394	negative regulation of transcription from RNA polymerase II promoter(GO:0000122);transcription(GO:0006350);regulation of transcription, DNA-dependent(GO:0006355);immune response(GO:0006955);myeloid cell differentiation(GO:0030099)	intracellular(GO:0005622);nucleus(GO:0005634)	RNA polymerase II transcription factor activity, enhancer binding(GO:0003705)		Q02556	IRF-8	Interferon consensus sequence-binding protein (ICSBP) is atranscription factor of the interferon (IFN) regulatory factor (IRF) family.Proteins of this family are composed of a conserved DNA-binding domain in theN-terminal region and a divergent C-terminal region that serves as theregulatory domain. The IRF family proteins bind to the IFN-stimulatedresponse element (ISRE) and regulate expression o…
Susc10000190	AGTGCTGCTATTCAAGCCTCGACTGACTCACATACTGCCCTACGGATGGAGAGCTACCAGAATACCGAAG	COL24A1	DY426869.1	GenBank	GeneID or RefSeq Search			70	51.43	255631	phosphate transport(GO:0006817);cell adhesion(GO:0007155)	collagen(GO:0005581);cytoplasm(GO:0005737)	structural molecule activity(GO:0005198);extracellular matrix structural constituent(GO:0005201)			MGC142214
Susc10000191	AGTGCTGCACAGAGACTATGACAGGACAGTCACTCTGCTCTCCCCTCCACGTCCAG	PCDH8	DN125938.1	GenBank	GeneID or RefSeq Search			56	57.14	5100	cell adhesion(GO:0007155);homophilic cell adhesion(GO:0007156);cell-cell signaling(GO:0007267)	plasma membrane(GO:0005886);integral to plasma membrane(GO:0005887)	calcium ion binding(GO:0005509);protein binding(GO:0005515)		O95206	PAPC	This gene belongs to the protocadherin gene family, a subfamily ofthe cadherin superfamily. The gene encodes an integral membrane protein thatis thought to function in cell adhesion in a CNS-specific manner. Unlikeclassical cadherins, which are generally encoded by 15-17 exons, this geneincludes only 3 exons. Notable is the large first exon encoding theextracellular region, including 6 cadherin d…
Susc10000192	TGCCCGGTTTCTGCGCGCGGCAGCGGGAGACTGATGGCGCAAGCACACAACCGCCCACAAC	CDKN2B	AJ316066.1	GenBank	BLAST	7e-67	256	61	67.21	1030	regulation of cyclin-dependent protein kinase activity(GO:0000079);cell cycle(GO:0007049);cell cycle arrest(GO:0007050);negative regulation of cell proliferation(GO:0008285)	nucleus(GO:0005634);cytoplasm(GO:0005737)	cyclin-dependent protein kinase inhibitor activity(GO:0004861);cyclin-dependent protein kinase inhibitor activity(GO:0004861);protein binding(GO:0005515);kinase activity(GO:0016301)	Cell cycle;Small cell lung cancer;TGF-beta signaling pathway	P42772	TP15	This gene lies adjacent to the tumor suppressor gene CDKN2A in aregion that is frequently mutated and deleted in a wide variety of tumors.This gene encodes a cyclin-dependent kinase inhibitor, which forms a complexwith CDK4 or CDK6, and prevents the activation of the CDK kinases, thus theencoded protein functions as a cell growth regulator that controls cell cycleG1 progression. The expression of…
Susc10000193	GGGGAAGTGGGCGGGTCTAGTGAGCCGGCGGCCGCTTTCGTTTTCCCTTTCCCATAAACC	TAP1	OTTSUST00000000539	VEGA database				60	61.67	6890	oligopeptide transport(GO:0006857);defense response(GO:0006952);immune response(GO:0006955);protein transport(GO:0015031)	endoplasmic reticulum(GO:0005783);membrane(GO:0016020);integral to membrane(GO:0016021)	nucleotide binding(GO:0000166);transporter activity(GO:0005215);protein binding(GO:0005515);ATP binding(GO:0005524);oligopeptide transporter activity(GO:0015198);ATPase activity(GO:0016887);ATPase activity, coupled to transmembrane movement of substances(GO:0042626);protein heterodimerization activity(GO:0046982)	ABC transporters - General;Antigen processing and presentation	Q03518	TAP1N	The membrane-associated protein encoded by this gene is a member ofthe superfamily of ATP-binding cassette (ABC) transporters. ABC proteinstransport various molecules across extra- and intra-cellular membranes. ABCgenes are divided into seven distinct subfamilies (ABC1, MDR/TAP, MRP, ALD,OABP, GCN20, White). This protein is a member of the MDR/TAP subfamily.Members of the MDR/TAP subfamily are in…
Susc10000194	CCGGGGTGGCAACCAAAAGGACAGTGCCTTGAATTTTCTTGTCAGCTTCAGGGCG	CLCF1	AW482615.1	GenBank	BLAST	1e-14	85.7	55	54.55	23529	JAK-STAT cascade(GO:0007259);cytokine and chemokine mediated signaling pathway(GO:0019221);B cell differentiation(GO:0030183);positive regulation of tyrosine phosphorylation of Stat3 protein(GO:0042517);negative regulation of apoptosis(GO:0043066)	extracellular region(GO:0005576);extracellular space(GO:0005615)	cytokine activity(GO:0005125);growth factor activity(GO:0008083)	Cytokine-cytokine receptor interaction;Jak-STAT signaling pathway	Q9UBD9	NR6	CLC belongs to the interleukin-6 (IL6; MIM 147620) family ofcytokines, which are involved in cell signaling through phosphorylation ofgp130 (MIM 162820). IL6 family members share similarity in gene structure andhave a 4-helix bundle in their protein structure.[supplied by OMIM]
Susc10000195	TGGCCGAGGCTCCTCTACACTTACCAGTTGCTACACTCCTTGGAACTTGTCTTGTCTCGGGC	IL27	NM_001007520.1	GenBank	BLAST	2e-135	478	62	54.84	246778	regulation of T cell proliferation(GO:0042129);positive regulation of interferon-gamma biosynthetic process(GO:0045078);regulation of T-helper 1 cell differentiation(GO:0045625)	extracellular space(GO:0005615)	receptor binding(GO:0005102);interleukin-27 receptor binding(GO:0045523)			p28	The protein encoded by this gene is one of the subunits of aheterodimeric cytokine complex. This protein is related to interleukin 12A(IL12A). It interacts with Epstein-Barr virus induced gene 3 (EBI3), aprotein similar to interleukin 12B (IL12B), and forms a complex that has beenshown to drive rapid expansion of naive but not memory CD4(+) T cells. Thecomplex is also found to synergize strongly …
Susc10000196	GGAGGAAGATGTCCCGGTATCGCTCCCCGGGCCTTGGCCTTGACTCTTACCCTTGTTTGGCAGCAGCTCC	CREBL1	OTTSUST00000000710	VEGA database				70	61.43	1388	transcription(GO:0006350);regulation of transcription, DNA-dependent(GO:0006355);response to unfolded protein(GO:0006986);signal transduction(GO:0007165)	intracellular(GO:0005622);nucleus(GO:0005634);nucleus(GO:0005634);endoplasmic reticulum(GO:0005783);membrane(GO:0016020);integral to membrane(GO:0016021)	transcription factor activity(GO:0003700);transcription factor activity(GO:0003700);sequence-specific DNA binding(GO:0043565);protein dimerization activity(GO:0046983)		Q99941	G13	The protein encoded by this gene bears sequence similarity with theCreb/ATF subfamily of the bZip superfamily of transcription factors. Itlocalizes to both the cytoplasm and the nucleus. The gene localizes to themajor histocompatibility complex (MHC) class III region on chromosome 6.
Susc10000197	GGGCCTGCGACCCCGCCAGCTCCACGGACCTGAACGTCGAAACATCTCCATATCATCTG	CCHCR1_antisense	OTTSUST00000000857_antisense	VEGA database				59	61.02	54535	protein export from nucleus(GO:0006611);multicellular organismal development(GO:0007275);cell differentiation(GO:0030154)	nucleus(GO:0005634);cytoplasm(GO:0005737)	protein binding(GO:0005515)		Q8TD31	SBP
Susc10000198	GAAAAGGCCGGCGGAAGAAGGATGTGGATGATGATGATGGAGAGGAGAAGGAGCT	ABCF1	OTTSUST00000001049; OTTSUST00000001047; OTTSUST00000001048; OTTSUST00000001046	VEGA database				55	52.73	23	translation(GO:0006412);inflammatory response(GO:0006954)		nucleotide binding(GO:0000166);ATP binding(GO:0005524);ATP binding(GO:0005524);translation factor activity, nucleic acid binding(GO:0008135);ATPase activity(GO:0016887);ATPase activity, coupled to transmembrane movement of substances(GO:0042626)		Q8NE71	ABC50	The protein encoded by this gene is a member of the superfamily ofATP-binding cassette (ABC) transporters. ABC proteins transport variousmolecules across extra- and intra-cellular membranes. ABC genes are dividedinto seven distinct subfamilies (ABC1, MDR/TAP, MRP, ALD, OABP, GCN20,White). This protein is a member of the GCN20 subfamily. Unlike other membersof the superfamily, this protein lacks t…
Susc10000199	GGGGCACATCTGGCCACCATCAGCACAGAAGCTGAGCAGAACTTCACTACTCAATTTTTGGAAAAACAAT	CLEC4D	BW955492.1	GenBank	BLAST	1e-20	105	70	45.71	338339	immune response(GO:0006955)	membrane(GO:0016020);integral to membrane(GO:0016021)	sugar binding(GO:0005529)		Q8WXI8	MPCL	This gene encodes a member of the C-type lectin/C-type lectin-likedomain (CTL/CTLD) superfamily. Members of this family share a common proteinfold and have diverse functions, such as cell adhesion, cell-cell signalling,glycoprotein turnover, and roles in inflammation and immune response. Thisgene is closely linked to other CTL/CTLD superfamily members on chromosome12p13 in the natural killer gene…
Susc10000200	AACCAGTGGACTGGAGACCGGGATACTCGAAGCTCCACGGTTAGCACAACAGATGTA	NPHS1	BG381996.1	GenBank	BLAST	2e-107	394	57	52.63	4868	cell adhesion(GO:0007155);JNK cascade(GO:0007254);excretion(GO:0007588)	integral to plasma membrane(GO:0005887);membrane(GO:0016020)	protein binding(GO:0005515)		O60500	NPHN	Nephrin is a kidney glomerular filtration barrier protein that isan essential component of the interpodocyte-spanning slit diaphragm.Mutations in the nephrin gene are associated with congenital nephroticsyndrome (NPHS1; MIM 256300).[supplied by OMIM]
Susc10000201	AGTCCAGAGAAGATAAACACACTGGGCATCTATGGCAAAGTGATCATCCACTCCCTGGGTTTCAGCTTCA	LGALS8	DN125248.1	GenBank	GeneID or RefSeq Search			70	47.14	3964		extracellular space(GO:0005615)	sugar binding(GO:0005529);sugar binding(GO:0005529)		O00214	Po66-CBP	This gene encodes a member of the galectin family. Galectins arebeta-galactoside-binding animal lectins with conserved carbohydraterecognition domains. The galectins have been implicated in many essentialfunctions including development, differentiation, cell-cell adhesion,cell-matrix interaction, growth regulation, apoptosis, and RNA splicing. Thisgene is widely expressed in tumoral tissues and s…
Susc10000202	GGCGTCTAGGAGCCCAGGAGGCATATACATGACTGTCCACCACTGCATTGTTCGTGACAG	CD40	NM_214194.1	GenBank	BLAST	6e-75	278	60	55	958	protein complex assembly(GO:0006461);apoptosis(GO:0006915);inflammatory response(GO:0006954);immune response(GO:0006955);signal transduction(GO:0007165);multicellular organismal development(GO:0007275);platelet activation(GO:0030168);B cell proliferation(GO:0042100);positive regulation of I-kappaB kinase/NF-kappaB cascade(GO:0043123)	plasma membrane(GO:0005886);integral to plasma membrane(GO:0005887);membrane(GO:0016020)	transmembrane receptor activity(GO:0004888);enzyme binding(GO:0019899)	Cell adhesion molecules (CAMs);Cytokine-cytokine receptor interaction;Toll-like receptor signaling pathway	P25942	p50	The protein encoded by this gene is a member of the TNF-receptorsuperfamily. This receptor has been found to be essential in mediating abroad variety of immune and inflammatory responses including T cell-dependentimmunoglobulin class switching, memory B cell development, and germinalcenter formation. AT-hook transcription factor AKNA is reported tocoordinately regulate the expression of this rece…
Susc10000203	GTTGATAAGTGACGACTTGCCCACATTGGGGAAACCCACACAGCCGATGGTCACC	GNL1_antisense	OTTSUST00000000954_antisense	VEGA database				55	54.55	2794	signal transduction(GO:0007165)	intracellular(GO:0005622)	nucleotide binding(GO:0000166);GTP binding(GO:0005525);GTP binding(GO:0005525)		P36915	HSR1	The GNL1 gene, identified in the human major histocompatibilitycomplex class I region, shows a high degree of similarity with its mousecounterpart. The GNL1 gene is located less than 2 kb centromeric to HLA-E, inthe same transcriptional orientation. GNL1 is telomeric to HLA-B and HLA-C.
Susc10000204	AAGGACAAAATACAGATCCCAAGCTAAATCCCAAGGATGACGGCATCGTCTATGCTTCCCTTGCCCTCTC	PILRA	NM_013439	GenBank	Human sequence			70	48.57	29992	signal transduction(GO:0007165)	membrane(GO:0016020);integral to membrane(GO:0016021)	receptor activity(GO:0004872);protein binding(GO:0005515)		Q9UKJ1	FDF03	Cell signaling pathways rely on a dynamic interaction betweenactivating and inhibiting processes. SHP-1-mediated dephosphorylation ofprotein tyrosine residues is central to the regulation of several cellsignaling pathways. Two types of inhibitory receptor superfamily members areimmunoreceptor tyrosine-based inhibitory motif (ITIM)-bearing receptors andtheir non-ITIM-bearing, activating counterpar…
Susc10000205	GGGATAAAAGTACCTCCTGCTCCTCCCCACACGTGGCGTCAAAGAGCCTTGGTTC	CLEC12A	BW955603.1	GenBank	BLAST	6e-25	119	55	56.36	160364			receptor activity(GO:0004872);sugar binding(GO:0005529)			MICL	This gene encodes a member of the C-type lectin/C-type lectin-likedomain (CTL/CTLD) superfamily. Members of this family share a common proteinfold and have diverse functions, such as cell adhesion, cell-cell signalling,glycoprotein turnover, and roles in inflammation and immune response. Theprotein encoded by this gene is a negative regulator of granulocyte andmonocyte function. Several alternati…
Susc10000206	AATCCAGACGGCAAAAAGAAGGGCGAAGGTGGCAGCGGCGGTGGCAGTGGCAGCG	RALY	AK239888.1	GenBank	GeneID or RefSeq Search			55	63.64	22913	mRNA processing(GO:0006397);RNA splicing(GO:0008380)	nucleus(GO:0005634);spliceosome(GO:0005681);heterogeneous nuclear ribonucleoprotein complex(GO:0030530)	nucleotide binding(GO:0000166);nucleic acid binding(GO:0003676);RNA binding(GO:0003723)		Q9UKM9	P542	In infectious mononucleosis, anti-EBNA-1 antibodies are producedwhich cross-react with multiple normal human proteins. The cross-reactivityis due to anti-gly/ala antibodies that cross-react with host proteinscontaining configurations like those in the EBNA-1 repeat. One such antigenis RALY which is a member of the heterogeneous nuclear ribonucleoprotein genefamily.
Susc10000207	GAGAGGACCCCCGACCTGGTGAGAGGCTTTATGGCCAAGGACCTGCCCTGAGAAAGCTCCAGGAACA	CD300A	BP142071.1	GenBank	BLAST	3e-18	97.6	67	59.7	11314	cell adhesion(GO:0007155)	membrane(GO:0016020);integral to membrane(GO:0016021)	receptor activity(GO:0004872);protein binding(GO:0005515)		Q9UGN4	IRp60	The CMRF35 antigen (CMRF35A; MIM 606786), which was identified byreactivity with a monoclonal antibody, is present on monocytes, neutrophils,and some T and B lymphocytes. CMRF35H is recognized by the same antibody andis distinct from CMRF35 (Green et al., 1998).[supplied by OMIM]
Susc10000208	GTGGACTTGAACGGACGCCTGCCAGATCTTATCAATGATGCCCTCCATCGGAGTGGACAGATTGAG	NRXN3	DY417873.1	GenBank	GeneID or RefSeq Search			66	53.03	9369	cell adhesion(GO:0007155);axon guidance(GO:0007411)	integral to plasma membrane(GO:0005887);membrane(GO:0016020);integral to membrane(GO:0016021)	receptor activity(GO:0004872);calcium ion binding(GO:0005509);protein binding(GO:0005515)	Cell adhesion molecules (CAMs)	Q9HDB5;Q9Y4C0	KIAA0743	Neurexins are a family of proteins that function in the vertebratenervous system as cell adhesion molecules and receptors. They are encoded byseveral unlinked genes of which two, NRXN1 and NRXN3, are among the largestknown human genes. Three of the genes (NRXN1-3) utilize two alternatepromoters and include numerous alternatively spliced exons to generatethousands of distinct mRNA transcripts and …
Susc10000209	GGCCGCACTGAGTGCGTGCTGAGCAACCTGCGGGGTGGAACGCGCTACACCTTCAT	EPOR	NM_214292.1	GenBank	GeneID or RefSeq Search			56	64.29	2057	signal transduction(GO:0007165);signal transduction(GO:0007165);small GTPase mediated signal transduction(GO:0007264)	intracellular(GO:0005622);integral to plasma membrane(GO:0005887);membrane(GO:0016020)	erythropoietin receptor activity(GO:0004900);guanyl-nucleotide exchange factor activity(GO:0005085);protein binding(GO:0005515)	Cytokine-cytokine receptor interaction;Hematopoietic cell lineage;Jak-STAT signaling pathway	P19235	MGC138358	The erythropoietin receptor is a member of the cytokine receptorfamily. Upon erythropoietin binding, the erythropoietin receptor activatesJak2 tyrosine kinase which activates different intracellular pathwaysincluding: Ras/MAP kinase, phosphatidylinositol 3-kinase and STATtranscription factors. The stimulated erythropoietin receptor appears to havea role in erythroid cell survival. Defects in the …
Susc10000210	TCCATTCCTGGTCTTGTGCGGAGGAGAGGGATAGGGCCTCGGGGAAGGAAGCAGGGAAGGTTGGCTTCCT	GABBR1_antisense	OTTSUST00000000950_antisense	VEGA database				70	60	2550	protein modification process(GO:0006464);signal transduction(GO:0007165);negative regulation of adenylate cyclase activity(GO:0007194);gamma-aminobutyric acid signaling pathway(GO:0007214)	integral to plasma membrane(GO:0005887);membrane(GO:0016020);integral to membrane(GO:0016021);postsynaptic membrane(GO:0045211)	receptor activity(GO:0004872);GABA-B receptor activity(GO:0004965);GABA-B receptor activity(GO:0004965)	Neuroactive ligand-receptor interaction	Q9UBS5	hGB1a	Gamma-aminobutyric acid (GABA) is the main inhibitoryneurotransmitter in the mammalian central nervous system. GABA exerts itseffects through ionotropic [GABA(A/C)] receptors, to produce fast synapticinhibition, and metabotropic [GABA(B)] receptors, to produce slow, prolongedinhibitory signals. The GABA(B) receptor consists of a heterodimer of tworelated 7-transmembrane receptors, GABA(B) recepto…
Susc10000211	CCCACCGTGAGACCACCATCGTGAGCTTGGGCTACTCCCTGTATGCAGGCTGGAT	CLDN11	AY609490.1	GenBank	GeneID or RefSeq Search			55	60	5010	cell adhesion(GO:0007155);spermatogenesis(GO:0007283);axon ensheathment(GO:0008366);calcium-independent cell-cell adhesion(GO:0016338)	tight junction(GO:0005923);membrane(GO:0016020);integral to membrane(GO:0016021)	structural molecule activity(GO:0005198);identical protein binding(GO:0042802)	Cell adhesion molecules (CAMs);Leukocyte transendothelial migration;Tight junction	O75508	OTM	The protein encoded by this gene belongs to the claudin family oftight junction associated proteins and is a major component of centralnervous system myelin that is necessary for normal CNS function. There isgrowing evidence that the protein determines the permeability between layersof myelin sheaths via focal adhesion and, with its expression highlyregulated during development, may play an impor…
Susc10000212	TTAAAGGACCCGGCTCAGCCCATCTTAGACGCCTTGGACAAGGACAGCTCGTCAAGAGATGATGCCTGGG	IFNGR2	CJ020667.1	GenBank	GeneID or RefSeq Search			70	55.71	3460	cell surface receptor linked signal transduction(GO:0007166);response to virus(GO:0009615)	integral to plasma membrane(GO:0005887);membrane(GO:0016020)	receptor activity(GO:0004872);interferon-gamma receptor activity(GO:0004906)	Cytokine-cytokine receptor interaction;Jak-STAT signaling pathway;Natural killer cell mediated cytotoxicity	P38484	IFNGT1	The protein encoded by this gene is a type I integral membraneprotein and belongs to the type II cytokine family of receptors. The encodedprotein forms part of the interferon gamma receptor and is thought tointeract with GAF, JAK1, and/or JAK2 in the interferon gamma signaltransduction pathway.
Susc10000213	CCATGAGGGTGACCCCTTGGAGTCTGTGGTGTTCATCTACTCGATGCCGGGCTACAAGTGCAGCATCAAG	TWF2	DN102145.1	GenBank	GeneID or RefSeq Search			70	55.71	11344	immune response(GO:0006955);response to virus(GO:0009615)	intracellular(GO:0005622);cytoskeleton(GO:0005856);plasma membrane(GO:0005886)	actin binding(GO:0003779);protein binding(GO:0005515);ATP binding(GO:0005524)		Q6IBS0	PTK9L	The protein encoded by this gene was identified by its interactionwith the catalytic domain of protein kinase C-zeta. The encoded proteincontains an actin-binding site and an ATP-binding site. It is most closelyrelated to twinfilin (PTK9), a conserved actin monomer-binding protein.
Susc10000214	TGCTTCCCCGGTTTGATGAGGAGTATGCGCGCTCCTACTGCTTCTCAGCCCACTACATCTACCACTTGCT	ENTPD3	DY428468.1	GenBank	BLAST	3e-98	361	70	54.29	956	nucleoside diphosphate catabolic process(GO:0009134);nucleoside triphosphate catabolic process(GO:0009143)	plasma membrane(GO:0005886);integral to membrane(GO:0016021)	magnesium ion binding(GO:0000287);calcium ion binding(GO:0005509);hydrolase activity(GO:0016787);nucleoside-diphosphatase activity(GO:0017110);nucleoside-triphosphatase activity(GO:0017111)	Purine metabolism;Pyrimidine metabolism	O75355	NTPDase-3	ENTPD3 is similar to E-type nucleotidases (NTPases). NTPases, suchas CD39, mediate catabolism of extracellular nucleotides. ENTPD3 contains 4apyrase-conserved regions which is characteristic of NTPases.
Susc10000215	CTCTGTCGGCTTGTGACCTGGCTTGGTTTCTAGATGCAGACCACAGGTGGGAACAGTTCTT	CCR5	NM_001001618.1	GenBank	GeneID or RefSeq Search			61	52.46	1234	chemotaxis(GO:0006935);inflammatory response(GO:0006954);immune response(GO:0006955);cellular defense response(GO:0006968);signal transduction(GO:0007165);G-protein coupled receptor protein signaling pathway(GO:0007186);G-protein coupled receptor protein signaling pathway(GO:0007186);elevation of cytosolic calcium ion concentration(GO:0007204);cell-cell signaling(GO:0007267)	cytoplasm(GO:0005737);endosome(GO:0005768);plasma membrane(GO:0005886);integral to plasma membrane(GO:0005887);external side of plasma membrane(GO:0009897);membrane(GO:0016020);integral to membrane(GO:0016021)	rhodopsin-like receptor activity(GO:0001584);actin binding(GO:0003779);phosphoinositide phospholipase C activity(GO:0004435);receptor activity(GO:0004872);protein binding(GO:0005515);coreceptor activity(GO:0015026);C-C chemokine receptor activity(GO:0016493);C-C chemokine receptor activity(GO:0016493)	Cytokine-cytokine receptor interaction;HIV Infection	P51681	CMKBR5;LOC727797	This gene encodes a member of the beta chemokine receptor family,which is predicted to be a seven transmembrane protein similar to Gprotein-coupled receptors. This protein is expressed by T cells andmacrophages, and is known to be an important co-receptor formacrophage-tropic virus, including HIV, to enter host cells. Defectivealleles of this gene have been associated with the HIV infection resis…
Susc10000216	AGCTTGCACCTGGAGAATTTCAGGTGTCAAGTGATGGACGCTTGTTCAGCCTGAAGCCACCGTCTGGACC	VNN1	NM_214133.1	GenBank	GeneID or RefSeq Search			70	54.29	8876	nitrogen compound metabolic process(GO:0006807);cell motility(GO:0006928)	membrane(GO:0016020)	hydrolase activity, acting on carbon-nitrogen (but not peptide) bonds, in linear amides(GO:0016811);GPI anchor binding(GO:0048503)	Pantothenate and CoA biosynthesis	O95497	Tiff66	This gene product is a member of the Vanin family of proteins whichshare extensive sequence similarity with each other, and also withbiotinidase. The family includes secreted and membrane-associated proteins, afew of which have been reported to participate in hematopoietic celltrafficking. No biotinidase activity has been demonstrated for any of thevanin proteins, however, they possess pantethein…
Susc10000217	TGATCAAGATTCCCAATGTGAATGTTGGAGTTACAGGGAATCCGAATGAACCAATGGGAGCTCAGCACGA	IFNA5	NM_213810.1	GenBank	BLAST	5e-57	218	70	45.71	3442	defense response(GO:0006952);response to virus(GO:0009615)	extracellular region(GO:0005576);extracellular space(GO:0005615)	hematopoietin/interferon-class (D200-domain) cytokine receptor binding(GO:0005126)	Antigen processing and presentation;Cytokine-cytokine receptor interaction;Jak-STAT signaling pathway;Natural killer cell mediated cytotoxicity;Regulation of autophagy;Toll-like receptor signaling pathway	P01569	INFA5
Susc10000218	CAGGAATTCGGCACGAGGGCCAGAGCCAGAGTCAGCGGCACCCAGCAAGGGACTT	ELMO2	AY803117.1	GenBank	BLAST	3e-90	333	55	63.64	63916	phagocytosis(GO:0006909);apoptosis(GO:0006915)	cytoskeleton(GO:0005856);membrane(GO:0016020)			Q96JJ3	KIAA1834	The protein encoded by this gene interacts with the dedicator ofcyto-kinesis 1 protein. Similarity to a C. elegans protein suggests that thisprotein may function in phagocytosis of apoptotic cells and in cellmigration. Alternative splicing results in multiple transcript variantsencoding the same protein.
Susc10000219	GAGCTGTCTGAGCCACCCAAAGGCCACCAAGGAACTGGTTCCCTCCGGGCTGTGG	MCCD1_antisense	OTTSUST00000000777_antisense	VEGA database				55	63.64	401250		mitochondrion(GO:0005739)			P59942
Susc10000220	GGGACACGGTCGGGGACGGAGGACCAGCTTTCTCCAAGGGCTCTACCATTCCCAC	C7H6orf136	OTTSUST00000000995	VEGA database				55	63.64
Susc10000221	ACCGATCGCTGGCAAGATGATCCATGCTCTAGGGCAAGCGTGGCATCCAGAACACTTCGTCTGCGCTC	LPXN	BP158852.1	GenBank	GeneID or RefSeq Search			68	57.35	9404	protein complex assembly(GO:0006461);cell adhesion(GO:0007155);signal transduction(GO:0007165)	cytoplasm(GO:0005737)	zinc ion binding(GO:0008270);metal ion binding(GO:0046872)		O60711	LDPL	The product encoded by this gene is preferentially expressed inhematopoietic cells and is most homologous to the focal adhesion protein,paxillin. It may function in cell type-specific signaling by associating withPYK2, a member of focal adhesion kinase family. As a substrate for a tyrosinekinase in lymphoid cells, this protein may also function in, and be regulatedby tyrosine kinase activity.
Susc10000222	AGCCGCCTCTTTGACCAGTTCTTTGGAGAGCACCTGTTGGAGTCTGATCTCTTCC	CRYAB	DB808752.1	GenBank	GeneID or RefSeq Search			55	52.73	1410	protein folding(GO:0006457);anti-apoptosis(GO:0006916);muscle contraction(GO:0006936);transmembrane receptor protein tyrosine kinase signaling pathway(GO:0007169);muscle development(GO:0007517);visual perception(GO:0007601);negative regulation of intracellular transport(GO:0032387)	soluble fraction(GO:0005625);insoluble fraction(GO:0005626);nucleus(GO:0005634);cytoplasm(GO:0005737);plasma membrane(GO:0005886);Z disc(GO:0030018);contractile fiber(GO:0043292)	structural constituent of eye lens(GO:0005212);unfolded protein binding(GO:0051082)		P02511	HSPB5	Crystallins are separated into two classes: taxon-specific, orenzyme, and ubiquitous. The latter class constitutes the major proteins ofvertebrate eye lens and maintains the transparency and refractive index ofthe lens. Since lens central fiber cells lose their nuclei duringdevelopment, these crystallins are made and then retained throughout life,making them extremely stable proteins. Mammalian l…
Susc10000223	CGGTGCCGCCGGGCGTGGACTCCTTCTACCTGGAGATCTTTGATGAGCGCGCCTT	TOLLIP	AK239879.1	GenBank	GeneID or RefSeq Search			55	63.64	54472	inflammatory response(GO:0006954);immune response(GO:0006955);intracellular signaling cascade(GO:0007242);cell-cell signaling(GO:0007267);phosphorylation(GO:0016310);leukocyte activation(GO:0045321)	cytoplasm(GO:0005737);interleukin-18 receptor complex(GO:0045092);interleukin-1 receptor complex(GO:0045323)	signal transducer activity(GO:0004871);Toll binding(GO:0005121);protein binding(GO:0005515)	Toll-like receptor signaling pathway	Q9H0E2	IL-1RAcPIP
Susc10000224	AAGGCCGAGGGAGCCTGCTGATGTGAGACGAGCCGCACAAAGGGTCCCCAGAGCCTTCCGGAAGTGAAAT	PRR3	OTTSUST00000001080	VEGA database				70	60	80742			nucleic acid binding(GO:0003676);zinc ion binding(GO:0008270);metal ion binding(GO:0046872)		P79522	MGC161735
Susc10000225	TGTCATTGAACAGACTGAGTTCATTGATGGCCAGACCTTCTTGCCTCATCGGAGTACGAATTTGCAACCA	ARHGAP5	AJ947750.1	GenBank	GeneID or RefSeq Search			70	45.71	394	cell adhesion(GO:0007155);signal transduction(GO:0007165);small GTPase mediated signal transduction(GO:0007264);Rho protein signal transduction(GO:0007266)	intracellular(GO:0005622);cytoplasm(GO:0005737);membrane(GO:0016020)	GTPase activity(GO:0003924);GTPase activator activity(GO:0005096);Rho GTPase activator activity(GO:0005100);GTP binding(GO:0005525);SH2 domain binding(GO:0042169)	Focal adhesion;Leukocyte transendothelial migration;Signaling by Rho GTPases	Q13017	p190-B	Rho GTPase activating protein 5 negatively regulates RHO GTPases, afamily which may mediate cytoskeleton changes by stimulating the hydrolysisof bound GTP. Two transcript variants encoding different isoforms have beenfound for this gene.
Susc10000226	TCTGTGCTCTCTGGGCCCGTTCGAAGCTACGGGGTTGGTGGGATATACGAGATCA	TCRDV1.2	D49565	GenBank	GeneID or RefSeq Search			55	56.36
Susc10000227	GATCGTGAAGGATGGCGAATGCTGACTCCACAGGAGCCCCTTAAGCCATGAAGCTTCGGGCTGGAGGACA	PEC-60	NM_213864.1	GenBank	BLAST	8e-59	222	70	57.14	27290			serine-type endopeptidase inhibitor activity(GO:0004867)		O60575	PEC-60
Susc10000228	GCGTTCTGTCAACGACCTCACCAGCCAGAGGGCCAAGCTGCAGACTGAAAACGGC	MYH7	NM_213855.1	GenBank	GeneID or RefSeq Search			55	60	4625	cardiac chronotropy(GO:0002027);striated muscle contraction(GO:0006941);adult heart development(GO:0007512);muscle filament sliding(GO:0030049);ventricular cardiac muscle morphogenesis(GO:0055010)	striated muscle thick filament(GO:0005863);myosin complex(GO:0016459)	microfilament motor activity(GO:0000146);nucleotide binding(GO:0000166);actin binding(GO:0003779);calmodulin binding(GO:0005516);ATP binding(GO:0005524);structural constituent of muscle(GO:0008307);ATPase activity(GO:0016887);actin-dependent ATPase activity(GO:0030898)		P12883	MYHCB	MYH7 encodes the cardiac muscle beta (or slow) isoform of myosin.Changes in the relative abundance of MYH7 and MYH6 (the alpha, or fast,isoform of cardiac myosin heavy chain) correlate with the contractilevelocity of cardiac muscle. Mutations in MYH7 are associated with familialhypertrophic cardiomyopathy.
Susc10000229	TCCACCTCCGAGGTATCTAGTGCCAGTGAGACCAGCACAACACAGACCACCTCCA	POU2F1	NM_214264.1	GenBank	GeneID or RefSeq Search			55	56.36	5451	regulation of transcription, DNA-dependent(GO:0006355);negative regulation of transcription(GO:0016481);positive regulation of transcription from RNA polymerase II promoter(GO:0045944)	nucleus(GO:0005634)	transcription factor activity(GO:0003700);protein binding(GO:0005515);sequence-specific DNA binding(GO:0043565)	Transcription	P14859	OTF1
Susc10000230	GGCTGGAATTGTCCTTCCCCACAGAGAGCCCCAGGCAGCAGACCCAGATTGGAAAG	CD8B	NM_213762.1	GenBank	BLAST	6e-34	141	56	58.93	926	immune response(GO:0006955);transmembrane receptor protein tyrosine kinase signaling pathway(GO:0007169);T cell activation(GO:0042110)	plasma membrane(GO:0005886);integral to plasma membrane(GO:0005887);T cell receptor complex(GO:0042101)	protein binding(GO:0005515);coreceptor activity(GO:0015026);MHC class I protein binding(GO:0042288)	Antigen processing and presentation;Cell adhesion molecules (CAMs);Hematopoietic cell lineage;T cell receptor signaling pathway	P10966	MGC119115	The CD8 antigen is a cell surface glycoprotein found on mostcytotoxic T lymphocytes that mediates efficient cell-cell interactions withinthe immune system. The CD8 antigen, acting as a coreceptor, and the T-cellreceptor on the T lymphocyte recognize antigen displayed by an antigenpresenting cell (APC) in the context of class I MHC molecules. The functionalcoreceptor is either a homodimer composed…
Susc10000231	GTCTCTGATTATGTCTTTTTCCTCCACCCTTGGATCCCTGTGCCCAACAGACCTAGCAGGCCCTCAATAA	LBP	AK233377.1	GenBank	BLAST	4e-88	325	70	50	3929	lipid transport(GO:0006869);acute-phase response(GO:0006953);cellular defense response(GO:0006968);defense response to bacterium(GO:0042742)	extracellular region(GO:0005576);extracellular space(GO:0005615);membrane(GO:0016020);integral to membrane(GO:0016021)	lipopolysaccharide binding(GO:0001530);lipid binding(GO:0008289)	Toll-like receptor signaling pathway;Signaling in Immune System	P18428	MGC22233	The protein encoded by this gene is involved in the acute-phaseimmunologic response to gram-negative bacterial infections. Gram-negativebacteria contain a glycolipid, lipopolysaccharide (LPS), on their outer cellwall. Together with bactericidal permeability-increasing protein (BPI), theencoded protein binds LPS and interacts with the CD14 receptor, probablyplaying a role in regulating LPS-depende…
Susc10000232	CCATCCCACCCGTCCCTCAGTCTTTGACACTTTCGTTCTTTCGCTGCCACCCTTT	CSNK2B	OTTSUST00000000718; OTTSUST00000000719; OTTSUST00000000721	VEGA database				55	54.55	1460	signal transduction(GO:0007165);Wnt receptor signaling pathway(GO:0016055)	protein kinase CK2 complex(GO:0005956);protein kinase CK2 complex(GO:0005956)	protein kinase CK2 activity(GO:0004682);protein kinase CK2 regulator activity(GO:0008605);protein kinase CK2 regulator activity(GO:0008605);kinase activity(GO:0016301);identical protein binding(GO:0042802)	Adherens junction;Tight junction;Wnt signaling pathway	P67870	MGC138224	This gene encodes the beta subunit of casein kinase II, aubiquitous protein kinase which regulates metabolic pathways, signaltransduction, transcription, translation, and replication. The enzyme iscomposed of three subunits, alpha, alpha prime and beta, which form atetrameric holoenzyme. The alpha and alpha prime subunits are catalytic,while the beta subunit serves regulatory functions. The enzym…
Susc10000233	ACAGCTCGCTGTTCCTCAGCCCGAACTTGTCGTGGCAGACTTTCAGGAAGGTGCGAAATGTCTT	VAV2	BX920540.2	GenBank	GeneID or RefSeq Search			64	53.12	7410	intracellular signaling cascade(GO:0007242);regulation of Rho protein signal transduction(GO:0035023)	intracellular(GO:0005622)	guanyl-nucleotide exchange factor activity(GO:0005085);Rho guanyl-nucleotide exchange factor activity(GO:0005089);protein binding(GO:0005515);zinc ion binding(GO:0008270);diacylglycerol binding(GO:0019992);metal ion binding(GO:0046872)	B cell receptor signaling pathway;Fc epsilon RI signaling pathway;Focal adhesion;Leukocyte transendothelial migration;Natural killer cell mediated cytotoxicity;Regulation of actin cytoskeleton;T cell receptor signaling pathway;Signaling by Rho GTPases	P52735		VAV2 is the second member of the VAV oncogene family. Unlike VAV1,which is expressed exclusively in hematopoietic cells, VAV2 transcripts werefound in most tissues.
Susc10000234	ACATGTAGCCATGCTCATCTGGGGCCAGGCTTTGGATCAGCGCTTTGATAAGGAAG	CCHCR1	OTTSUST00000000802	VEGA database				56	51.79	54535	protein export from nucleus(GO:0006611);multicellular organismal development(GO:0007275);cell differentiation(GO:0030154)	nucleus(GO:0005634);cytoplasm(GO:0005737)	protein binding(GO:0005515)		Q8TD31	SBP
Susc10000235	CCCGGCTGCTGTCCGGTTTAATCTTCAACCTTCTCCTCCAGGAAATGAATCTGCTGCCGCAGC	PSMC3	AK232134.1	GenBank	GeneID or RefSeq Search			63	55.56	5702	protein catabolic process(GO:0030163)	proteasome complex (sensu Eukaryota)(GO:0000502);nucleus(GO:0005634);cytoplasm(GO:0005737);cytosol(GO:0005829)	nucleotide binding(GO:0000166);transcription coactivator activity(GO:0003713);transcription corepressor activity(GO:0003714);protein binding(GO:0005515);ATP binding(GO:0005524);hydrolase activity(GO:0016787);nucleoside-triphosphatase activity(GO:0017111)	Proteasome;Cell Cycle (Mitotic);Cell Cycle Checkpoints;DNA Replication;HIV Infection;Signaling by Wnt	P17980;Q3B757;Q53HU5;Q6GPG8;Q6IBS1	TBP1	The 26S proteasome is a multicatalytic proteinase complex with ahighly ordered structure composed of 2 complexes, a 20S core and a 19Sregulator. The 20S core is composed of 4 rings of 28 non-identical subunits;2 rings are composed of 7 alpha subunits and 2 rings are composed of 7 betasubunits. The 19S regulator is composed of a base, which contains 6 ATPasesubunits and 2 non-ATPase subunits, and …
Susc10000236	CTTTGATGAGCGACCCGTTTCTATTGGTGGTAACAAGATGGGAGAGGGAGGATTTGGAGTTGT	IRAK4	DN104645.1	GenBank	BLAST	5e-67	1671	63	47.62	51135	protein amino acid phosphorylation(GO:0006468)		nucleotide binding(GO:0000166);magnesium ion binding(GO:0000287);protein serine/threonine kinase activity(GO:0004674);protein-tyrosine kinase activity(GO:0004713);receptor activity(GO:0004872);protein binding(GO:0005515);ATP binding(GO:0005524);kinase activity(GO:0016301);transferase activity(GO:0016740)	Apoptosis;Toll-like receptor signaling pathway;Signaling in Immune System	Q9NWZ3	REN64	Interleukin-1 receptor (see IL1R; MIM 147810)-associated kinases(e.g., IRAK1; MIM 300283) are important mediators in the signal transductionof Toll-like receptor (TLR, e.g., TLR4; MIM 603030) and IL1R family members,collectively referred to as TIRs. IRAK4 functions in this signal transductionpathway.[supplied by OMIM]
Susc10000237	AATGAGAGGCAGGGCTGAGTGGCTGCTCTGGGCTCTGCTCCTTCCCTTCCTGGAAGGCTCCTCTCCTGTC	CD300LF	BF190225.1	GenBank	BLAST	3e-21	107	70	61.43	146722		membrane(GO:0016020);integral to membrane(GO:0016021)	receptor activity(GO:0004872)		Q8TDQ1	NKIR	CD300LF is an inhibitory receptor of the Ig superfamily expressedon myeloid cells. It mediates negative regulatory signals by recruiting SHP1(PTPN6; MIM 176883) or SHIP (INPP5D; MIM 601582) (Sui et al., 2004;Alvarez-Errico et al., 2004).[supplied by OMIM]
Susc10000238	GCCGCCATCTTGATGTCCGCACCCCAGTTCATGTTCACCAAGCAGAAGGAAAACGAATGTCATGG	CX3CR1	AK236785.1	GenBank	GeneID or RefSeq Search			65	52.31	1524	chemotaxis(GO:0006935);cellular defense response(GO:0006968);cell adhesion(GO:0007155);signal transduction(GO:0007165);G-protein coupled receptor protein signaling pathway(GO:0007186);response to wounding(GO:0009611)	plasma membrane(GO:0005886);integral to plasma membrane(GO:0005887)	rhodopsin-like receptor activity(GO:0001584);protein binding(GO:0005515);coreceptor activity(GO:0015026);C-X-C chemokine receptor activity(GO:0016494)	Cytokine-cytokine receptor interaction	P49238	V28
Susc10000239	AGCAGGCGGACAGCTAGCGAAAGACGGAGCCATTGCCTTTATCTGGACCCTGACCT	CD276	AK235374.1	GenBank	GeneID or RefSeq Search			56	57.14	80381	cell proliferation(GO:0008283);positive regulation of T cell proliferation(GO:0042102);positive regulation of interferon-gamma biosynthetic process(GO:0045078);regulation of immune response(GO:0050776)	external side of plasma membrane(GO:0009897);membrane(GO:0016020);integral to membrane(GO:0016021)	receptor binding(GO:0005102)	Cell adhesion molecules (CAMs)	Q5ZPR3	B7H3	Costimulatory B7 molecules (e.g., B7-1, or CD80; MIM 112203) signalthrough CD28 (MIM 186760) family molecules such as CD28, CTLA4 (MIM 123890),and ICOS (MIM 604558).[supplied by OMIM]
Susc10000240	CAGCCCTGTCTTGGAAGCAGCGCTGGGAGGAAGGCAGCTGTCCATCTGTCCGTCTCCGGCTGAGCCTC	TNFRSF19L	DT329074.1	GenBank	GeneID or RefSeq Search			68	64.71	84957		membrane(GO:0016020);integral to membrane(GO:0016021)	receptor activity(GO:0004872)	Cytokine-cytokine receptor interaction	Q969Z4	RELT	The protein encoded by this gene is a member of the TNF-receptorsuperfamily. This receptor is especially abundant in hematologic tissues. Ithas been shown to activate the NF-kappaB pathway and selectively bind TNFreceptor-associated factor 1 (TRAF1). This receptor is capable of stimulatingT-cell proliferation in the presence of CD3 signaling, which suggests itsregulatory role in immune response. …
Susc10000241	CGGGCGGCGCAGTGCTTGTGAAACTGAACACAACCAAAGTATGGCGATGGGAAACCAGCATCCTTCTATA	BAG5	BP153193.1	GenBank	GeneID or RefSeq Search			70	51.43	9529	protein folding(GO:0006457);apoptosis(GO:0006915)		protein binding(GO:0005515)		Q9UL15	BAG-5	The protein encoded by this gene is a member of the BAG1-relatedprotein family. BAG1 is an anti-apoptotic protein that functions throughinteractions with a variety of cell apoptosis and growth related proteinsincluding BCL-2, Raf-protein kinase, steroid hormone receptors, growth factorreceptors and members of the heat shock protein 70 kDa family. This proteincontains a BAG domain near the C-termi…
Susc10000242	GGGGTGGCGGGTCACATGTGTCTTTGGAGGGTCAGTGCGGTTCAAGCTCTCCCCT	SLA-11_antisense	OTTSUST00000001078_antisense	VEGA database				55	61.82
Susc10000243	AGGAAGTGGGAGGTGTCACCCAGAGGACGTGGCTGAGGCTCAGGATTGGTTGGTTGCATCCTTACCCAGG	CFB_antisense	OTTSUST00000000679_antisense	VEGA database				70	58.57	629	proteolysis(GO:0006508);complement activation(GO:0006956);complement activation, alternative pathway(GO:0006957)	extracellular region(GO:0005576)	complement binding(GO:0001848);alternative-complement-pathway C3/C5 convertase activity(GO:0003812);serine-type endopeptidase activity(GO:0004252);peptidase activity(GO:0008233)	Complement and coagulation cascades;Signaling in Immune System	P00751	PBF2	This gene encodes complement factor B, a component of thealternative pathway of complement activation. Factor B circulates in theblood as a single chain polypeptide. Upon activation of the alternativepathway, it is cleaved by complement factor D yielding the noncatalytic chainBa and the catalytic subunit Bb. The active subunit Bb is a serine proteasewhich associates with C3b to form the alternati…
Susc10000244	GCAGCGGCTCTGATGTAGGACACCCTGTGTTTGGTTTTTACAGGAGCCAGGAGCATTCCCCTGGTCATAT	CNR1	CJ012072.1	GenBank	BLAST	0.28	40.1	70	52.86	1268	signal transduction(GO:0007165);G-protein signaling, coupled to cyclic nucleotide second messenger(GO:0007187);behavior(GO:0007610)	plasma membrane(GO:0005886);integral to plasma membrane(GO:0005887)	receptor activity(GO:0004872);cannabinoid receptor activity(GO:0004949)	Neuroactive ligand-receptor interaction	P21554	CNR	This gene encodes a protein that is one of two cannabinoidreceptors. The cannabinoids, principally delta-9-tetrahydrocannabinol andsynthetic analogs, are psychoactive ingredients of marijuana. The cannabinoidreceptors are members of the family of guanine-nucleotide-binding protein(G-protein) coupled receptors which inhibit adenylate cyclase activity in adose-dependent, stereoselective and pertuss…
Susc10000245	GACTCTCCTGCCCCAGGGTCCTGATGGAGCTGAGGCATACCCCTGCTAGGGACCT	OAS1	NM_214303.1	GenBank	BLAST	5e-94	341	55	63.64	4938	nucleobase, nucleoside, nucleotide and nucleic acid metabolic process(GO:0006139);immune response(GO:0006955);response to virus(GO:0009615)	cytoplasm(GO:0005737)	RNA binding(GO:0003723);ATP binding(GO:0005524);transferase activity(GO:0016740);nucleotidyltransferase activity(GO:0016779)		P00973	OIASI	This gene encodes a member of the 2-5A synthetase family, essentialproteins involved in the innate immune response to viral infection. Theencoded protein is induced by interferons and uses adenosine triphosphate in2'-specific nucleotidyl transfer reactions to synthesize2',5'-oligoadenylates (2-5As). These molecules activate latent RNase L, whichresults in viral RNA degradation and the inhibition …
Susc10000246	GCTCAGCGTGGTCCCTCGTCCTCTGCCACCTTGCCAAGGCCCCCACACCATGCTC	C7H6orf31	OTTSUST00000000479	VEGA database				55	67.27
Susc10000247	TGGGGCTGAGCAGCTCCATCTTGGGCTGCCTTCTTACGCTGCTCGTCTACACCTACTGCCGGTACCAGCA	SEMA5A	AJ680366.1	GenBank	BLAST	1e-143	515	70	60	9037	patterning of blood vessels(GO:0001569);cell adhesion(GO:0007155);cell-cell signaling(GO:0007267);multicellular organismal development(GO:0007275);nervous system development(GO:0007399);axon guidance(GO:0007411);cell differentiation(GO:0030154)	membrane(GO:0016020);integral to membrane(GO:0016021)	receptor activity(GO:0004872);axon guidance receptor activity(GO:0008046)	Axon guidance	Q13591	semF	Members of the semaphorin protein family, such as SEMA5A, areinvolved in axonal guidance during neural development (Adams et al.,1996).[supplied by OMIM]
Susc10000248	CCAGAGAGGATCCGGCAGACGCCGAATCCAAAGAGAGCCTCCTGTCCTCGGAGGAA	DMP1	AY963261.1	GenBank	BLAST	5e-70	266	56	60.71	1758	ossification(GO:0001503);cell adhesion(GO:0007155);extracellular matrix organization and biogenesis(GO:0030198)	proteinaceous extracellular matrix(GO:0005578);nucleus(GO:0005634)	integrin binding(GO:0005178);calcium ion binding(GO:0005509)		Q13316		Dentin matrix acidic phosphoprotein is an extracellular matrixprotein and a member of the small integrin binding ligand N-linkedglycoprotein family. This protein, which is critical for propermineralization of bone and dentin, is present in diverse cells of bone andtooth tissues. The protein contains a large number of acidic domains,multiple phosphorylation sites, a functional arg-gly-asp cell att…
Susc10000249	GCCTTCCTGTTCTTCAGGTTTTCCTTTTCAAATAGGGTCCAACTCACCAACTTTCATTAGGTCAGCAGCC	CAV1	NM_214438.2	GenBank	GeneID or RefSeq Search			70	45.71	857	inactivation of MAPK activity(GO:0000188);negative regulation of endothelial cell proliferation(GO:0001937);triacylglycerol metabolic process(GO:0006641);negative regulation of signal transduction(GO:0009968);regulation of fatty acid metabolic process(GO:0019217);sequestering of lipid(GO:0019915);cholesterol transport(GO:0030301);cholesterol homeostasis(GO:0042632);negative regulation of nitric o…	Golgi membrane(GO:0000139);integral to membrane of membrane fraction(GO:0000299);endoplasmic reticulum(GO:0005783);plasma membrane(GO:0005886);integral to plasma membrane(GO:0005887);integral to membrane(GO:0016021);caveolar membrane(GO:0016599);caveolar	structural molecule activity(GO:0005198);protein binding(GO:0005515);cholesterol binding(GO:0015485)	Focal adhesion	Q03135	VIP21	The scaffolding protein encoded by this gene is the main componentof the caveolae plasma membranes found in most cell types. The protein linksintegrin subunits to the tyrosine kinase FYN, an initiating step in couplingintegrins to the Ras-ERK pathway and promoting cell cycle progression. Thegene is a tumor suppressor gene candidate and a negative regulator of theRas-p42/44 MAP kinase cascade. CAV…
Susc10000250	GACACCATCATCTTCCGGGACACCCAGATCAGCAGCAGGGCCGTGTACCAGTGCAACACCTCCAATGAGC	NFASC	BF191702.1	GenBank	GeneID or RefSeq Search			70	58.57	23114	cell adhesion(GO:0007155)	membrane(GO:0016020);integral to membrane(GO:0016021)	protein binding(GO:0005515)		O94856	NRCAML	Neurofascin is an L1 family immunoglobulin cell adhesion molecule(see L1CAM; MIM 308840) involved in axon subcellular targeting and synapseformation during neural development (Ango et al., 2004).[supplied by OMIM]
Susc10000251	GTCCCGGCTGCGCTGCAGTCACAGTTCACAATCTGTCCGGCTGGCAGCACCTGCT	LAMA5	BG835225.1	GenBank	BLAST	2e-112	412	55	63.64	3911	cell adhesion(GO:0007155);regulation of cell adhesion(GO:0030155);regulation of cell migration(GO:0030334);regulation of embryonic development(GO:0045995)	proteinaceous extracellular matrix(GO:0005578);basal lamina(GO:0005605);laminin-1 complex(GO:0005606);membrane(GO:0016020);integral to membrane(GO:0016021)	receptor binding(GO:0005102);structural molecule activity(GO:0005198);protein binding(GO:0005515)	Cell Communication;ECM-receptor interaction;Focal adhesion;Small cell lung cancer	O15230	KIAA1907	Components of the extracellular matrix exert myriad effects ontissues throughout the body. In particular, the laminins, a family ofheterotrimeric extracellular glycoproteins, affect tissue development andintegrity in such diverse organs as the kidney, lung, skin, and nervoussystem. It is thought that laminins mediate the attachment, migration, andorganization of cells into tissues during embryoni…
Susc10000252	GATTATTTCATCATTTACCCCACCCGGGCAGCTCATGTTGCTTTACGGGACCCCCATACCGGCTCTGTGA	CASP15	NM_001037147.1	GenBank	GeneID or RefSeq Search			70	52.86
Susc10000253	TGCACGCTGGAACCCCGCAAGGACATGGGCCACACGCTGGAATGGAAGTCTCACAC	ENG	NM_214031.1	GenBank	BLAST	2e-91	333	56	60.71	2022	transport(GO:0006810);cell adhesion(GO:0007155);circulation(GO:0008015);organ morphogenesis(GO:0009887);regulation of transforming growth factor beta receptor signaling pathway(GO:0017015);regulation of transcription(GO:0045449)	integral to plasma membrane(GO:0005887);membrane(GO:0016020);integral to membrane(GO:0016021)	protein binding(GO:0005515);protein binding(GO:0005515)		P17813	ORW1	Endoglin is a homodimeric transmembrane glycoprotein highlyexpressed by endothelial cells. It is a component of the transforming growthfactor beta receptor complex as it binds TGFB1 and TGFB3 with high affinity.Mutations in the endoglin gene produce hereditary hemorrhagic telangiectasia.
Susc10000254	GGTGCCGTGCGGAGATCCACGCCCCGTTCAGGATGGAGAAGGCAGGGACGTGTCTGGAACCTATAGAT	CD79B	AK237283.1	GenBank	BLAST	1e-102	373	68	60.29	974	immune response(GO:0006955);cell surface receptor linked signal transduction(GO:0007166)	integral to plasma membrane(GO:0005887);membrane(GO:0016020)	transmembrane receptor activity(GO:0004888)	B cell receptor signaling pathway	P40259	IGB	The B lymphocyte antigen receptor is a multimeric complex thatincludes the antigen-specific component, surface immunoglobulin (Ig). SurfaceIg non-covalently associates with two other proteins, Ig-alpha and Ig-beta,which are necessary for expression and function of the B-cell antigenreceptor. This gene encodes the Ig-beta protein of the B-cell antigencomponent. Alternatively spliced transcript var…
Susc10000255	GGACGTGTATGGGCGCTCCCACAAGCCACTGCCCTCGTCGGCCATGACCACGCAGCTGTCCCAGTACAAG	FUT3	AF130972.1	GenBank	GeneID or RefSeq Search			70	64.29	2525	carbohydrate metabolic process(GO:0005975);protein amino acid glycosylation(GO:0006486)	membrane fraction(GO:0005624);membrane(GO:0016020);integral to membrane(GO:0016021)	transferase activity, transferring glycosyl groups(GO:0016757);3-galactosyl-N-acetylglucosaminide 4-alpha-L-fucosyltransferase activity(GO:0017060)	Glycan structures - biosynthesis 2;Glycosphingolipid biosynthesis - lactoseries;Glycosphingolipid biosynthesis - neo-lactoseries	P21217	MGC131739	The Lewis histo-blood group system comprises a set of fucosylatedglycosphingolipids that are synthesized by exocrine epithelial cells andcirculate in body fluids. The glycosphingolipids function in embryogenesis,tissue differentiation, tumor metastasis, inflammation, and bacterialadhesion. They are secondarily absorbed to red blood cells giving rise totheir Lewis phenotype. This gene is a member …
Susc10000256	ATCTACCCTGCCTTCCCTGTATGAACTGTGCCTTGGGTGACCAAGTAAGAGATGACCGAAAGTGT	LOC595130	NM_001048074.1	GenBank	BLAST	1e-30	131	65	49.23	644660						LOC644660
Susc10000257	AGTCGTAGCCTGGCCCTCGCTGGCCGGCAGCCCTCTGCGCCTCTCTCTTTCTATT	ENIGMA	AK234277.1	GenBank	GeneID or RefSeq Search			55	63.64	9260	ossification(GO:0001503);receptor-mediated endocytosis(GO:0006898);multicellular organismal development(GO:0007275);cell differentiation(GO:0030154)	cytoskeleton(GO:0005856)	protein binding(GO:0005515);zinc ion binding(GO:0008270);metal ion binding(GO:0046872)		Q9NR12		The protein encoded by this gene is representative of a family ofproteins composed of conserved PDZ and LIM domains. LIM domains are proposedto function in protein-protein recognition in a variety of contexts includinggene transcription and development and in cytoskeletal interaction. The LIMdomains of this protein bind to protein kinases, whereas the PDZ domain bindsto actin filaments. The gene …
Susc10000258	TTGCCGTGGAAAATGCCCAGTTCTTGGGGACTGCTCTTTGGTAGTGGCCTTCCCC	TNFSF5IP1	AK233770.1	GenBank	GeneID or RefSeq Search			55	56.36	56984		cytosol(GO:0005829);protein complex(GO:0043234)				PAC2
Susc10000259	GCGCCGCGGAAAGCTCAGGGTGACGGAGGAGAGCGGACCGTGCGCTCCGGCTACAAGCAGAG	LSM2_antisense	OTTSUST00000000723_antisense	VEGA database				62	69.35	57819	nuclear mRNA splicing, via spliceosome(GO:0000398);RNA splicing(GO:0008380)	nucleus(GO:0005634);spliceosome(GO:0005681)	RNA binding(GO:0003723);protein binding(GO:0005515);U6 snRNA binding(GO:0017070)	Gene Expression;mRNA Processing	Q9Y333	snRNP	Sm-like proteins were identified in a variety of organisms based onsequence homology with the Sm protein family (see SNRPD2; MIM 601061).Sm-like proteins contain the Sm sequence motif, which consists of 2 regionsseparated by a linker of variable length that folds as a loop. The Sm-likeproteins are thought to form a stable heteromer present in tri-snRNPparticles, which are important for pre-mRNA s…
Susc10000261	AGAAGTCGGAACAAGAAGAGGGTAAGGTGGCTCAGCGAGAGGAAGAGTTGGAGGAGACAGGTAATCAGCA	PNN	DB806943.1	GenBank	GeneID or RefSeq Search			70	51.43	5411	transcription(GO:0006350);regulation of transcription, DNA-dependent(GO:0006355);mRNA processing(GO:0006397);cell cycle(GO:0007049);cell adhesion(GO:0007155);RNA splicing(GO:0008380);negative regulation of progression through cell cycle(GO:0045786)	nucleus(GO:0005634);spliceosome(GO:0005681);cytoplasm(GO:0005737);intermediate filament(GO:0005882);plasma membrane(GO:0005886);intercellular junction(GO:0005911);nuclear speck(GO:0016607)	DNA binding(GO:0003677);structural molecule activity(GO:0005198);protein binding(GO:0005515)		Q9H307	pinin
Susc10000262	CTGGAGGAAATCAAAGAGCAGGAGGTCGTGGACAAAGTCATGGAGACACTGGACAGCGATGGAGATGGCG	S100B	AK240553.1	GenBank	BLAST	9e-88	323	70	54.29	6285	axonogenesis(GO:0007409);central nervous system development(GO:0007417);memory(GO:0007613);cell proliferation(GO:0008283);regulation of neuronal synaptic plasticity(GO:0048168)	ruffle(GO:0001726);nucleus(GO:0005634);cytoplasm(GO:0005737);cytoplasm(GO:0005737);cell soma(GO:0043025)	calcium ion binding(GO:0005509);zinc ion binding(GO:0008270);protein homodimerization activity(GO:0042803);protein homodimerization activity(GO:0042803);S100 beta binding(GO:0048154);tau protein binding(GO:0048156);calcium-dependent protein binding(GO:0048306)		P04271	S100beta	The protein encoded by this gene is a member of the S100 family ofproteins containing 2 EF-hand calcium-binding motifs. S100 proteins arelocalized in the cytoplasm and/or nucleus of a wide range of cells, andinvolved in the regulation of a number of cellular processes such as cellcycle progression and differentiation. S100 genes include at least 13 memberswhich are located as a cluster on chromos…
Susc10000263	GCCTTCCCAAGTCAGGGTTGCAGAGCTTCCTTCACGGTAGCCAGAGGTGGCGTGTCTCTTGGATTT	MKRN2	BW957562.1	GenBank	GeneID or RefSeq Search			66	56.06	23609	biological_process(GO:0008150)	intracellular(GO:0005622)	molecular_function(GO:0003674);nucleic acid binding(GO:0003676);protein binding(GO:0005515);zinc ion binding(GO:0008270);metal ion binding(GO:0046872)		Q9H000	RNF62	Members of the makorin family, including MKRN2, have acharacteristic zinc finger composition that suggests that they areribonucleoproteins (Gray et al., 2001).[supplied by OMIM]
Susc10000264	GCCTTGCTCACCCTCGTGCCGGTGTCCTGGTCGGCCAACACCATCATCCGGGACTTCTAC	CLDN3	AY625258.1	GenBank	BLAST	2e-120	432	60	63.33	1365	calcium-independent cell-cell adhesion(GO:0016338)	integral to plasma membrane(GO:0005887);tight junction(GO:0005923);membrane(GO:0016020)	transmembrane receptor activity(GO:0004888);structural molecule activity(GO:0005198);identical protein binding(GO:0042802)	Cell adhesion molecules (CAMs);Leukocyte transendothelial migration;Tight junction	O15551	RVP1	Tight junctions represent one mode of cell-to-cell adhesion inepithelial or endothelial cell sheets, forming continuous seals around cellsand serving as a physical barrier to prevent solutes and water from passingfreely through the paracellular space. These junctions are comprised of setsof continuous networking strands in the outwardly facing cytoplasmic leaflet,with complementary grooves in the…
Susc10000265	GGAGACGGGCTACACGGAACTTGTGAAGTCCTTAGAAAGAAACTGGAAGTTAATCCGAGACGAAGGCCTT	ASPH	DY407465.1	GenBank	BLAST	1e-131	474	70	48.57	444	muscle contraction(GO:0006936);biological_process(GO:0008150);peptidyl-amino acid modification(GO:0018193)	endoplasmic reticulum(GO:0005783);endoplasmic reticulum membrane(GO:0005789);endoplasmic reticulum membrane(GO:0005789);membrane(GO:0016020);integral to membrane(GO:0016021);integral to endoplasmic reticulum membrane(GO:0030176)	peptide-aspartate beta-dioxygenase activity(GO:0004597);peptide-aspartate beta-dioxygenase activity(GO:0004597);binding(GO:0005488);iron ion binding(GO:0005506);calcium ion binding(GO:0005509);calcium ion binding(GO:0005509);structural constituent of muscle(GO:0008307);electron carrier activity(GO:0009055);oxidoreductase activity, acting on single donors with incorporation of molecular oxygen, in…		Q12797	junctin	This gene is thought to play an important role in calciumhomeostasis. Alternative splicing of this gene results in five transcriptvariants which vary in protein translation, the coding of catalytic domains,and tissue expression. Variation among these transcripts impacts theirfunctions which involve roles in the calcium storage and release process inthe endoplasmic and sarcoplasmic reticulum as we…
Susc10000266	CGATGCCCTCCAATTGCACAGAACCCACACTCTTGCCATGGGGTACGCAGTGGGCATCTATGACAATGCC	LAX1	BP440851.1	GenBank	BLAST	1e-58	232	70	55.71	54900	inactivation of MAPK activity(GO:0000188);immune response(GO:0006955);intracellular signaling cascade(GO:0007242);B cell activation(GO:0042113);negative regulation of T cell activation(GO:0050868)	membrane(GO:0016020);integral to membrane(GO:0016021);lipid raft(GO:0045121)	protein binding(GO:0005515);protein kinase binding(GO:0019901);SH2 domain binding(GO:0042169)		Q8IWV1	LAX
Susc10000267	CACGGCAGTCAGATTATTCAGGTTGGGCTGGGAGTTCTGGATGTAACAATCCACTTATCCGTTTTGG	GABBR1_antisense	OTTSUST00000000952_antisense	VEGA database				67	47.76	2550	protein modification process(GO:0006464);signal transduction(GO:0007165);negative regulation of adenylate cyclase activity(GO:0007194);gamma-aminobutyric acid signaling pathway(GO:0007214)	integral to plasma membrane(GO:0005887);membrane(GO:0016020);integral to membrane(GO:0016021);postsynaptic membrane(GO:0045211)	receptor activity(GO:0004872);GABA-B receptor activity(GO:0004965);GABA-B receptor activity(GO:0004965)	Neuroactive ligand-receptor interaction	Q9UBS5	hGB1a	Gamma-aminobutyric acid (GABA) is the main inhibitoryneurotransmitter in the mammalian central nervous system. GABA exerts itseffects through ionotropic [GABA(A/C)] receptors, to produce fast synapticinhibition, and metabotropic [GABA(B)] receptors, to produce slow, prolongedinhibitory signals. The GABA(B) receptor consists of a heterodimer of tworelated 7-transmembrane receptors, GABA(B) recepto…
Susc10000268	AAGACCAGTCATGCCCTTCCCGCCCTCATTCATTCCTACGGAACTGCCCACCGGCAGTGGGCTGGTGA	CCL15	DN122224.1	GenBank	GeneID or RefSeq Search			68	60.29	6359	calcium ion homeostasis(GO:0006874);chemotaxis(GO:0006935);immune response(GO:0006955);signal transduction(GO:0007165);cell-cell signaling(GO:0007267)	extracellular region(GO:0005576);extracellular space(GO:0005615)	signal transducer activity(GO:0004871);chemokine activity(GO:0008009);heparin binding(GO:0008201);chemoattractant activity(GO:0042056)	Cytokine-cytokine receptor interaction	Q16663		This gene, CCL15, is one of several CC cytokine genes clustered on17q11.2. The CC cytokines are secreted proteins characterized by two adjacentcysteines. The cytokine encoded by this gene is chemotactic for T cells andmonocytes and induces N-acetyl-beta-D-glucosaminidase release in monocytes.It induces changes in intracellular calcium concentration in monocytes and isthought to act through the CC…
Susc10000269	GTGAGTGCATGAACGAGGTGACCCGCTTCCTGTCCACGTGCGAGGGCGTTAACACCGAGGTGC	HES1	AK238852.1	GenBank	GeneID or RefSeq Search			63	61.9	3280	negative regulation of transcription from RNA polymerase II promoter(GO:0000122);regulation of transcription, DNA-dependent(GO:0006355);cell adhesion(GO:0007155);nervous system development(GO:0007399);positive regulation of cell proliferation(GO:0008284);lung development(GO:0030324);auditory receptor cell differentiation(GO:0042491);auditory receptor cell fate determination(GO:0042668);cell fate …	nucleus(GO:0005634);cytoplasm(GO:0005737)	DNA binding(GO:0003677);transcriptional repressor activity(GO:0016564)	Maturity onset diabetes of the young;Notch signaling pathway	Q14469	HRY	This protein belongs to the basic helix-loop-helix family oftranscription factors. It is a transcriptional repressor of genes thatrequire a bHLH protein for their transcription. The protein has a particulartype of basic domain that contains a helix interrupting protein that binds tothe N-box rather than the canonical E-box.
Susc10000270	TCTAAGCCACATCGAGAGATCCCAGTGAACCATAAGATCCCACCCAGCACCGATGGTGTCAGTGCTAAAT	PSMB8_antisense	OTTSUST00000000658_antisense	VEGA database				70	50	5696	proteolysis(GO:0006508);ubiquitin-dependent protein catabolic process(GO:0006511);immune response(GO:0006955)	cytosol(GO:0005829);proteasome core complex (sensu Eukaryota)(GO:0005839)	threonine endopeptidase activity(GO:0004298);protein binding(GO:0005515)	Cell Cycle (Mitotic);Cell Cycle Checkpoints;DNA Replication;HIV Infection;Signaling by Wnt	P28062	RING10	The proteasome is a multicatalytic proteinase complex with a highlyordered ring-shaped 20S core structure. The core structure is composed of 4rings of 28 non-identical subunits; 2 rings are composed of 7 alpha subunitsand 2 rings are composed of 7 beta subunits. Proteasomes are distributedthroughout eukaryotic cells at a high concentration and cleave peptides in anATP/ubiquitin-dependent process …
Susc10000271	GGCGGGGAGGGGGAGGGGCAGGTTTTTGATTCCCACCATGGCTATCACACAGTTT	EBAG9	CX057939.1	GenBank	GeneID or RefSeq Search			55	58.18	9166	regulation of cell growth(GO:0001558);apoptosis(GO:0006915)	soluble fraction(GO:0005625);membrane(GO:0016020);integral to membrane(GO:0016021)	apoptotic protease activator activity(GO:0016505)		O00559	RCAS1	This gene was identified as an estrogen-responsive gene. Regulationof transcription by estrogen is mediated by estrogen receptor which binds tothe estrogen-responsive element (ERE) found in the 5'-flanking region of thisgene. The encoded protein is a tumor-associated antigen that is expressed athigh frequency in a variety of cancers. Two transcript variants differing inthe 5' UTR, but encoding th…
Susc10000272	CGCCACGTGCTCCTCTATGGCACCAACCCGCTCAGCCGCCTCAAACTGGACAATGG	HDAC7A	AK238792.1	GenBank	GeneID or RefSeq Search			56	62.5	51564	regulation of progression through cell cycle(GO:0000074);transcription(GO:0006350);regulation of transcription, DNA-dependent(GO:0006355);inflammatory response(GO:0006954);nervous system development(GO:0007399);chromatin modification(GO:0016568);B cell differentiation(GO:0030183);negative regulation of striated muscle development(GO:0045843)	histone deacetylase complex(GO:0000118);nucleus(GO:0005634);cytoplasm(GO:0005737)	histone deacetylase activity(GO:0004407);transcription factor binding(GO:0008134);specific transcriptional repressor activity(GO:0016566);hydrolase activity(GO:0016787)		Q8WUI4	HDAC7	Histones play a critical role in transcriptional regulation, cellcycle progression, and developmental events. Histoneacetylation/deacetylation alters chromosome structure and affectstranscription factor access to DNA. The protein encoded by this gene hassequence homology to members of the histone deacetylase family. This gene isorthologous to mouse HDAC7 gene whose protein promotes repression med…
Susc10000273	AGATGCTTACCTGACAGAACCTGGAGGCGAGGAGATGTGGAATGCCAGCGGACTGACTG	C6	DQ333199.1	GenBank	GeneID or RefSeq Search			59	55.93	729	complement activation, classical pathway(GO:0006958);cytolysis(GO:0019835);innate immune response(GO:0045087)	membrane attack complex(GO:0005579);extracellular space(GO:0005615);membrane(GO:0016020)		Complement and coagulation cascades;Signaling in Immune System	P13671		C6 is a component of complement cascade. It is part of themembrane attack complex which can insert into the cell membrane and causecell to lyse. People with C6 deficiency are prone to bacterial infection.
Susc10000274	AGGGGCTGACCGGGCTGACCATACATGGGGAGGCCGTGGGATGGGCGTTGATTCCCCAGAATAGTCTCTT	BTNL5	OTTSUST00000000489	VEGA database				70	60
Susc10000275	AGAACCTGGGACGCCGGCCACATGTGATCCTGCTTTGTCCTTCGATGCAATCAGCACTCTGAGG	MMP3	AK231342.1	GenBank	BLAST	1e-180	632	64	56.25	4314	peptidoglycan metabolic process(GO:0000270);proteolysis(GO:0006508);collagen catabolic process(GO:0030574)	proteinaceous extracellular matrix(GO:0005578);extracellular space(GO:0005615)	stromelysin 1 activity(GO:0004248);calcium ion binding(GO:0005509);zinc ion binding(GO:0008270)		P08254	STR1	Proteins of the matrix metalloproteinase (MMP) family are involvedin the breakdown of extracellular matrix in normal physiological processes,such as embryonic development, reproduction, and tissue remodeling, as wellas in disease processes, such as arthritis and metastasis. Most MMP's aresecreted as inactive proproteins which are activated when cleaved byextracellular proteinases. This gene encod…
Susc10000277	AGCACCTTCTGGAACGTTCCTGGTATGCCGTCACTGAGACGTGTCTGGCCTTCACTGTCTTTCGGGATGA	SYVN1	AJ682336.1	GenBank	GeneID or RefSeq Search			70	54.29	84447	ubiquitin cycle(GO:0006512);ER-associated protein catabolic process(GO:0030433)	endoplasmic reticulum(GO:0005783);membrane(GO:0016020);integral to membrane(GO:0016021)	protein binding(GO:0005515);zinc ion binding(GO:0008270);ligase activity(GO:0016874);acid-amino acid ligase activity(GO:0016881);metal ion binding(GO:0046872)		Q86TM6	MGC40372	This gene encodes a protein involved in endoplasmic reticulum(ER)-associated degradation. The encoded protein removes unfolded proteins,accumulated during ER stress, by retrograde transport to the cytosol from theER. This protein also uses the ubiquitin-proteasome system for additionaldegradation of unfolded proteins. This gene and the mitochondrial ribosomalprotein L49 gene use in their respecti…
Susc10000278	GATGGCATTCATGTCTTCATTTTGGGCTGTATCAGTGCAGGTCTTCCTAAAACAGAAGCAACCTGGCAGC	IL15	NM_214390.1	GenBank	BLAST	3e-105	379	70	47.14	3600	immune response(GO:0006955);signal transduction(GO:0007165);cell-cell signaling(GO:0007267);positive regulation of cell proliferation(GO:0008284)	extracellular region(GO:0005576);extracellular space(GO:0005615);membrane fraction(GO:0005624);cytoplasm(GO:0005737);endosome(GO:0005768);Golgi apparatus(GO:0005794);integral to plasma membrane(GO:0005887)	signal transducer activity(GO:0004871);hematopoietin/interferon-class (D200-domain) cytokine receptor binding(GO:0005126);protein binding(GO:0005515)	Cytokine-cytokine receptor interaction;Jak-STAT signaling pathway	P40933	MGC9721	The protein encoded by this gene is a cytokine that regulates T andnatural killer cell activation and proliferation. This cytokine andinterleukine 2 share many biological activities. They are found to bindcommon hematopoietin receptor subunits, and may compete for the samereceptor, and thus negatively regulate each other's activity. The number ofCD8+ memory cells is shown to be controlled by a ba…
Susc10000279	CATCAACAAGGCACTGGGTGAAAAGGTGATCCTGTTCGGCTTGGGCAAGCGGAAGTGCATCGG	CYP1A1	NM_214412.1	GenBank	GeneID or RefSeq Search			63	55.56	1543	electron transport(GO:0006118)	endoplasmic reticulum(GO:0005783);microsome(GO:0005792);membrane(GO:0016020)	iron ion binding(GO:0005506);oxidoreductase activity, acting on paired donors, with incorporation or reduction of molecular oxygen, reduced flavin or flavoprotein as one donor, and incorporation of one atom of oxygen(GO:0016712);oxygen binding(GO:0019825);heme binding(GO:0020037);metal ion binding(GO:0046872);unspecific monooxygenase activity(GO:0050381)	Metabolism of xenobiotics by cytochrome P450;Tryptophan metabolism;Metabolism of xenobiotics	P04798	P450DX	This gene, CYP1A1, encodes a member of the cytochrome P450superfamily of enzymes. The cytochrome P450 proteins are monooxygenases whichcatalyze many reactions involved in drug metabolism and synthesis ofcholesterol, steroids and other lipids. This protein localizes to theendoplasmic reticulum and its expression is induced by some polycyclicaromatic hydrocarbons (PAHs), some of which are found in …
Susc10000280	GCGGCATCAATGTCCAGGAGATCCTCACGTCCATCATGGGTAGCCCTAACAGTCA	PPP1R10	OTTSUST00000001045	VEGA database				55	54.55	5514	transcription(GO:0006350);protein import into nucleus(GO:0006606)	nucleus(GO:0005634)	DNA binding(GO:0003677);RNA binding(GO:0003723);protein phosphatase inhibitor activity(GO:0004864);zinc ion binding(GO:0008270);metal ion binding(GO:0046872)		Q96QC0	PNUTS	This gene encodes a protein with similarity to a rat protein thathas an inhibitory effect on protein phosphatase-1 (PP1). The rat proteinlocalizes to the nucleus and colocalizes with chromatin at distinct phasesduring mitosis. This gene lies within the major histocompatibility complexclass I region on chromosome 6.
Susc10000281	GCCTCCCTGCCGCGAGTACTGCGGGTCTGCTCGGGTGTCTACTTCCAGGGCTCCATCTATGAGATCTCTG	C1orf38	BP435332.1	GenBank	BLAST	5e-87	325	70	61.43	9473	cell adhesion(GO:0007155)				Q5TEJ8	ICB-1
Susc10000282	CTCTTCTCCCCAGCTTTCTACACTGCTAAGTATGGGTACAAGCTGTGCCTGCGGCTCTACCTGAACGGGG	TRAF1	BI339409.1	GenBank	GeneID or RefSeq Search			70	55.71	7185	protein complex assembly(GO:0006461);signal transduction(GO:0007165);regulation of apoptosis(GO:0042981)	cytoplasm(GO:0005737)	protein binding(GO:0005515);zinc ion binding(GO:0008270)	Small cell lung cancer	Q13077	MGC:10353	The protein encoded by this gene is a member of the TNF receptor(TNFR) associated factor (TRAF) protein family. TRAF proteins associate with,and mediate the signal transduction from various receptors of the TNFRsuperfamily. This protein and TRAF2 form a heterodimeric complex, which isrequired for TNF-alpha-mediated activation of MAPK8/JNK and NF-kappaB. Theprotein complex formed by this protein a…
Susc10000283	TCAAGCGCTGGTCCTCTTCGCGGCCCTCTTGGTTGTTGTTGTAGTCCGTGGTGGC	BAT3_antisense	OTTSUST00000000563_antisense; OTTSUST00000000556_antisense; OTTSUST00000000566_antisense; OTTSUST00000000555_antisense; OTTSUST00000000567_antisense; OTTSUST00000000554_antisense; OTTSUST00000000557_antisense	VEGA database				55	60	7917	protein modification process(GO:0006464)		protein binding(GO:0005515)		P46379	G3	This gene was first characterized as part of a cluster of geneslocated within the human major histocompatibility complex class III region.This gene encodes a nuclear protein that is cleaved by caspase 3 and isimplicated in the control of apoptosis. In addition, the protein forms acomplex with E1A binding protein p300 and is required for the acetylation ofp53 in response to DNA damage. Multiple tr…
Susc10000284	TATTCATCAACAGAAGAGGTGCTTGTTGCAGCAAACGAAATAGTCCAGAGAGGTGGCCGCCAGACCATGA	ITGA1	AJ944423.1	GenBank	GeneID or RefSeq Search			70	48.57	3672	cell adhesion(GO:0007155);cell-matrix adhesion(GO:0007160);integrin-mediated signaling pathway(GO:0007229);neutrophil chemotaxis(GO:0030593);cellular extravasation(GO:0045123)	integrin complex(GO:0008305);membrane(GO:0016020);integral to membrane(GO:0016021)	magnesium ion binding(GO:0000287);receptor activity(GO:0004872);calcium ion binding(GO:0005509);collagen binding(GO:0005518)	ECM-receptor interaction;Focal adhesion;Hematopoietic cell lineage;Regulation of actin cytoskeleton	P56199	VLA1	This gene encodes the alpha 1 subunit of integrin receptors. Thisprotein heterodimerizes with the beta 1 subunit to form a cell-surfacereceptor for collagen and laminin. The heterodimeric receptor is involved incell-cell adhesion and may play a role in inflammation and fibrosis. Thealpha 1 subunit contains an inserted (I) von Willebrand factor type I domainwhich is thought to be involved in colla…
Susc10000285	GCCTGGGGCCCTGGGAGACCAGCTTGCTGATGGGCCCTTCTCTCTCCATGACCAGCCTCAATTTACAGCC	BAT5	OTTSUST00000000584	VEGA database				70	61.43	7920		membrane(GO:0016020);integral to membrane(GO:0016021)	protein binding(GO:0005515)		O95870	NG26	A cluster of genes, BAT1-BAT5, has been localized in the vicinityof the genes for TNF alpha and TNF beta. These genes are all within the humanmajor histocompatibility complex class III region. The protein encoded bythis gene is thought to be involved in some aspects of immunity.
Susc10000286	GCTTGGACCAGTGACTCTAAAATCTACAATAGCACCAACTATCCAACCTCTCAGAGGGACCTGAGGGTT	ABCC2	DQ530510.1	GenBank	GeneID or RefSeq Search			69	47.83	1244	transport(GO:0006810)	integral to plasma membrane(GO:0005887);membrane(GO:0016020)	nucleotide binding(GO:0000166);transporter activity(GO:0005215);ATP binding(GO:0005524);organic anion transporter activity(GO:0008514);ATPase activity(GO:0016887);ATPase activity, coupled to transmembrane movement of substances(GO:0042626)	ABC transporters - General	Q92887	cMRP	The protein encoded by this gene is a member of the superfamily ofATP-binding cassette (ABC) transporters. ABC proteins transport variousmolecules across extra- and intra-cellular membranes. ABC genes are dividedinto seven distinct subfamilies (ABC1, MDR/TAP, MRP, ALD, OABP, GCN20,White). This protein is a member of the MRP subfamily which is involved inmulti-drug resistance. This protein is expr…
Susc10000287	CAGACGATGACCGAGTGTGAGGCCGGCGTCCTGAGATGCCTAGGACTGAGCATCACTG	C7	NM_214282.1	GenBank	GeneID or RefSeq Search			58	60.34	730	complement activation, alternative pathway(GO:0006957);complement activation, classical pathway(GO:0006958);cytolysis(GO:0019835)	membrane attack complex(GO:0005579)		Complement and coagulation cascades;Signaling in Immune System	P10643		C7 is a component of the complement system. It participates inthe formation of Membrane Attack Complex (MAC). People with C7 deficiencyare prone to bacterial infection.
Susc10000288	TCAGGCAAGGAGTGTGATTGAAAAGGCAGCCTAGTGTCACTCTATCAGATAGCAGCAAAACAACCCCAAC	MS4A3	BI336605.1	GenBank	BLAST	0.0005	50.1	70	47.14	932	signal transduction(GO:0007165)	membrane(GO:0016020);integral to membrane(GO:0016021)	receptor activity(GO:0004872)		Q96HJ5	HTM4	This gene encodes a member of the membrane-spanning 4A gene family.Members of this protein family are characterized by common structuralfeatures and similar intron/exon splice boundaries and display uniqueexpression patterns among hematopoietic cells and nonlymphoid tissues. Thisfamily member likely plays a role in signal transduction and may function asa subunit associated with receptor complexe…
Susc10000289	CTGGTGGGGCTCATCTTTTTGGTGGGAATTGTCCTTCATGTCAAAGGTCTGGAAAGGT	SLA-DOB2	OTTSUST00000000503	VEGA database				58	48.28	3112	antigen processing and presentation of peptide or polysaccharide antigen via MHC class II(GO:0002504);immune response(GO:0006955)	lysosome(GO:0005764);membrane(GO:0016020);integral to membrane(GO:0016021);MHC class II protein complex(GO:0042613)	MHC class II receptor activity(GO:0032395)	Antigen processing and presentation;Cell adhesion molecules (CAMs);Type I diabetes mellitus	P13765	DOB	HLA-DOB belongs to the HLA class II beta chain paralogues. Thisclass II molecule is a heterodimer consisting of an alpha (DOA) and a betachain (DOB), both anchored in the membrane. It is located in intracellularvesicles. DO suppresses peptide loading of MHC class II molecules byinhibiting HLA-DM. Class II molecules are expressed in antigen presentingcells (APC: B lymphocytes, dendritic cells, mac…
Susc10000290	ATTTCTTTTCTGCTCTCTTCAGGTCCGGTGATAAAGCCTTGCGTGGCGCCACCATG	IFI6	BI346965.1	GenBank	BLAST	2e-35	153	56	51.79	2537	release of cytochrome c from mitochondria(GO:0001836);anti-apoptosis(GO:0006916);immune response(GO:0006955);negative regulation of caspase activity(GO:0043154);negative regulation of mitochondrial depolarization(GO:0051902)	mitochondrion(GO:0005739);membrane(GO:0016020);integral to membrane(GO:0016021)	protein binding(GO:0005515)		P09912	IFI616	This gene was first identified as one of the many genes induced byinterferon. The encoded protein may play a critical role in the regulation ofapoptosis. A minisatellite that consists of 26 repeats of a 12 nucleotiderepeating element resembling the mammalian splice donor consensus sequencebegins near the end of the second exon. Alternatively spliced transcriptvariants that encode different isofor…
Susc10000292	CAAAGCCTTGGCAAAATACAGGCCATCTCAACGAAGGCCACTTGAGCTGTTGGAGAGGAAACTTTT	LY49	NM_214338.1	GenBank	BLAST	2e-45	180	66	46.97	10748	cell surface receptor linked signal transduction(GO:0007166)	plasma membrane(GO:0005886)	transmembrane receptor activity(GO:0004888);sugar binding(GO:0005529)			MGC126522
Susc10000293	ATCGATTCCTGTCTACTTGGGCAATTCTCCTCCGTGGGGGCGTCACGTCCCCTCTGACTCCGAGGTG	LMLN	BE234189.1	GenBank	BLAST	4e-88	329	67	59.7	89782	proteolysis(GO:0006508);cell adhesion(GO:0007155)	membrane(GO:0016020)	metalloendopeptidase activity(GO:0004222);zinc ion binding(GO:0008270);hydrolase activity(GO:0016787)			Msp
Susc10000294	TAAGCCGTGGCTACGGCTTCGACGAACGCGCCTTCGGAGGCGTGACCTTGCAGAAGAAGGCCGGGGACAC	ENTPD2	CF359034.1	GenBank	GeneID or RefSeq Search			70	64.29	954		membrane(GO:0016020);integral to membrane(GO:0016021)	magnesium ion binding(GO:0000287);calcium ion binding(GO:0005509);hydrolase activity(GO:0016787)	Purine metabolism	Q9Y5L3	NTPDase-2	The protein encoded by this gene is the type 2 enzyme of theecto-nucleoside triphosphate diphosphohydrolase family (E-NTPDase).E-NTPDases are a family of ecto-nucleosidases that hydrolyze5'-triphosphates. This ecto-ATPase is an integral membrane protein.Alternative splicing of this gene results in multiple transcript variants.
Susc10000295	GTATCGACCCCTGACCAGTCTCCTTGCCACATGGGGCAGCAGCGACGGGCTTCTT	CBL	AK236578.1	GenBank	BLAST	2e-50	202	55	61.82	867	cell surface receptor linked signal transduction(GO:0007166);epidermal growth factor receptor signaling pathway(GO:0007173);protein ubiquitination(GO:0016567);positive regulation of receptor mediated endocytosis(GO:0048260)	nucleus(GO:0005634);plasma membrane(GO:0005886)	transcription factor activity(GO:0003700);ubiquitin-protein ligase activity(GO:0004842);signal transducer activity(GO:0004871);calcium ion binding(GO:0005509);protein binding(GO:0005515);zinc ion binding(GO:0008270);ligase activity(GO:0016874)	Chronic myeloid leukemia;ErbB signaling pathway;Insulin signaling pathway;Jak-STAT signaling pathway;T cell receptor signaling pathway	P22681	RNF55	The cbl oncogene was first identified as part of a transformingretrovirus which induces mouse pre-B and pro-B cell lymphomas. As an adaptorprotein for receptor protein-tyrosine kinases, it positively regulatesreceptor protein-tyrosine kinase ubiquitination in a manner dependent uponits variant SH2 and RING finger domains. Ubiquitination of receptorprotein-tyrosine kinases terminates signaling by …
Susc10000296	GTCCTGGAAAGTAGCATGTTCTCGAGAAGTTTGGAATGCTATCTGGCTTTGGGACTTCTACTGCTGCCTC	CD48	BW961465.1	GenBank	GeneID or RefSeq Search			70	48.57	962	defense response(GO:0006952)	plasma membrane(GO:0005886);integral to plasma membrane(GO:0005887)	protein binding(GO:0005515);GPI anchor binding(GO:0048503)	Natural killer cell mediated cytotoxicity	P09326	mCD48
Susc10000297	AGAAGCGGCACCGCATGGTCAAGATGAGCCCGGCGGACGGTTCCATGTGCAAGGC	SPON1	DN107911.1	GenBank	GeneID or RefSeq Search			55	63.64	10418	cell adhesion(GO:0007155);multicellular organismal development(GO:0007275)	proteinaceous extracellular matrix(GO:0005578)	protein binding(GO:0005515)		Q9HCB6	f-spondin
Susc10000298	GGACTGCCAAGTGCTGCTGACCTGCAAGGTGACCAACACCAAGAAAGAAACCCGCTTCCAGTGGTTCTTC	MYOM3	CV866479.1	GenBank	BLAST	8e-138	496	70	54.29	127294	cell adhesion(GO:0007155)	membrane(GO:0016020);integral to membrane(GO:0016021)	protein binding(GO:0005515)			RP11-293P20.1
Susc10000299	AAGCTTGGCGGTCAGATCTGGATTAGACAGAAAGATTCCACAGACATCAGGTTTCTGAAGGTCTCTGACA	ZFP57_antisense	OTTSUST00000001127_antisense	VEGA database				70	45.71	346171	regulation of transcription, DNA-dependent(GO:0006355)	intracellular(GO:0005622)	nucleic acid binding(GO:0003676);zinc ion binding(GO:0008270);metal ion binding(GO:0046872)		Q5SSB1;Q9NU63	bA145L22.2
Susc10000300	AACAGCACCGGAAAGAGTGGAGGCTATGGATTTGGCCGGGGCCGGGCCAGTGGCTTTGCTGGCAGCATGT	K6-IRS1	AM157714.1	GenBank	GeneID or RefSeq Search			70	61.43	112802		intermediate filament(GO:0005882)	structural molecule activity(GO:0005198)	Cell Communication		MGC119391	K6IRS1 belongs to a family of type II keratins that arespecifically expressed in the inner root sheath of hair follicles.[suppliedby OMIM]
Susc10000301	AGCTCTCATTGCTTTATCAGTGGGCCAGTACAACTGTCCAGGCCAATATGTGCCCTCAGTGC	CD69	NM_214091.1	GenBank	BLAST	1e-42	170	62	51.61	969	defense response(GO:0006952);cell surface receptor linked signal transduction(GO:0007166)	integral to plasma membrane(GO:0005887);external side of plasma membrane(GO:0009897);membrane(GO:0016020)	transmembrane receptor activity(GO:0004888);sugar binding(GO:0005529)		Q07108	CLEC2C	The activation of T lymphocytes, both in vivo and in vitro, inducesexpression of CD69. This molecule, which appears to be the earliest induciblecell surface glycoprotein acquired during lymphoid activation, is involved inlymphocyte proliferation and functions as a signal-transmitting receptor inlymphocytes, natural killer (NK) cells, and platelets (Cambiaggi et al.,1992).[supplied by OMIM]
Susc10000302	TGAAGTGAAGATTGGAGAGACTGTGTTGTCCTTTCACATTCACCCTGGCAGTGACACCTGTGATGGCTGT	AGGF1	CV875806.1	GenBank	GeneID or RefSeq Search			70	48.57	55109	angiogenesis(GO:0001525);vasculogenesis(GO:0001570);positive regulation of endothelial cell proliferation(GO:0001938);RNA processing(GO:0006396);cell adhesion(GO:0007155);multicellular organismal development(GO:0007275);positive regulation of angiogenesis(GO:0045766)	extracellular region(GO:0005576);intracellular(GO:0005622);cytoplasm(GO:0005737);perinuclear region of cytoplasm(GO:0048471)	nucleic acid binding(GO:0003676);protein binding(GO:0005515);eukaryotic cell surface binding(GO:0043499)		Q8N302	VG5Q	The VG5Q gene encodes a potent angiogenic factor that contains aforkhead-associated domain and a G-patch domain.[supplied by OMIM]
Susc10000303	CACACAGCCCTGCGTTCATCGCCAAAAGCTGCTACCAAGAGAGCCACCGCAAGCCTCCAAAGATGAAA	CD52	DB794524.1	GenBank	BLAST	1e-19	97.6	68	54.41	1043		membrane fraction(GO:0005624);integral to plasma membrane(GO:0005887);membrane(GO:0016020)	GPI anchor binding(GO:0048503)		P31358	CDW52
Susc10000304	AGAAGATGGAGAACCAGATGAAAGGCCTGAAGTCCAAGTTCAAACAGGTGGAGGAGAGTCA	OLFM1	AY610316.1	GenBank	GeneID or RefSeq Search			61	47.54	10439	multicellular organismal development(GO:0007275);nervous system development(GO:0007399);protein oligomerization(GO:0051259)	endoplasmic reticulum(GO:0005783);membrane(GO:0016020)	protein binding(GO:0005515);latrotoxin receptor activity(GO:0016524)		Q99784	OlfA	This gene product shares extensive sequence similarity with the ratneuronal olfactomedin-related ER localized protein. While the exact functionof the encoded protein is not known, its abundant expression in brainsuggests that it may have an essential role in nerve tissue. Severalalternatively spliced transcripts encoding different isoforms have been foundfor this gene.
Susc10000305	AGGAGGAACACCTAATCTGGTCTAGTGAGCAGGGTGAGGAGAAAGGAGGTCAGAGAATGGAGTG	C7H6orf12	OTTSUST00000000900	VEGA database				64	51.56
Susc10000306	ATCATTCAAAGGGATATGAACTACAAGTCTCGGCGGCCCCAGCGTGACGAGCTTGGTC	MAX	BX918530.2	GenBank	GeneID or RefSeq Search			58	53.45	4149	regulation of transcription, DNA-dependent(GO:0006355);transcription from RNA polymerase II promoter(GO:0006366);regulation of transcription(GO:0045449)	nucleus(GO:0005634)	transcription factor activity(GO:0003700);transcription factor activity(GO:0003700);transcription coactivator activity(GO:0003713);protein binding(GO:0005515);transcription regulator activity(GO:0030528)	MAPK signaling pathway;Small cell lung cancer	P61244	orf1	The protein encoded by this gene is a member of the basichelix-loop-helix leucine zipper (bHLHZ) family of transcription factors. Itis able to form homodimers and heterodimers with other family members, whichinclude Mad, Mxi1 and Myc. Myc is an oncoprotein implicated in cellproliferation, differentiation and apoptosis. The homodimers and heterodimerscompete for a common DNA target site (the E box…
Susc10000307	TACAGCTGAAAGATTCTGCTACGTACTTCTGTGCTCTCCGAGCCTTCTCTACAGCTACGTGGACGT	TCRDV1.14	D49577	GenBank	GeneID or RefSeq Search			66	50
Susc10000308	CAAGGGGTGCATCTCATCTGCTACTCGCAGGATGGGACAGTATGGAGACACGGACTATTTG	PPT2	OTTSUST00000000601	VEGA database				61	52.46	9374	protein modification process(GO:0006464)	lysosome(GO:0005764)	palmitoyl-(protein) hydrolase activity(GO:0008474);hydrolase activity(GO:0016787)	Fatty acid elongation in mitochondria	Q9UMR5	G14	This gene encodes a member of the palmitoyl-protein thioesterasefamily. The encoded glycosylated lysosomal protein has palmitoyl-CoAhydrolase activity in vitro, but does not hydrolyze palmitate from cysteineresidues in proteins. Three transcript variants encoding different isoformshave been described for this gene, with one of the isoforms being inactive.
Susc10000309	TTCTGCAGTTGCCGGCTAAGCTTGGCATGCAGCGTGCGGTCGGAAGTGTGGGCAGCATTGCCCACAG	BCAR1	BX917308.2	GenBank	GeneID or RefSeq Search			67	61.19	9564	regulation of cell growth(GO:0001558);actin filament organization(GO:0007015);actin filament organization(GO:0007015);cell adhesion(GO:0007155);epidermal growth factor receptor signaling pathway(GO:0007173);G-protein coupled receptor protein signaling pathway(GO:0007186);G-protein coupled receptor protein signaling pathway(GO:0007186);integrin-mediated signaling pathway(GO:0007229);integrin-media…	ruffle(GO:0001726);ruffle(GO:0001726);membrane fraction(GO:0005624);membrane fraction(GO:0005624);cytoplasm(GO:0005737);cytoplasm(GO:0005737);focal adhesion(GO:0005925);lamellipodium(GO:0030027)	signal transducer activity(GO:0004871);protein binding(GO:0005515);protein kinase binding(GO:0019901);protein phosphatase binding(GO:0019903)	Focal adhesion;Leukocyte transendothelial migration;Regulation of actin cytoskeleton	P56945	P130Cas
Susc10000310	TGTTCCCTTTGTCTTTCAAACTCCAAGGTTCTCCCCTGGCCCTTTCCCCGACCCT	MXI1	AK239386.1	GenBank	GeneID or RefSeq Search			55	54.55	4601	regulation of transcription, DNA-dependent(GO:0006355);negative regulation of cell proliferation(GO:0008285);cytoplasmic sequestering of transcription factor(GO:0042994);regulation of transcription(GO:0045449)	nucleus(GO:0005634);nucleus(GO:0005634)	DNA binding(GO:0003677);transcription corepressor activity(GO:0003714);transcription regulator activity(GO:0030528)		P50539	MXI	Expression of the c-myc gene, which produces an oncogenictranscription factor, is tightly regulated in normal cells but is frequentlyderegulated in human cancers. The protein encoded by this gene is atranscriptional repressor thought to negatively regulate MYC function, and istherefore a potential tumor suppressor. This protein inhibits thetranscriptional activity of MYC by competing for MAX, ano…
Susc10000311	ATGACCGCACTCAACATGTTAGGCGGGCGGCAGGTGATTGCAGCAGTGAAATGGGC	NR3C1	NM_001008481.1	GenBank	GeneID or RefSeq Search			56	57.14	2908	regulation of transcription, DNA-dependent(GO:0006355);transcription from RNA polymerase II promoter(GO:0006366);inflammatory response(GO:0006954);signal transduction(GO:0007165);sex determination(GO:0007530)	nucleus(GO:0005634);cytoplasm(GO:0005737);mitochondrial matrix(GO:0005759)	transcription factor activity(GO:0003700);glucocorticoid receptor activity(GO:0004883);steroid binding(GO:0005496);protein binding(GO:0005515);zinc ion binding(GO:0008270);lipid binding(GO:0008289);sequence-specific DNA binding(GO:0043565);metal ion binding(GO:0046872)	Neuroactive ligand-receptor interaction	P04150	GRL	The protein encoded by this gene is a receptor for glucocorticoidsthat can act as both a transcription factor and as a regulator of othertranscription factors. This protein can also be found in heteromericcytoplasmic complexes along with heat shock factors and immunophilins. Theprotein is typically found in the cytoplasm until it binds a ligand, whichinduces transport into the nucleus. Mutations …
Susc10000312	ACAAGAAGTATTACTGCTCCTCGCACGCGGCCGAGCACGTGAAGTGAGCGCGCCACACT	ZFPM1	1001455760 (Ss1.1-rnbm32b_e1.5)	PIGEST database (http://pigest.ku.dk)	BLAST	1.3e-50	134	59	59.32	161882	transcription(GO:0006350);regulation of transcription, DNA-dependent(GO:0006355);heart development(GO:0007507)	intracellular(GO:0005622);nucleus(GO:0005634)	DNA binding(GO:0003677);protein binding(GO:0005515);zinc ion binding(GO:0008270);metal ion binding(GO:0046872)		Q8IX07	ZNF89A
Susc10000313	AGAAGGATAAAGTCACACGAATCGAGATCTGGGTTATGCATGAAATCGGGGGACCCAAATTGGAATCCTG	BST1	AJ961736.1	GenBank	GeneID or RefSeq Search			70	45.71	683	humoral immune response(GO:0006959);multicellular organismal development(GO:0007275)	membrane(GO:0016020);extrinsic to membrane(GO:0019898)	NAD+ nucleosidase activity(GO:0003953);hydrolase activity(GO:0016787);GPI anchor binding(GO:0048503)	Calcium signaling pathway;Nicotinate and nicotinamide metabolism	Q10588	CD157	Bone marrow stromal cell antigen-1 is a stromal cell line-derivedglycosylphosphatidylinositol-anchored molecule that facilitates pre-B-cellgrowth. The deduced amino acid sequence exhibits 33% similarity with CD38.BST1 expression is enhanced in bone marrow stromal cell lines derived frompatients with rheumatoid arthritis. The polyclonal B-cell abnormalities inrheumatoid arthritis may be, at least …
Susc10000314	CAAAGCAAGTTCTTCTTGGAAACAGCTTGCACTGTGCTCCCAAAAGTAAGCCTATCCCAGAGCCCCTGAC	PLEKHG2	BX916091.2	GenBank	GeneID or RefSeq Search			70	50	64857	regulation of Rho protein signal transduction(GO:0035023)	intracellular(GO:0005622)	guanyl-nucleotide exchange factor activity(GO:0005085);Rho guanyl-nucleotide exchange factor activity(GO:0005089)	Signaling by Rho GTPases		FLJ22458
Susc10000315	AATTATCTCCAGGTGGATTGCTGGCTGATACATGGACCCATCAAGAAGGCACTCATCCAAAAGACAGACA	TBK1	AJ953608.1	GenBank	GeneID or RefSeq Search			70	45.71	29110	protein amino acid phosphorylation(GO:0006468);I-kappaB kinase/NF-kappaB cascade(GO:0007249);response to virus(GO:0009615);positive regulation of I-kappaB kinase/NF-kappaB cascade(GO:0043123);innate immune response(GO:0045087)		nucleotide binding(GO:0000166);protein serine/threonine kinase activity(GO:0004674);signal transducer activity(GO:0004871);protein binding(GO:0005515);ATP binding(GO:0005524);transferase activity(GO:0016740)	Toll-like receptor signaling pathway;Signaling in Immune System	Q9UHD2	T2K	The NF-kappa-B (NFKB) complex of proteins is inhibited by I-kappa-B(IKB) proteins, which inactivate NFKB by trapping it in the cytoplasm.Phosphorylation of serine residues on the IKB proteins by IKB kinases marksthem for destruction via the ubiquitination pathway, thereby allowingactivation and nuclear translocation of the NFKB complex. The protein encodedby this gene is similar to IKB kinases an…
Susc10000316	CAAGGCACAGCGCAACATCTCAGCGAAGACCGCACCCCGGAAGCACCCCGAAACC	CMTM1	NM_181289	GenBank	Human sequence			55	63.64	113540	chemotaxis(GO:0006935)	extracellular space(GO:0005615);membrane(GO:0016020);integral to membrane(GO:0016021)	cytokine activity(GO:0005125)		Q8IZ96	MGC71870	This gene belongs to the chemokine-like factor gene superfamily, anovel family that is similar to the chemokine and the transmembrane 4superfamilies of signaling molecules. The protein encoded by this gene mayplay an important role in testicular development. Alternatively splicedtranscript variants encoding different isoforms have been identified.
Susc10000317	CGTGCAAGAAGGAAGAAGTTATAGAGGAGATGCAAGGAAGCGTCAGGAAGAAGATAGCCCTGGACC	SELS	BF442811.1	GenBank	BLAST	4e-90	335	66	50	55829	redox signal response(GO:0006980);response to glucose stimulus(GO:0009749);ER-associated protein catabolic process(GO:0030433);regulation of cell redox homeostasis(GO:0030503);unfolded protein response(GO:0030968);retrograde protein transport, ER to cytosol(GO:0030970);establishment of protein localization(GO:0045184)	endoplasmic reticulum(GO:0005783);membrane(GO:0016020);integral to membrane(GO:0016021);integral to endoplasmic reticulum membrane(GO:0030176)	receptor activity(GO:0004872);selenium binding(GO:0008430);antioxidant activity(GO:0016209);enzyme binding(GO:0019899)		Q9BQE4	VIMP	This gene encodes a selenoprotein, which contains a selenocysteine(Sec) residue at its active site. The selenocysteine is encoded by the UGAcodon that normally signals translation termination. The 3' UTR ofselenoprotein genes have a common stem-loop structure, the sec insertionsequence (SECIS), that is necessary for the recognition of UGA as a Sec codonrather than as a stop signal. Studies sugges…
Susc10000318	AGGACCGCAGTGCTCCAAGGCAGAAGTGATAGCCACCCTGAAGAATGGAAAGGAAGTCTGT	CXCL5	NM_213876.1	GenBank	BLAST	3e-22	103	61	52.46	6374	chemotaxis(GO:0006935);inflammatory response(GO:0006954);immune response(GO:0006955);signal transduction(GO:0007165);cell-cell signaling(GO:0007267);positive regulation of cell proliferation(GO:0008284)	extracellular region(GO:0005576);extracellular space(GO:0005615)	chemokine activity(GO:0008009)	Cytokine-cytokine receptor interaction	P42830	SCYB5	The protein encoded by this gene is an inflammatory chemokine thatbelongs to the CXC chemokine family. This chemokine is produced concomitantlywith interleukin-8 (IL8) in response to stimulation with either interleukin-1(IL1) or tumor necrosis factor-alpha (TNFA). This chemokine is a potentchemotaxin involved in neutrophil activation.
Susc10000319	GGTCACGGTTTCAGGTCTGGCCCCGGCCCGCAAGTACAAGTTCCTCCTCTTTGGACTCCAGGATGAGAAG	TNXB	OTTSUST00000000695	VEGA database				70	58.57	7148	cell adhesion(GO:0007155);signal transduction(GO:0007165);actin cytoskeleton organization and biogenesis(GO:0030036);collagen metabolic process(GO:0032963);elastic fiber assembly(GO:0048251)	proteinaceous extracellular matrix(GO:0005578);fibrillar collagen(GO:0005583);intracellular(GO:0005622)	receptor binding(GO:0005102);integrin binding(GO:0005178);heparin binding(GO:0008201)	Cell Communication;ECM-receptor interaction;Focal adhesion	P22105	XBS	This gene encodes a member of the tenascin family of extracellularmatrix proteins. The tenascins have anti-adhesive effects, as opposed tofibronectin which is adhesive. The specific function of this protein isunknown, but its deficiency has been associated with the connective tissuedisorder Ehlers-Danlos syndrome. This gene localizes to the majorhistocompatibility complex (MHC) class III region o…
Susc10000320	GCATTCTGTTCAACTTGGACCCAGTCACGTTCTTCAGATGTCCTTCCCCAGACTCTGC	XBP1	AK233029.1	GenBank	GeneID or RefSeq Search			58	51.72	7494	transcription(GO:0006350);regulation of transcription, DNA-dependent(GO:0006355);immune response(GO:0006955)	nucleus(GO:0005634)	transcription factor activity(GO:0003700);sequence-specific DNA binding(GO:0043565);protein dimerization activity(GO:0046983)		P17861	XBP2	This gene encodes a transcription factor that regulates MHC classII genes by binding to a promoter element referred to as an X box. This geneproduct is a bZIP protein, which was also identified as a cellulartranscription factor that binds to an enhancer in the promoter of the T cellleukemia virus type 1 promoter. It may increase expression of viral proteinsby acting as the DNA binding partner of …
Susc10000321	CCGGGAGCCTGCGATCTCCGCGTCACAGAAGGGAATGTTAGAATCCCAAGTGAGA	NRM_antisense	OTTSUST00000000988_antisense	VEGA database				55	56.36	11270						NRM29
Susc10000322	AGCAGACATGTGACATCAGGCTGCGAGTTCGGGCTGAATACTGCCAGCATGAGACTGCTCTACAGGGGAA	DEDD	DT332451.1	GenBank	GeneID or RefSeq Search			70	54.29	9191	transcription(GO:0006350);regulation of transcription, DNA-dependent(GO:0006355);induction of apoptosis(GO:0006917);spermatogenesis(GO:0007283);induction of apoptosis via death domain receptors(GO:0008625);negative regulation of transcription(GO:0016481);regulation of apoptosis(GO:0042981)	nucleus(GO:0005634);nucleolus(GO:0005730);cytoplasm(GO:0005737)	DNA binding(GO:0003677);protein binding(GO:0005515);protein binding(GO:0005515)		O75618	KE05	This gene encodes a protein that contains a death effector domain(DED). DED is a protein-protein interaction domain shared by adaptors,regulators and executors of the programmed cell death pathway. Overexpressionof this gene was shown to induce weak apoptosis. Upon stimulation, thisprotein was found to translocate from cytoplasm to nucleus and colocalizewith UBTF, a basal factor required for RNA …
Susc10000323	CCTCTCACTTGGGATTCTAACATTCCCTTCTGTGACGCGGAGATCGCAGGCTCCCGGGG	NRM	OTTSUST00000000988	VEGA database				59	59.32	11270						NRM29
Susc10000324	AGCGCAGCTGCAGCCCGCAGTGCCCCATCCTTGTGCTTGGCACCTCGGACGCCAATGGGCTCCTTTCTAC	PIAS4	AK236702.1	GenBank	GeneID or RefSeq Search			70	64.29	51588	negative regulation of transcription from RNA polymerase II promoter(GO:0000122);transcription(GO:0006350);regulation of transcription, DNA-dependent(GO:0006355);ubiquitin cycle(GO:0006512);negative regulation of transcription(GO:0016481);negative regulation of transcription(GO:0016481);protein sumoylation(GO:0016925)	nucleus(GO:0005634);nucleus(GO:0005634);nuclear matrix(GO:0016363)	DNA binding(GO:0003677);transcription corepressor activity(GO:0003714);protein binding(GO:0005515);zinc ion binding(GO:0008270);SUMO ligase activity(GO:0019789);metal ion binding(GO:0046872)	Jak-STAT signaling pathway;Small cell lung cancer	Q8N2W9	ZMIZ6
Susc10000325	AGATCTACTGGGTCACTCCAGCAGGGGTTCGACTGACGGCTGCCCGGGCAGGCAGGAAGTACCGGGTGTA	LRRN5	BG383549.1	GenBank	GeneID or RefSeq Search			70	62.86	10446	cell adhesion(GO:0007155);signal transduction(GO:0007165)	membrane(GO:0016020);integral to membrane(GO:0016021)	receptor activity(GO:0004872);protein binding(GO:0005515)		O75325	LRRN5	The protein encoded by this gene belongs to the leucine-rich repeatsuperfamily. This gene was found to be amplified and overexpressed inmalignant gliomas. The encoded protein has homology with other proteins thatfunction as cell-adhesion molecules or as signal transduction receptors andis a candidate for the target gene in the 1q32.1 amplicon in malignantgliomas. Two alternatively spliced transcr…
Susc10000326	TGTGCAAAATCATGCTCAACACCCCAGAAGATGTCCAGGCTTTGGTGAGCGGGAAGCTTG	PSMD11	AK239660.1	GenBank	GeneID or RefSeq Search			60	51.67	5717		proteasome complex (sensu Eukaryota)(GO:0000502);cytosol(GO:0005829)	protein binding(GO:0005515)	Proteasome;Cell Cycle (Mitotic);Cell Cycle Checkpoints;DNA Replication;HIV Infection;Signaling by Wnt	O00231	p44.5	The 26S proteasome is a multicatalytic proteinase complex with ahighly ordered structure composed of 2 complexes, a 20S core and a 19Sregulator. The 20S core is composed of 4 rings of 28 non-identical subunits;2 rings are composed of 7 alpha subunits and 2 rings are composed of 7 betasubunits. The 19S regulator is composed of a base, which contains 6 ATPasesubunits and 2 non-ATPase subunits, and …
Susc10000327	CCCAAGATGTCGCTGAAGGAGGTGTCAGAGGCCGTGGAGAAGGGGTACCGCATGG	MATK	AK240145.1	GenBank	GeneID or RefSeq Search			55	61.82	4145	regulation of progression through cell cycle(GO:0000074);protein amino acid phosphorylation(GO:0006468);protein amino acid phosphorylation(GO:0006468);intracellular signaling cascade(GO:0007242);mesoderm development(GO:0007498);cell proliferation(GO:0008283);positive regulation of cell proliferation(GO:0008284)	soluble fraction(GO:0005625)	nucleotide binding(GO:0000166);protein-tyrosine kinase activity(GO:0004713);protein-tyrosine kinase activity(GO:0004713);protein binding(GO:0005515);ATP binding(GO:0005524);transferase activity(GO:0016740)	Epithelial cell signaling in Helicobacter pyloriinfection;Regulation of actin cytoskeleton	P42679	MGC2101	The protein encoded by this gene has amino acid sequence similarityto Csk tyrosine kinase and has the structural features of the CSK subfamily:SRC homology SH2 and SH3 domains, a catalytic domain, a unique N terminus,lack of myristylation signals, lack of a negative regulatory phosphorylationsite, and lack of an autophosphorylation site. This protein is thought toplay a significant role in the si…
Susc10000328	CAGTGAAGCCATGTGGCCGGGAGTCACCCAGCTGCCTGACTATAAGGGCAGCTTCCCCAAGTGGACCAGG	CDK3	AJ686043.1	GenBank	GeneID or RefSeq Search			70	61.43	1018	regulation of progression through cell cycle(GO:0000074);protein amino acid phosphorylation(GO:0006468);cell cycle(GO:0007049);mitosis(GO:0007067);cell proliferation(GO:0008283);cell division(GO:0051301)		nucleotide binding(GO:0000166);cyclin-dependent protein kinase activity(GO:0004693);protein binding(GO:0005515);ATP binding(GO:0005524);transferase activity(GO:0016740)		Q00526		CDK3 complements cdc28 mutants of Saccharomyces cerevisiaesuggesting that it may be involved in cell cycle control. CDK3 canphosphorylate histone H1 and interacts with an unknown type of cyclin.
Susc10000329	TGGTCTCGGCCTTGATGGCACTGATGGCTCCTGACTTCACCAGCTGCTTTGCTTG	RDBP_antisense	OTTSUST00000000693_antisense; OTTSUST00000000691_antisense; OTTSUST00000000690_antisense; OTTSUST00000000688_antisense; OTTSUST00000000694_antisense; OTTSUST00000000689_antisense; OTTSUST00000000692_antisense	VEGA database				55	56.36	7936	transcription(GO:0006350);regulation of transcription, DNA-dependent(GO:0006355);biological_process(GO:0008150)	nucleus(GO:0005634)	nucleotide binding(GO:0000166);RNA binding(GO:0003723);protein binding(GO:0005515)	Gene Expression;HIV Infection;Transcription	P18615	RDP	The protein encoded by this gene is part of a complex termednegative elongation factor (NELF) which represses RNA polymerase IItranscript elongation. This protein bears similarity to nuclear RNA-bindingproteins; however, it has not been demonstrated that this protein binds RNA.The protein contains a tract of alternating basic and acidic residues,largely arginine (R) and aspartic acid (D). The gen…
Susc10000330	TGTTGGACCAAAGGCCACAAGACATCCAGTTACCTACTATGGGTGATGGAGTGCAGC	CLEC2B	DN123382.1	GenBank	BLAST	1e-11	75.8	57	50.88	9976		integral to plasma membrane(GO:0005887);membrane(GO:0016020)	sugar binding(GO:0005529)		Q92478	IFNRG1	This gene encodes a member of the C-type lectin/C-type lectin-likedomain (CTL/CTLD) superfamily. Members of this family share a common proteinfold and have diverse functions, such as cell adhesion, cell-cell signalling,glycoprotein turnover, and roles in inflammation and immune response. Theencoded type 2 transmembrane protein may function as a cell activationantigen. An alternative splice varian…
Susc10000331	CAGGGTAGCAGATCGGGGTCACTGCCAAGTCATAACCATGACTGATGAGTTGGTTCCTCT	AREG	NM_214376.1	GenBank	BLAST	8e-145	509	60	51.67	374	cell-cell signaling(GO:0007267);cell proliferation(GO:0008283)	extracellular space(GO:0005615);membrane(GO:0016020);integral to membrane(GO:0016021)	cytokine activity(GO:0005125);growth factor activity(GO:0008083)	ErbB signaling pathway	P15514	LOC727738;SDGF	The protein encoded by this gene is a member of the epidermalgrowth factor family. It is an autocrine growth factor as well as a mitogenfor astrocytes, Schwann cells, and fibroblasts. It is related to epidermalgrowth factor (EGF) and transforming growth factor alpha (TGF-alpha). Thisprotein interacts with the EGF/TGF-alpha receptor to promote the growth ofnormal epithelial cells and inhibits the …
Susc10000332	CCCCTCATCAGGTGACTGTGTCCCCAGCCCCTGTCACAATGGTGGGACGTGCTTGGAGGAGGAGG	BCAN	AU296231.1	GenBank	GeneID or RefSeq Search			65	63.08	63827	cell adhesion(GO:0007155)	membrane(GO:0016020)	sugar binding(GO:0005529);hyaluronic acid binding(GO:0005540);GPI anchor binding(GO:0048503)		Q96GW7	MGC13038
Susc10000334	TGTTGGCTCATAGCTTCATTTTAGCATTGCTGAGCAATGGAGGTCTTGGTGTCATCCTTAAGCTGCTGGC	IL23A	DN106301.1	GenBank	GeneID or RefSeq Search			70	47.14	51561	inflammatory response(GO:0006954);response to virus(GO:0009615);tissue development(GO:0009888);innate immune response(GO:0045087)	extracellular region(GO:0005576);extracellular space(GO:0005615)	cytokine activity(GO:0005125)	Cytokine-cytokine receptor interaction;Jak-STAT signaling pathway	Q9NPF7	SGRF	This gene encodes a subunit of the heterodimeric cytokineinterleukin 23 (IL23). IL23 is composed of this protein and the p40 subunitof interleukin 12 (IL12B). The receptor of IL23 is formed by the beta 1subunit of IL12 (IL12RB1) and an IL23 specific subunit, IL23R. Both IL23 andIL12 can activate the transcription activator STAT4, and stimulate theproduction of interferon-gamma (IFNG). In contrast…
Susc10000335	GCATGATTTGGCCTCACGTCGAACCCCCAACTCTCACATTGGTAGCCATATGGCT	FLJ39502	BX914253.2	GenBank	BLAST	2e-51	208	55	52.73	285025			protein binding(GO:0005515)			MGC134803
Susc10000336	GTCCAAAATTGAGCGTGAAGCCCTGCAGAAGCGAGAGGAGGAGCTGAGAGAATTTCG	TRIP4	AK230892.1	GenBank	GeneID or RefSeq Search			57	52.63	9325	regulation of transcription, DNA-dependent(GO:0006355);transcription from RNA polymerase II promoter(GO:0006366)	nucleus(GO:0005634);cytoplasm(GO:0005737)	transcription coactivator activity(GO:0003713);zinc ion binding(GO:0008270);ligand-dependent nuclear receptor binding(GO:0016922);metal ion binding(GO:0046872)		Q15650	HsT17391
Susc10000337	GCCAGCATCTCCTGCAACCGAGCTCCTTTCAAATGCAACTTGCCAAACGGAAAAAGGGCTTTCGGTGTCT	PTGFR	NM_214059.1	GenBank	GeneID or RefSeq Search			70	51.43	5737	signal transduction(GO:0007165);G-protein coupled receptor protein signaling pathway(GO:0007186);G-protein coupled receptor protein signaling pathway(GO:0007186);parturition(GO:0007567)	integral to plasma membrane(GO:0005887);membrane(GO:0016020);integral to membrane(GO:0016021)	rhodopsin-like receptor activity(GO:0001584);receptor activity(GO:0004872);prostaglandin F receptor activity(GO:0004958);prostaglandin F receptor activity(GO:0004958);thromboxane receptor activity(GO:0004960)	Calcium signaling pathway;Neuroactive ligand-receptor interaction	P43088	MGC46203	The protein encoded by this gene is member of the G-protein coupledreceptor family. This protein is a receptor for prostaglandin F2-alpha(PGF2-alpha), which is known to be a potent luteolytic agent, and may also beinvolved in modulating intraocular pressure and smooth muscle contraction inuterus. Knockout studies in mice suggest that the interaction of PGF2-alphawith this receptor may initiate pa…
Susc10000338	TGGTCTGGTTGAAGGCTTCCCGACAGGGCTCTTCTGGTGTGCCACAGCGGAGGTTGGAGAAAACCCACAT	LY6G6C_antisense	OTTSUST00000000544_antisense	VEGA database				70	57.14	80740					O95867	NG24
Susc10000339	CACCGATACACTCTGGAAATGTTCAGAACCTGCCAGTTTTGTCCGCAATTTCGGGAGATCATCC	TNFAIP3	BW982295.1	GenBank	GeneID or RefSeq Search			64	48.44	7128	ubiquitin cycle(GO:0006512);apoptosis(GO:0006915);anti-apoptosis(GO:0006916);negative regulation of I-kappaB kinase/NF-kappaB cascade(GO:0043124)	nucleus(GO:0005634);cytoplasm(GO:0005737)	DNA binding(GO:0003677);protein binding(GO:0005515);cysteine-type peptidase activity(GO:0008234);zinc ion binding(GO:0008270);metal ion binding(GO:0046872)		P21580	TNFA1P2	This gene was identified as a gene whose expression is rapidlyinduced by the tumor necrosis factor (TNF). The protein encoded by this geneis a zinc finger protein, and has been shown to inhibit NF-kappa B activationas well as TNF-mediated apoptosis. Knockout studies of a similar gene in micesuggested that this gene is critical for limiting inflammation by terminatingTNF-induced NF-kappa B respons…
Susc10000340	AGGATCTCACCGGCTTTCAATTTACGAGGACTGGGACCCCTTCCGATTTCGACACATGATTCCTACCGAA	TIAM1	AU296390.1	GenBank	GeneID or RefSeq Search			70	50	7074	signal transduction(GO:0007165);small GTPase mediated signal transduction(GO:0007264);regulation of Rho protein signal transduction(GO:0035023);ephrin receptor signaling pathway(GO:0048013);positive regulation of axonogenesis(GO:0050772)	intracellular(GO:0005622);plasma membrane(GO:0005886)	receptor signaling protein activity(GO:0005057);guanyl-nucleotide exchange factor activity(GO:0005085);Rho guanyl-nucleotide exchange factor activity(GO:0005089);Rho guanyl-nucleotide exchange factor activity(GO:0005089);protein binding(GO:0005515);phospholipid binding(GO:0005543);ephrin receptor binding(GO:0046875)	Regulation of actin cytoskeleton;Signaling by Rho GTPases	Q13009	FLJ36302
Susc10000341	AATGGGGAGGCCGTGGAACACAGTGAGGAGAGTAAGGATCGGACCATCATGCTCATGGGAGTGTC	RASGRP1	BI182607.1	GenBank	GeneID or RefSeq Search			65	55.38	10125	Ras protein signal transduction(GO:0007265);regulation of small GTPase mediated signal transduction(GO:0051056)	intracellular(GO:0005622);membrane fraction(GO:0005624)	Ras guanyl-nucleotide exchange factor activity(GO:0005088);calcium ion binding(GO:0005509);protein binding(GO:0005515);lipid binding(GO:0008289)	MAPK signaling pathway;T cell receptor signaling pathway		hRasGRP1	RAS guanyl nucleotide-releasing protein (RASGRP) is a member of afamily of genes characterized by the presence of a Ras superfamily guaninenucleotide exchange factor (GEF) domain. The corresponding rat gene rbc7,which lacks a 5-prime exon, represents a 5-prime and 3-prime truncatedversion of a larger normal rat transcript that encodes a predicted 90-kDprotein. This shorter transcript has not been…
Susc10000342	GATGCAGGCGTTTATTACTGTTTGCAATTTAAAGAATCTCCTCCTGGTTTCGGCGCGGGGACC	IGKVG502	AF334742.1	GenBank	GeneID or RefSeq Search			63	49.21	28907
Susc10000343	AAAGCACGAGTGGTTCATCACTTCCTACTGACTTGTCAAGTTTTGCAGGAACACAAAGAGGGGCAGCT	LYST	AJ945272.1	GenBank	GeneID or RefSeq Search			68	47.06	1130	cellular defense response(GO:0006968);signal transduction(GO:0007165);endosome to lysosome transport(GO:0008333);protein transport(GO:0015031)	endosome(GO:0005768);microtubule cytoskeleton(GO:0015630)			Q99698	CHS1	This gene is thought to encode a protein that regulatesintracellular protein trafficking to and from the lysosome. Mutations in thisgene are associated with Chediak-Higashi syndrome, a rare lysosomal storagedisorder. Alternatively spliced transcript variants have been described buttheir full-length nature has not been determined.
Susc10000344	TAAACGCCACAGACCGAGATGAAGGAGTCAATGGGGAGGTAACATACTCCTTGACGTCAGTTAAACCCAA	PCDHA11	CX063118.1	GenBank	GeneID or RefSeq Search			70	47.14	56138	cell adhesion(GO:0007155);homophilic cell adhesion(GO:0007156);nervous system development(GO:0007399)	integral to plasma membrane(GO:0005887);membrane(GO:0016020)	calcium ion binding(GO:0005509);protein binding(GO:0005515)		Q9Y5I1	PCDH-ALPHA11	This gene is a member of the protocadherin alpha gene cluster, oneof three related gene clusters tandemly linked on chromosome five thatdemonstrate an unusual genomic organization similar to that of B-cell andT-cell receptor gene clusters. The alpha gene cluster is composed of 15cadherin superfamily genes related to the mouse CNR genes and consists of 13highly similar and 2 more distantly related…
Susc10000345	GTCTCCATCCACCCCCACCTAGTATCACCTCCTTTTCCGGGGTGCTGATCAGAAGGAAAATTTCTCAGCA	CYP3A4	NM_214423.1	GenBank	BLAST	2e-131	466	70	51.43	1576	electron transport(GO:0006118);lipid metabolic process(GO:0006629);xenobiotic metabolic process(GO:0006805)	membrane fraction(GO:0005624);endoplasmic reticulum(GO:0005783);microsome(GO:0005792);microsome(GO:0005792);cell surface(GO:0009986);membrane(GO:0016020);integral to membrane(GO:0016021)	monooxygenase activity(GO:0004497);iron ion binding(GO:0005506);oxidoreductase activity, acting on paired donors, with incorporation or reduction of molecular oxygen, reduced flavin or flavoprotein as one donor, and incorporation of one atom of oxygen(GO:0016712);oxygen binding(GO:0019825);heme binding(GO:0020037);metal ion binding(GO:0046872);unspecific monooxygenase activity(GO:0050381);quinine…	Linoleic acid metabolism;Metabolism of xenobiotics by cytochrome P450;gamma-Hexachlorocyclohexane degradation;Metabolism of xenobiotics	P05184;P08684	P450PCN1	This gene, CYP3A4, encodes a member of the cytochrome P450superfamily of enzymes. The cytochrome P450 proteins are monooxygenases whichcatalyze many reactions involved in drug metabolism and synthesis ofcholesterol, steroids and other lipids. This protein localizes to theendoplasmic reticulum and its expression is induced by glucocorticoids andsome pharmacological agents. This enzyme is involved …
Susc10000346	GCAGAAGCACGGAATCCTTTAACCTGCATCAGGCTGGGGATGGAACCCGCACCTC	C7H6orf48	OTTSUST00000000472	VEGA database				55	58.18
Susc10000347	AGTCCTGTCCTGCCTGCCCCTTCACTGTAATTTGCTTCCAGACCACTCCCACAAA	C7H6orf134_antisense	OTTSUST00000001029_antisense; OTTSUST00000001030_antisense	VEGA database				55	52.73
Susc10000348	GAAGAGACTATTCTGGGGAATCGACGCCCATCCCACGGCCTCCCCATGTATGGTCAGCCCGGTCAGCC	BTNL6_antisense	OTTSUST00000000485_antisense	VEGA database				68	61.76
Susc10000349	CCTCCGGTTGCACTTTTCTCTCCACGGTGAGGGGCGCACCCAGCCAGTAGTTACGTCTGCAGAGCACATC	SLA-DOB_antisense	SLA-DOB_antisense; OTTSUST00000000502_antisense	VEGA database				70	60	3112	antigen processing and presentation of peptide or polysaccharide antigen via MHC class II(GO:0002504);immune response(GO:0006955)	lysosome(GO:0005764);membrane(GO:0016020);integral to membrane(GO:0016021);MHC class II protein complex(GO:0042613)	MHC class II receptor activity(GO:0032395)	Antigen processing and presentation;Cell adhesion molecules (CAMs);Type I diabetes mellitus	P13765	DOB	HLA-DOB belongs to the HLA class II beta chain paralogues. Thisclass II molecule is a heterodimer consisting of an alpha (DOA) and a betachain (DOB), both anchored in the membrane. It is located in intracellularvesicles. DO suppresses peptide loading of MHC class II molecules byinhibiting HLA-DM. Class II molecules are expressed in antigen presentingcells (APC: B lymphocytes, dendritic cells, mac…
Susc10000350	GTGAGACTGCCAGACCCCGCAGCCTCCCTGACGGACAGGGGTGTGGCGGACTACGTGC	IRF3	NM_213770.1	GenBank	BLAST	1e-150	529	58	68.97	3661	transcription(GO:0006350);regulation of transcription, DNA-dependent(GO:0006355);transcription from RNA polymerase II promoter(GO:0006366);response to virus(GO:0009615)	intracellular(GO:0005622);nucleus(GO:0005634)	transcription factor activity(GO:0003700);RNA polymerase II transcription factor activity(GO:0003702);transcription cofactor activity(GO:0003712)	Toll-like receptor signaling pathway;Signaling in Immune System	Q14653		IRF3 encodes interferon regulatory factor 3, a member of theinterferon regulatory transcription factor (IRF) family. IRF3 is found in aninactive cytoplasmic form that upon serine/threonine phosphorylation forms acomplex with CREBBP. This complex translocates to the nucleus and activatesthe transcription of interferons alpha and beta, as well as otherinterferon-induced genes.
Susc10000351	ACCTTGCTGGACAGACGCAGAGCACTGGTCAACAGAGCCGTGAACTCCGTGATCA	PSP	NM_213767.1	GenBank	GeneID or RefSeq Search			55	56.36	5623	ureteric bud branching(GO:0001658);central nervous system development(GO:0007417)		growth factor activity(GO:0008083)		O60542	PSP	The protein encoded by this gene is a neurotrophic factor,belonging to the GDNF family. Neurotrophic factors are important for theproper development and maintenance of the nervous system. These factorspromote neuronal survival and can prevent the neuronal degenerationassociated with injury, toxin exposure, or neurodegenerative disease. Theencoded protein has amino acid similarity to its other fam…
Susc10000352	TACATAACTGTGGAAAGGAAGCCGCTCTTTGGTTAAGTGCCTTGGAAGCAGCGATGAGTGCTGCTCCCTG	LEMD1	CX058248.1	GenBank	GeneID or RefSeq Search			70	51.43	93273		nuclear envelope(GO:0005635);membrane(GO:0016020);integral to membrane(GO:0016021)			Q68G75;Q6L9T9;Q6L9U0;Q6L9U1;Q6L9U2;Q6L9U3;Q6L9U4	LEMP-1
Susc10000353	GGGGTGGTCTCCACAGGCCTGATCCCTAATGGAGACTGGACCTTCCAGACCATGG	SLA-DRB	SLA-DRB	VEGA database				55	60	3123	antigen processing and presentation of peptide or polysaccharide antigen via MHC class II(GO:0002504);immune response(GO:0006955);immune response(GO:0006955);antigen processing and presentation(GO:0019882)	membrane(GO:0016020);membrane(GO:0016020);integral to membrane(GO:0016021);MHC class II protein complex(GO:0042613)	MHC class II receptor activity(GO:0032395)	Antigen processing and presentation;Cell adhesion molecules (CAMs);Hematopoietic cell lineage;Type I diabetes mellitus	P04229;Q30134	HLA-DRB1*	HLA-DRB1 belongs to the HLA class II beta chain paralogues. Theclass II molecule is a heterodimer consisting of an alpha (DRA) and a betachain (DRB), both anchored in the membrane. It plays a central role in theimmune system by presenting peptides derived from extracellular proteins.Class II molecules are expressed in antigen presenting cells (APC: Blymphocytes, dendritic cells, macrophages). The…
Susc10000354	CGGACCGACAGCCCAGACATGCATGAGGACACTTAAGACTCACGCTCCCCCACAGGCGCCTCTTGTCTTG	C19orf58	AW670299.1	GenBank	BLAST	3e-115	418	70	60	79016						PCIA1
Susc10000355	TATTGCTGCGGTGGCCTCCCAACCGAAAGCCCCCACAGTTCAGTGAAGGCATCCACGACCAGAACCA	LPHN2	CJ020534.1	GenBank	GeneID or RefSeq Search			67	58.21	23266	signal transduction(GO:0007165);G-protein coupled receptor protein signaling pathway(GO:0007186);neuropeptide signaling pathway(GO:0007218);biological_process(GO:0008150)	cellular_component(GO:0005575);membrane(GO:0016020);integral to membrane(GO:0016021);integral to membrane(GO:0016021)	molecular_function(GO:0003674);receptor activity(GO:0004872);G-protein coupled receptor activity(GO:0004930);G-protein coupled receptor activity(GO:0004930);sugar binding(GO:0005529);latrotoxin receptor activity(GO:0016524);latrotoxin receptor activity(GO:0016524)		O95490	LPHH1	This gene encodes a member of the latrophilin subfamily ofG-protein coupled receptors (GPCR). Latrophilins may function in both celladhesion and signal transduction. In experiments with non-human species,endogenous proteolytic cleavage within a cysteine-rich GPS(G-protein-coupled-receptor proteolysis site) domain resulted in two subunits(a large extracellular N-terminal cell adhesion subunit and …
Susc10000356	GCAAAGTAACCCATATCACTATGGGAGTTACCACAGGGCTGTTAACCATCGTTGGCATTGCTGTCACTG	FCRL3	BW979951.1	GenBank	BLAST	3e-93	347	69	47.83	115352			receptor activity(GO:0004872)			SPAP2	This gene encodes a member of the immunoglobulin receptorsuperfamily and is one of several Fc receptor-like glycoproteins clustered onthe long arm of chromosome 1. The encoded protein containsimmunoreceptor-tyrosine activation motifs and immunoreceptor-tyrosineinhibitory motifs in its cytoplasmic domain and may play a role in regulationof the immune system. Mutations in this gene have been associ…
Susc10000357	TTCATCCTCATTGGAGAGAGCACCATGCATTGCACCACTGATAGTCAGAAGAATGGGATCTGGAGTG	CR2	AK231537.1	GenBank	BLAST	3e-81	303	67	47.76	1380	complement activation, classical pathway(GO:0006958);innate immune response(GO:0045087)	plasma membrane(GO:0005886);integral to membrane(GO:0016021)	receptor activity(GO:0004872);complement receptor activity(GO:0004875);protein homodimerization activity(GO:0042803)	B cell receptor signaling pathway;Complement and coagulation cascades;Hematopoietic cell lineage	P20023	SLEB9	Complement component receptor-2 (CR2) is the membrane protein on Blymphocytes to which the Epstein-Barr virus (EBV) binds during infection ofthese cells. See also MIM 120620. Yefenof et al. (1976) found completeoverlapping of EBV receptors and C3 (MIM 120700) receptors on human Blymphocytes.[supplied by OMIM]
Susc10000358	CCATAAGTTACCCAAGGCCTTTAAACGCCAGAAGGCGGTTACTGAGGAGTGGGAGGCTGGAGTGCTGAGG	intron1 bat1	snoRNAU84	The genomic sequence and analysis of the swine major histocompatibility complex (PMID: 16515853)				70	55.71
Susc10000359	AGGAGGTCCCGCCTGCTCAACACGCCGGATGGAACACCATTTACCTGGTGGATTGG	CNTNAP5	NM_138996	GenBank	Human sequence			56	58.93	129684	cell adhesion(GO:0007155)					caspr5	This gene product belongs to the neurexin family, members of whichfunction in the vertebrate nervous system as cell adhesion molecules andreceptors. This protein, like other neurexin proteins, contains epidermalgrowth factor repeats and laminin G domains. In addition, it includes an F5/8type C domain, discoidin/neuropilin- and fibrinogen-like domains, andthrombospondin N-terminal-like domains.
Susc10000360	AATACCCGACCGACGGGTCTGAGATCGTGTTACTGACCGACGGGGAGGACAACAC	AECC	NM_214148.1	GenBank	GeneID or RefSeq Search			55	58.18	1179	transport(GO:0006810)	integral to plasma membrane(GO:0005887)	chloride channel activity(GO:0005254)	Olfactory transduction		CaCC	This gene encodes a member of the calcium sensitive chlorideconductance protein family. To date, all members of this gene family map tothe same region on chromosome 1p31-p22 and share a high degree of homology insize, sequence, and predicted structure, but differ significantly in theirtissue distributions. The encoded protein is expressed as a precursor proteinthat is processed into two cell-surf…
Susc10000361	CCAAGGAATACTAGAAACTGGCCATCCTGTATCTCTTACTTGCCTCTCAGTGCTTGGAACACCTTCCCCT	VSIG1	CJ036611.1	GenBank	BLAST	1e-166	591	70	48.57	340547		membrane(GO:0016020)				dJ889N15.1
Susc10000362	TGTTTGGGCATGATGGAGAAAGGGGACGCTTGGTTATGGATGGTCTGAGGGCCCGGGAGGGCAGTTTGCC	LAMA3	BG610241.1	GenBank	BLAST	7e-143	513	70	58.57	3909	epidermis development(GO:0008544);regulation of cell adhesion(GO:0030155);regulation of cell migration(GO:0030334);regulation of embryonic development(GO:0045995)	basement membrane(GO:0005604);basement membrane(GO:0005604);laminin-1 complex(GO:0005606)	receptor binding(GO:0005102);structural molecule activity(GO:0005198)	Cell Communication;ECM-receptor interaction;Focal adhesion;Small cell lung cancer	Q16787	lama3a	Laminins are basement membrane components thought to mediate theattachment, migration and organization of cells into tissues during embryonicdevelopment by interacting with other extracellular matrix components. Theprotein encoded by this gene is the alpha-3 chain of laminin 5, which is acomplex glycoprotein composed of three subunits (alpha, beta, and gamma).Laminin 5 is thought to be involved i…
Susc10000363	CAGATGTTGGTGCCAATCAAACAGTGCTCTTTGCCAACCCCAACTTTCTGCGTATCATTGGGAAGTTC	ST8SIA1	CF178501.1	GenBank	GeneID or RefSeq Search			68	47.06	6489	carbohydrate metabolic process(GO:0005975);protein amino acid glycosylation(GO:0006486);glycosphingolipid biosynthetic process(GO:0006688)	membrane(GO:0016020);integral to membrane(GO:0016021);integral to Golgi membrane(GO:0030173)	alpha-N-acetylneuraminate alpha-2,8-sialyltransferase activity(GO:0003828)	Glycan structures - biosynthesis 2;Glycosphingolipid biosynthesis - ganglioseries;Glycosphingolipid biosynthesis - globoseries;Glycosphingolipid biosynthesis - neo-lactoseries	Q92185	ST8SiaI	Gangliosides are membrane-bound glycosphingolipids containingsialic acid. Ganglioside GD3 is known to be important for cell adhesion andgrowth of cultured malignant cells. The protein encoded by this gene is atype II membrane protein that catalyzes the transfer of sialic acid fromCMP-sialic acid to GM3 to produce gangliosides GD3 and GT3. The encodedprotein may be found in the Golgi apparatus and…
Susc10000364	GCGCCGACCACCCCTTCCTCTTCTTCATCAGGCACAACAAGGCCAAGAGCATCCT	SERPINB4	BI336266.1	GenBank	BLAST	3e-05	54	55	58.18	6318	immune response(GO:0006955);regulation of proteolysis(GO:0030162)	extracellular region(GO:0005576);cytoplasm(GO:0005737)	serine-type endopeptidase inhibitor activity(GO:0004867);serine-type endopeptidase inhibitor activity(GO:0004867);protein binding(GO:0005515)		P48594	SCCA2
Susc10000365	ACAAGCTGGGCCTGACCTATAACACCACCTGCTGCAACAAGGACAGCTGCAACAGCCCAGCTCCTCGGC	LY6G6C	OTTSUST00000000544	VEGA database				69	59.42	80740					O95867	NG24
Susc10000366	CCCCCATGACCTTGGTGTTCGGCTGCCGATGCTCCCAGCTCGACCATCTCTACCGCG	NOS3	NM_214295.1	GenBank	GeneID or RefSeq Search			57	64.91	4846	ovulation (sensu Mammalia)(GO:0001542);regulation of sodium ion transport(GO:0002028);electron transport(GO:0006118);amino acid metabolic process(GO:0006520);nitric oxide biosynthetic process(GO:0006809);cell motility(GO:0006928);learning(GO:0007612);lipopolysaccharide-mediated signaling pathway(GO:0031663);negative regulation of potassium ion transport(GO:0043267);negative regulation of hydrolas…	cytoplasm(GO:0005737)	nitric-oxide synthase activity(GO:0004517);iron ion binding(GO:0005506);calcium ion binding(GO:0005509);calmodulin binding(GO:0005516);zinc ion binding(GO:0008270);FMN binding(GO:0010181);oxidoreductase activity(GO:0016491)	Arginine and proline metabolism;Calcium signaling pathway;Long-term depression;Small cell lung cancer;VEGF signaling pathway	P29474	eNOS
Susc10000367	TTGAGCGAGACAGCCGAGAGGAGGTGGAGAGGAGAAAGAGAGCAGCCCGGGAGCA	GNL1	OTTSUST00000000954; OTTSUST00000001066	VEGA database				55	61.82	2794	signal transduction(GO:0007165)	intracellular(GO:0005622)	nucleotide binding(GO:0000166);GTP binding(GO:0005525);GTP binding(GO:0005525)		P36915	HSR1	The GNL1 gene, identified in the human major histocompatibilitycomplex class I region, shows a high degree of similarity with its mousecounterpart. The GNL1 gene is located less than 2 kb centromeric to HLA-E, inthe same transcriptional orientation. GNL1 is telomeric to HLA-B and HLA-C.
Susc10000368	GCTTTCCGCGCTGCCCAGACCGGGGTCCATACGGCGTTGTTCTTGATTCCCGTCG	RPSA	NM_001037146.1	GenBank	GeneID or RefSeq Search			55	63.64	3921	translation(GO:0006412);cell adhesion(GO:0007155);cell surface receptor linked signal transduction(GO:0007166)	intracellular(GO:0005622);nucleus(GO:0005634);cytoplasm(GO:0005737);cytosolic small ribosomal subunit (sensu Eukaryota)(GO:0005843);integrin complex(GO:0008305);small ribosomal subunit(GO:0015935)	structural constituent of ribosome(GO:0003735);laminin receptor activity(GO:0005055)	Prion disease;Ribosome;Gene Expression;Influenza Infection;Translation	P08865	p40	Laminins, a family of extracellular matrix glycoproteins, are themajor noncollagenous constituent of basement membranes. They have beenimplicated in a wide variety of biological processes including cell adhesion,differentiation, migration, signaling, neurite outgrowth and metastasis. Manyof the effects of laminin are mediated through interactions with cell surfacereceptors. These receptors includ…
Susc10000369	CAAAACCACCTGCCGAGGCGGTGGGAACACAGACCATGGGGAAACCCGCAGGGCAAGGACCCT	TAP2_antisense	OTTSUST00000000542_antisense	VEGA database				63	63.49	6891	protein complex assembly(GO:0006461);transport(GO:0006810);oligopeptide transport(GO:0006857);intracellular protein transport(GO:0006886);intracellular protein transport(GO:0006886);immune response(GO:0006955);antigen processing and presentation of endogenous peptide antigen via MHC class I(GO:0019885);cytosol to ER transport(GO:0046967)	endoplasmic reticulum(GO:0005783);endoplasmic reticulum lumen(GO:0005788);endoplasmic reticulum lumen(GO:0005788);cytosol(GO:0005829);membrane(GO:0016020);integral to membrane(GO:0016021);integral to membrane(GO:0016021);TAP complex(GO:0042825)	nucleotide binding(GO:0000166);homoaconitate hydratase activity(GO:0004409);transporter activity(GO:0005215);transporter activity(GO:0005215);ATP binding(GO:0005524);ATP binding(GO:0005524);oligopeptide transporter activity(GO:0015198);peptide antigen-transporting ATPase activity(GO:0015433);ATPase activity(GO:0016887);MHC class I protein binding(GO:0042288);phosphate binding(GO:0042301);peptide …	ABC transporters - General;Antigen processing and presentation	Q03519	RING11	The membrane-associated protein encoded by this gene is a member ofthe superfamily of ATP-binding cassette (ABC) transporters. ABC proteinstransport various molecules across extra- and intra-cellular membranes. ABCgenes are divided into seven distinct subfamilies (ABC1, MDR/TAP, MRP, ALD,OABP, GCN20, White). This protein is a member of the MDR/TAP subfamily.Members of the MDR/TAP subfamily are in…
Susc10000370	AGAGCGTACCTGAATGGGGACGGGTCCGGGAAGGGGACGCACCTGTCGCTGTACTTT	TRAF5	AK240180.1	GenBank	GeneID or RefSeq Search			57	61.4	7188	signal transduction(GO:0007165);regulation of apoptosis(GO:0042981);positive regulation of I-kappaB kinase/NF-kappaB cascade(GO:0043123)		signal transducer activity(GO:0004871);protein binding(GO:0005515);protein binding(GO:0005515);zinc ion binding(GO:0008270);metal ion binding(GO:0046872)	Small cell lung cancer	O00463	RNF84	The scaffold protein encoded by this gene is a member of the tumornecrosis factor receptor-associated factor (TRAF) protein family and containsa meprin and TRAF homology (MATH) domain, a RING-type zinc finger, and twoTRAF-type zinc fingers. TRAF proteins are associated with, and mediate signaltransduction from members of the TNF receptor superfamily. This protein isone of the components of a mult…
Susc10000371	CTTGAAGGGCTCACACGCGAGATTCTGAGGGAGCAACCCGACAATATACCAGCTT	SPA17	AY609999.1	GenBank	BLAST	7e-116	416	55	52.73	53340	signal transduction(GO:0007165);spermatogenesis(GO:0007283);single fertilization(GO:0007338);binding of sperm to zona pellucida(GO:0007339)	membrane(GO:0016020)	cAMP-dependent protein kinase regulator activity(GO:0008603)		Q15506	SP17-1	This gene encodes a protein present at the cell surface. Studies inrabbit suggest that in sperm the protein is involved in fertilization bybinding to the zona pellucida of the oocyte. Other studies in rabbit suggestthat it is also involved in additional cell-cell adhesion functions such asimmune cell migration and metastasis.
Susc10000372	CGGCGGGCGGGCCGGTTTCGAAGTTGATGCAATCGGTTTAAACATGGCTGAACGCGTGTGTACACGGG	CEBPB	DQ450678.1	GenBank	BLAST	4e-116	418	68	58.82	1051	embryonic placenta development(GO:0001892);transcription(GO:0006350);regulation of transcription, DNA-dependent(GO:0006355);transcription from RNA polymerase II promoter(GO:0006366);anti-apoptosis(GO:0006916);induction of apoptosis(GO:0006917);acute-phase response(GO:0006953);inflammatory response(GO:0006954);immune response(GO:0006955);neuron differentiation(GO:0030182);regulation of interleukin…	nucleus(GO:0005634);cytoplasm(GO:0005737)	transcription factor activity(GO:0003700);transcriptional activator activity(GO:0016563);protein homodimerization activity(GO:0042803);sequence-specific DNA binding(GO:0043565);protein heterodimerization activity(GO:0046982)		P17676	TCF5	The protein encoded by this intronless gene is a bZIP transcriptionfactor which can bind as a homodimer to certain DNA regulatory regions. Itcan also form heterodimers with the related proteins CEBP-alpha, CEBP-delta,and CEBP-gamma. The encoded protein is important in the regulation of genesinvolved in immune and inflammatory responses and has been shown to bind tothe IL-1 response element in the…
Susc10000373	GACCCTCCGCTGTCCATTGACCTCACCTTCCACCTGCTGCGGACCCTGCTGGAGCT	UCN	BGISUST0000900757	PigGIS database (http://pig.genomics.org.cn)	GeneID or RefSeq Search			56	64.29	7349	G-protein coupled receptor protein signaling pathway(GO:0007186)	extracellular region(GO:0005576)	neuropeptide hormone activity(GO:0005184)		P55089	UROC	This gene is a member of the sauvagine/corticotropin-releasingfactor/urotensin I family. It is structurally related to thecorticotropin-releasing factor (CRF) gene and the encoded product is anendogenous ligand for CRF type 2 receptors. In the brain it may beresponsible for the effects of stress on appetite. In spite of the genefamily name similarity, the product of this gene has no sequence simi…
Susc10000374	ACTATCACCAACAGGTTCGAGCAGGCCTTTGTCAGCAGCCTCATCTACAACTGGGATGGCGAGTACTTCT	MRC2	CF181713.1	GenBank	GeneID or RefSeq Search			70	51.43	9902	endocytosis(GO:0006897)	membrane(GO:0016020);integral to membrane(GO:0016021)	receptor activity(GO:0004872);calcium ion binding(GO:0005509);sugar binding(GO:0005529)		Q9UBG0	UPARAP
Susc10000375	ACAGCCTGCGGAAGCAGCCGTACAACAACCTCAAGCACAAGTTCCCGTGGCTCTCGGAG	CDK10	AK239967.1	GenBank	GeneID or RefSeq Search			59	59.32	8558	protein amino acid phosphorylation(GO:0006468);traversing start control point of mitotic cell cycle(GO:0007089);negative regulation of cell proliferation(GO:0008285)		nucleotide binding(GO:0000166);protein serine/threonine kinase activity(GO:0004674);cyclin-dependent protein kinase activity(GO:0004693);ATP binding(GO:0005524);kinase activity(GO:0016301);transferase activity(GO:0016740)		Q15131	PISSLRE	The protein encoded by this gene belongs to the CDK subfamily ofthe Ser/Thr protein kinase family. The CDK subfamily members are highlysimilar to the gene products of S. cerevisiae cdc28, and S. pombe cdc2, andare known to be essential for cell cycle progression. This kinase has beenshown to play a role in cellular proliferation and its function is limited tocell cycle G2-M phase. Several alterna…
Susc10000376	GAATCCAAGGAGGTAAAGGGGAAGAAGGAAGGATTCCTCTGGACAGGGTCGGGGC	TUBB_antisense	OTTSUST00000000987_antisense	VEGA database				55	56.36	203068	cell motility(GO:0006928);microtubule-based movement(GO:0007018);natural killer cell mediated cytotoxicity(GO:0042267);protein polymerization(GO:0051258)	cytoplasm(GO:0005737);cytoskeleton(GO:0005856);microtubule(GO:0005874);protein complex(GO:0043234)	nucleotide binding(GO:0000166);GTPase activity(GO:0003924);structural molecule activity(GO:0005198);GTP binding(GO:0005525);MHC class I protein binding(GO:0042288)	Gap junction;Pathogenic Escherichia coli infection - EHEC;Pathogenic Escherichia coli infection - EPEC	P07437	TUBB5
Susc10000377	CTCTGCCATGTGGGACAGCAAACTGGGACGCAGCTGTGACGTGGCGGGTGAATGGCACAG	CNTFR	CF792837.1	GenBank	GeneID or RefSeq Search			60	61.67	1271	signal transduction(GO:0007165);nervous system development(GO:0007399)	membrane(GO:0016020);extrinsic to membrane(GO:0019898)	receptor activity(GO:0004872);hematopoietin/interferon-class (D200-domain) cytokine receptor activity(GO:0004896);ciliary neurotrophic factor receptor activity(GO:0004897);cytokine binding(GO:0019955);GPI anchor binding(GO:0048503)	Cytokine-cytokine receptor interaction;Jak-STAT signaling pathway	P26992	MGC1774	This gene encodes a hematopoeitin/interferon-class receptorbelonging to the cytokine superfamily of receptors. The encoded gene productrepresents the CNTF-specific alpha subunit of a heterotrimer forming the CNTFreceptor complex, which also includes LIFR and gp130. The receptor isattached to the membrane by a glycosyl-phosphatidylinositol linkage andcontains an immunoglobulin-like C2-type domain …
Susc10000378	AGATGGAAAACTGGACCATGGGACTCTGGCAAACCTGCGTCATCCAAGAGGAAGTGGGCTGGCAATACAC	CLDN22	AJ657792.1	GenBank	BLAST	1e-11	73.8	70	52.86	53842	calcium-independent cell-cell adhesion(GO:0016338)	tight junction(GO:0005923);membrane(GO:0016020);integral to membrane(GO:0016021)	structural molecule activity(GO:0005198);identical protein binding(GO:0042802)	Cell adhesion molecules (CAMs);Leukocyte transendothelial migration;Tight junction	Q8N7P3
Susc10000379	GGTCTAAGCCTCTCTTTCTTGGTCCACTTTACTCAGGGATTTTGGCCAACCCCCATCCCATCCTCAAGC	C7H6orf25_antisense	OTTSUST00000000462_antisense	VEGA database				69	52.17
Susc10000380	GCGTTTGGATGGCAATCGCATCACCCAAACTAGTCTACCACCTGACATGTATGAGTGTCTACGCGTAGCA	LUM	AK237917.1	GenBank	GeneID or RefSeq Search			70	50	4060	visual perception(GO:0007601);collagen fibril organization(GO:0030199)	extracellular region(GO:0005576);proteinaceous extracellular matrix(GO:0005578);fibrillar collagen(GO:0005583)	extracellular matrix structural constituent(GO:0005201);collagen binding(GO:0005518)		P51884	SLRR2D	This gene encodes a member of the small leucine-rich proteoglycan(SLRP) family that includes decorin, biglycan, fibromodulin, keratocan,epiphycan, and osteoglycin. In these bifunctional molecules, the proteinmoiety binds collagen fibrils and the highly charged hydrophilicglycosaminoglycans regulate interfibrillar spacings. Lumican is the majorkeratan sulfate proteoglycan of the cornea but is also…
Susc10000381	GAAAATGAGCGGCACCAGCGCCAGGTCCAGCCACCTGTCTCAGCCGGTCGTGAAGAGCGTGCT	KAAG1	BP463955.1	GenBank	BLAST	3e-122	442	63	63.49	353219	immune response(GO:0006955)	cellular_component(GO:0005575)			Q9UBP8
Susc10000382	CCACAATCACAGTCCTGGTCCCACCACGTAACCTGATGATCGATATCCAGAAAGACACTGCGGTGGAAGG	IGSF4	CN157026.1	GenBank	GeneID or RefSeq Search			70	52.86	23705	T cell mediated cytotoxicity(GO:0001913);cell adhesion(GO:0007155);homophilic cell adhesion(GO:0007156);heterophilic cell adhesion(GO:0007157);cell recognition(GO:0008037);calcium-independent cell-cell adhesion(GO:0016338);susceptibility to natural killer cell mediated cytotoxicity(GO:0042271);positive regulation of cytokine secretion(GO:0050715);activated T cell proliferation(GO:0050798);detecti…	plasma membrane(GO:0005886);intercellular junction(GO:0005911);basolateral plasma membrane(GO:0016323)	receptor binding(GO:0005102);protein binding(GO:0005515);protein C-terminus binding(GO:0008022);PDZ domain binding(GO:0030165);protein homodimerization activity(GO:0042803)	Cell adhesion molecules (CAMs)	Q86WB8;Q8N2F4;Q9BY67	synCAM1
Susc10000383	GCCTCGGTGCTGAAGTGTGCTGAAGCATTGCAGCTGCCAGTGGTGTCACAAGAGTGGGTGATCCAGTG	TP53BP1	CN156806.1	GenBank	GeneID or RefSeq Search			68	57.35	7158	DNA repair(GO:0006281);transcription(GO:0006350);positive regulation of transcription, DNA-dependent(GO:0045893)	intracellular(GO:0005622);nucleus(GO:0005634);nucleoplasm(GO:0005654);cytoplasm(GO:0005737)	DNA binding(GO:0003677);protein binding(GO:0005515);transcriptional activator activity(GO:0016563)	DNA Repair	Q12888	p202
Susc10000384	GCATCATAGGGAAGGTGGGAAACATGGGACAGACAAACTACGCAGCATCCAAGGC	HSD17B8	OTTSUST00000000683	VEGA database				55	52.73	7923	estrogen biosynthetic process(GO:0006703);metabolic process(GO:0008152);androgen metabolic process(GO:0008209)	cellular_component(GO:0005575);membrane fraction(GO:0005624);mitochondrion(GO:0005739);mitochondrial envelope(GO:0005740);plasma membrane(GO:0005886)	estradiol 17-beta-dehydrogenase activity(GO:0004303);oxidoreductase activity(GO:0016491);testosterone 17-beta-dehydrogenase activity(GO:0050327)	Androgen and estrogen metabolism	Q92506	dJ1033B10.9	In mice, the Ke6 protein is a 17-beta-hydroxysteroid dehydrogenasethat can regulate the concentration of biologically active estrogens andandrogens. It is preferentially an oxidative enzyme and inactivatesestradiol, testosterone, and dihydrotestosterone. However, the enzyme hassome reductive activity and can synthesize estradiol from estrone. Theprotein encoded by this gene is similar to Ke6 and …
Susc10000385	CCCTCAACGCCCTGGTCACTCTTCTGCTCCACGGCAAGCTCTGCCTCCAGGATCC	RXRB_antisense	OTTSUST00000000728_antisense; OTTSUST00000000725_antisense; OTTSUST00000000726_antisense	VEGA database				55	63.64	6257	transcription(GO:0006350);regulation of transcription, DNA-dependent(GO:0006355)	nucleus(GO:0005634);nucleus(GO:0005634)	transcription factor activity(GO:0003700);transcription factor activity(GO:0003700);ligand-regulated transcription factor activity(GO:0003706);steroid hormone receptor activity(GO:0003707);transcription coactivator activity(GO:0003713);retinoid-X receptor activity(GO:0004886);steroid binding(GO:0005496);zinc ion binding(GO:0008270);tRNA-pseudouridine synthase activity(GO:0016439);sequence-specifi…	Adipocytokine signaling pathway;Non-small cell lung cancer;PPAR signaling pathway;Small cell lung cancer;Thyroid cancer	P28702	RCoR-1	This gene encodes a member of the retinoid X receptor (RXR) familyof nuclear receptors which are involved in mediating the effects of retinoicacid (RA). This receptor forms homodimers with the retinoic acid, thyroidhormone, and vitamin D receptors, increasing both DNA binding andtranscriptional function on their respective response elements. The gene lieswithin the major histocompatibility comple…
Susc10000386	CCACCCAATCTGACTGTTCCACAGGAAAAATCACCTTTGGTCACCAGAGAAGGAGACACAATAGAATTGC	MAMDC1	BI339124.1	GenBank	BLAST	2e-141	507	70	45.71	161357		membrane(GO:0016020);integral to membrane(GO:0016021)			Q7Z553	c14_5286
Susc10000387	GCGGGCCCTGAGGGCACCTGTGACGATGTCGATGAGTGCCAGGAATATGGCCCGGCGATTTGTGGAGC	LTBP4	CX061417.1	GenBank	GeneID or RefSeq Search			68	63.24	8425	regulation of cell growth(GO:0001558);protein folding(GO:0006457);multicellular organismal development(GO:0007275);biological_process(GO:0008150);cell growth(GO:0016049);cell growth(GO:0016049);regulation of transforming growth factor beta receptor signaling pathway(GO:0017015);regulation of proteolysis(GO:0030162);regulation of proteolysis(GO:0030162);growth hormone secretion(GO:0030252);regulat…	cellular_component(GO:0005575);proteinaceous extracellular matrix(GO:0005578);proteinaceous extracellular matrix(GO:0005578);proteinaceous extracellular matrix(GO:0005578)	transforming growth factor beta receptor activity(GO:0005024);integrin binding(GO:0005178);calcium ion binding(GO:0005509);calcium ion binding(GO:0005509);calcium ion binding(GO:0005509);glycosaminoglycan binding(GO:0005539);growth factor activity(GO:0008083);growth factor activity(GO:0008083);growth factor binding(GO:0019838);transforming growth factor beta binding(GO:0050431)			LTBP-4L	Transforming growth factor-beta, or TGFB (see TGFB1; MIM 190180),remains biologically latent after secretion, blocked from activity by itsN-terminal propeptide (the latency-associated peptide, or LAP). TGFB isactivated by its dissociation from LAP. The latent form of TGFB is secretedin association with a latent TGFB-binding protein, or LTBP (see LTBP1; MIM150390), and assembled into the extracell…
Susc10000388	GCCTCTTCTCAGACCCAGGTTGGGCAGACAGCTTGTTCTCCGGATTTCTCCTGTACGTTGACACAGATTA	C1QTNF7	DY428941.1	GenBank	GeneID or RefSeq Search			70	51.43	114905	phosphate transport(GO:0006817);protein homooligomerization(GO:0051260)	extracellular space(GO:0005615);cytoplasm(GO:0005737)			Q9BXJ2	ZACRP7
Susc10000389	CTGCTGCCCGGCTGTCAACTAATGCTTACCCTGACCTAAGGAGCTGTGTCAATGCCATTCCAGACCAG	PROS1	AK236198.1	GenBank	GeneID or RefSeq Search			68	54.41	5627	blood coagulation(GO:0007596)	extracellular region(GO:0005576);extracellular region(GO:0005576)	endopeptidase inhibitor activity(GO:0004866);calcium ion binding(GO:0005509)	Complement and coagulation cascades;Post-translational protein modification	P07225	protein Sa
Susc10000390	GTCTTTAGATACTTTAGCCCAGGCCAATCTGGATTTCTGTCCGGATTGCGGCTCGGTCC	C7H6orf12_antisense	OTTSUST00000000899_antisense	VEGA database				59	52.54
Susc10000391	CACCCCATTCCTCCCTTCTCAGGACCTAATCCAAGAATCACGGCCCCTTTCTCCTCACCTGACTTGGGAT	PRR3_antisense	OTTSUST00000001086_antisense	VEGA database				70	54.29	80742			nucleic acid binding(GO:0003676);zinc ion binding(GO:0008270);metal ion binding(GO:0046872)		P79522	MGC161735
Susc10000392	AGTGCTCCTGCCACAGTATCCCCAGCAAATCTTCATACAGATCGCAGAGCTCCTAGATCTCTGTGTCCTG	CCNE1	CV874218.1	GenBank	GeneID or RefSeq Search			70	51.43	898	regulation of progression through cell cycle(GO:0000074);G1/S transition of mitotic cell cycle(GO:0000082);cell cycle(GO:0007049);androgen receptor signaling pathway(GO:0030521);positive regulation of transcription, DNA-dependent(GO:0045893);cell division(GO:0051301)	nucleus(GO:0005634)	transcription coactivator activity(GO:0003713);protein binding(GO:0005515);androgen receptor binding(GO:0050681)	Cell cycle;Small cell lung cancer;Cell Cycle (Mitotic);Cell Cycle Checkpoints	P24864	CCNE	The protein encoded by this gene belongs to the highly conservedcyclin family, whose members are characterized by a dramatic periodicity inprotein abundance through the cell cycle. Cyclins function as regulators ofCDK kinases. Different cyclins exhibit distinct expression and degradationpatterns which contribute to the temporal coordination of each mitotic event.This cyclin forms a complex with a…
Susc10000393	ATTTTCAGAATCAATGAGAACACGGGTAGCGTCTCCGTGACACGGAGCTTGGACAGAGAAATGATCG	CDH13	DT321772.1	GenBank	GeneID or RefSeq Search			67	47.76	1012	cell adhesion(GO:0007155);homophilic cell adhesion(GO:0007156)	plasma membrane(GO:0005886);external side of plasma membrane(GO:0009897)	calcium ion binding(GO:0005509);protein binding(GO:0005515);protein homodimerization activity(GO:0042803);GPI anchor binding(GO:0048503)		P55290	CDHH	This gene is a member of the cadherin superfamily. The encodedprotein is a calcium dependent cell-cell adhesion glycoprotein comprised offive extracellular cadherin repeats, a transmembrane region but, unlike thetypical cadherin superfamily member, lacks the highly conserved cytoplasmicregion. This particular cadherin is a putative mediator of cell-cellinteraction in the heart and may act as a ne…
Susc10000394	GCCGAGCCATCCCAGCTCCTCAAGTCGGCCATCGTGCATCTCATCAACTACCAGGACGAC	JUP	NM_214323.1	GenBank	GeneID or RefSeq Search			60	60	3728	cell adhesion(GO:0007155);Wnt receptor signaling pathway(GO:0016055)	membrane fraction(GO:0005624);soluble fraction(GO:0005625);cytoplasm(GO:0005737);cytosol(GO:0005829);cytoskeleton(GO:0005856);cytoskeleton(GO:0005856);cell-cell adherens junction(GO:0005913);desmosome(GO:0030057)	structural molecule activity(GO:0005198);binding(GO:0005488);cytoskeletal protein binding(GO:0008092)		P14923	PKGB	This gene encodes a major cytoplasmic protein which is the onlyknown constituent common to submembranous plaques of both desmosomes andintermediate junctions. This protein forms distinct complexes with cadherinsand desmosomal cadherins and is a member of the catenin family since itcontains a distinct repeating amino acid motif called the armadillo repeat.Mutation in this gene has been associated …
Susc10000395	CATCATTACACGAATTCTTCGGACGGGTTGTGCACGCGATTGAACCGGCCCTGCCA	LCK	AJ946193.1	GenBank	GeneID or RefSeq Search			56	55.36	3932	regulation of progression through cell cycle(GO:0000074);protein amino acid phosphorylation(GO:0006468);protein amino acid phosphorylation(GO:0006468);zinc ion homeostasis(GO:0006882);induction of apoptosis(GO:0006917);caspase activation(GO:0006919);intracellular signaling cascade(GO:0007242);intracellular signaling cascade(GO:0007242);Ras protein signal transduction(GO:0007265);hemopoiesis(GO:00…	pericentriolar material(GO:0000242);plasma membrane(GO:0005886);lipid raft(GO:0045121)	nucleotide binding(GO:0000166);glycoprotein binding(GO:0001948);protein-tyrosine kinase activity(GO:0004713);protein-tyrosine kinase activity(GO:0004713);protein serine/threonine phosphatase activity(GO:0004722);ATP binding(GO:0005524);protein C-terminus binding(GO:0008022);transferase activity(GO:0016740);protein kinase binding(GO:0019901);SH2 domain binding(GO:0042169);CD4 receptor binding(GO:0…	Natural killer cell mediated cytotoxicity;T cell receptor signaling pathway	P06239	pp58lck	This gene is a member of the Src family of protein tyrosine kinases(PTKs). The encoded protein is a key signaling molecule in the selection andmaturation of developing T-cells. It contains N-terminal sites formyristylation and palmitylation, a PTK domain, and SH2 and SH3 domains whichare involved in mediating protein-protein interactions withphosphotyrosine-containing and proline-rich motifs, res…
Susc10000396	CACCTAAGAGAGAGGTGCATTGTAAATTGGTATAACGCTTCTGGTCCCGACCCAGACTCAGAAAGAACC	LLT1	AK237817.1	GenBank	BLAST	3e-31	137	69	47.83	29121	cell surface receptor linked signal transduction(GO:0007166)	membrane fraction(GO:0005624);integral to plasma membrane(GO:0005887)	transmembrane receptor activity(GO:0004888);sugar binding(GO:0005529)			OCIL	This gene encodes a member of the natural killer cell receptorC-type lectin family. The encoded protein inhibits osteoclast formation andcontains a transmembrane domain near the N-terminus as well as the C-typelectin-like extracellular domain. Several alternatively spliced transcriptvariants have been identified, but the full-length nature of every transcripthas not been defined.
Susc10000397	TCTGCCCACAGCGTGCTGGTAAACAGCCACCTGGTGTGCAAAGTGGCGCGTCTTGGCCACACTCCTCAGG	EPHB6	DY428508.1	GenBank	GeneID or RefSeq Search			70	61.43	2051	protein amino acid phosphorylation(GO:0006468);transmembrane receptor protein tyrosine kinase signaling pathway(GO:0007169)	membrane(GO:0016020);integral to membrane(GO:0016021)	nucleotide binding(GO:0000166);protein-tyrosine kinase activity(GO:0004713);receptor activity(GO:0004872);ephrin receptor activity(GO:0005003);ATP binding(GO:0005524)	Axon guidance	O15197	MGC129911	Ephrin receptors and their ligands, the ephrins, mediate numerousdevelopmental processes, particularly in the nervous system. Based on theirstructures and sequence relationships, ephrins are divided into the ephrin-A(EFNA) class, which are anchored to the membrane by aglycosylphosphatidylinositol linkage, and the ephrin-B (EFNB) class, whichare transmembrane proteins. The Eph family of receptors …
Susc10000398	ACCAGACTGTGCGCGTATGGGTCGTAGCAACAAAGGAATGCAAGGCTGAGCTTCGAGAACATGAGC	PAFAH1B1	NM_214250.1	GenBank	GeneID or RefSeq Search			66	53.03	5048	establishment of mitotic spindle orientation(GO:0000132);microtubule cytoskeleton organization and biogenesis(GO:0000226);acrosome formation(GO:0001675);neuron migration(GO:0001764);transport(GO:0006810);cell motility(GO:0006928);cell cycle(GO:0007049);mitosis(GO:0007067);signal transduction(GO:0007165);multicellular organismal development(GO:0007275);nervous system development(GO:0007399);neurob…	astral microtubule(GO:0000235);kinetochore(GO:0000776);nuclear envelope(GO:0005635);cytoplasm(GO:0005737);centrosome(GO:0005813);cytoskeleton(GO:0005856);microtubule(GO:0005874);microtubule associated complex(GO:0005875);cell cortex(GO:0005938)	microtubule binding(GO:0008017);dynein binding(GO:0045502)	Ether lipid metabolism;Glycerophospholipid metabolism	P43034	PAFAH	PAFAH1B1 was identified as encoding a gene that when mutated orlost caused the lissencephaly associated with Miller-Dieker lissencephalysyndrome. PAFAH1B1 encodes the non-catalytic alpha subunit of theintracellular Ib isoform of platelet-activating factor acteylhydrolase, aheterotrimeric enzyme that specifically catalyzes the removal of the acetylgroup at the SN-2 position of platelet-activating …
Susc10000399	GCCAAGATGAAGACGGTCACCAATATCTACATCCTCAACCTGGCCGTGGCCGACG	SST5	NM_001038229.1	GenBank	BLAST	1e-121	432	55	56.36	6755	signal transduction(GO:0007165);G-protein signaling, coupled to cyclic nucleotide second messenger(GO:0007187);negative regulation of cell proliferation(GO:0008285);glucose homeostasis(GO:0042593);regulation of insulin secretion(GO:0050796)	integral to plasma membrane(GO:0005887);membrane(GO:0016020)	rhodopsin-like receptor activity(GO:0001584);receptor activity(GO:0004872);somatostatin receptor activity(GO:0004994)	Neuroactive ligand-receptor interaction	P35346		Somatostatin acts at many sites to inhibit the release of manyhormones and other secretory proteins. The biological effects ofsomatostatin are probably mediated by a family of G protein-coupled receptorsthat are expressed in a tissue-specific manner. SSTR5 is a member of thesuperfamily of receptors having seven transmembrane segments.
Susc10000400	AATCACAAGGGGGTGATGGTTACTATGGGCGAGAATGTGATTGGTGGTCTGTGGGTGTTTTCCTTTT	ROCKA	D89495.1	GenBank	GeneID or RefSeq Search			67	46.27	9475	cytokinesis(GO:0000910);protein amino acid phosphorylation(GO:0006468);muscle contraction(GO:0006936);intracellular signaling cascade(GO:0007242)	intracellular(GO:0005622);actin cytoskeleton(GO:0015629)	nucleotide binding(GO:0000166);protein serine/threonine kinase activity(GO:0004674);structural molecule activity(GO:0005198);protein binding(GO:0005515);ATP binding(GO:0005524);zinc ion binding(GO:0008270);transferase activity(GO:0016740);diacylglycerol binding(GO:0019992);metal ion binding(GO:0046872)	Axon guidance;Focal adhesion;Leukocyte transendothelial migration;Pathogenic Escherichia coli infection - EHEC;Pathogenic Escherichia coli infection - EPEC;Regulation of actin cytoskeleton;TGF-beta signaling pathway;Wnt signaling pathway	O75116	KIAA0619	The protein encoded by this gene is a serine/threonine kinase thatregulates cytokinesis, smooth muscle contraction, the formation of actinstress fibers and focal adhesions, and the activation of the c-fos serumresponse element. This protein, which is an isozyme of ROCK1 is a target forthe small GTPase Rho.
Susc10000401	ACAAGAGTTCTACGACTTCCTCTATGGTGGCCTCGGCCGAACAGCCCGGCAGGAG	PPP1R2	AY609456.1	GenBank	GeneID or RefSeq Search			55	60	5504	carbohydrate metabolic process(GO:0005975);glycogen metabolic process(GO:0005977);generation of precursor metabolites and energy(GO:0006091);regulation of signal transduction(GO:0009966)		protein phosphatase inhibitor activity(GO:0004864);type 1 serine/threonine specific protein phosphatase inhibitor activity(GO:0004865);protein binding(GO:0005515)		P41236	MGC87148
Susc10000402	CTGTCCTCGGTGCCGATGCCAACTAATCTCAAAATTGTGGCGTATAACTGGAACACCATTGTGTCTTGG	IFNR	AK230570.1	GenBank	GeneID or RefSeq Search			69	47.83	3466
Susc10000403	GCAGCATCTCTCCAGCTTAGGGTTCTCCTGGGTCCCAGTCACCCCAGTCTCAGGCCTTTGGGGTTCCAGC	DDR1_antisense	OTTSUST00000000853_antisense	VEGA database				70	61.43	780	protein amino acid phosphorylation(GO:0006468);cell adhesion(GO:0007155);transmembrane receptor protein tyrosine kinase signaling pathway(GO:0007169)	integral to plasma membrane(GO:0005887);membrane(GO:0016020)	nucleotide binding(GO:0000166);protein-tyrosine kinase activity(GO:0004713);transmembrane receptor protein tyrosine kinase activity(GO:0004714);receptor activity(GO:0004872);ATP binding(GO:0005524);transferase activity(GO:0016740)		Q08345	TRKE	Receptor tyrosine kinases (RTKs) play a key role in thecommunication of cells with their microenvironment. These molecules areinvolved in the regulation of cell growth, differentiation and metabolism.The protein encoded by this gene is a RTK that is widely expressed in normaland transformed epithelial cells and is activated by various types ofcollagen. This protein belongs to a subfamily of tyros…
Susc10000404	GGACCACTTCAAGAACTTGGGGAGACAGCAACAAGGTGTATATGTCCGTTTTGTCAGAGGGAATTGG	RNF125	AJ948608.1	GenBank	BLAST	2e-155	553	67	47.76	54941	ubiquitin cycle(GO:0006512);immune response(GO:0006955)	intracellular(GO:0005622)	nucleic acid binding(GO:0003676);protein binding(GO:0005515);zinc ion binding(GO:0008270);ligase activity(GO:0016874);metal ion binding(GO:0046872)		Q96EQ8	TRAC1	This gene encodes a novel E3 ubiquitin ligase that contains anN-terminal RING finger domain. The encoded protein may function as a positiveregulator in the T-cell receptor signaling pathway.
Susc10000405	GGGTGAGGAGAGACGTAGAGGATGGACATGGTTGTGCAGGAAGTCCGAACGAGGTGGAAA	VARS_antisense	OTTSUST00000000667_antisense	VEGA database				60	55	7407	translational elongation(GO:0006414);valyl-tRNA aminoacylation(GO:0006438)	intracellular(GO:0005622)	nucleotide binding(GO:0000166);valine-tRNA ligase activity(GO:0004832);valine-tRNA ligase activity(GO:0004832);protein binding(GO:0005515);ATP binding(GO:0005524);ligase activity(GO:0016874)	Aminoacyl-tRNA biosynthesis;Valine, leucine and isoleucine biosynthesis	P26640	VARS2	Aminoacyl-tRNA synthetases catalyze the aminoacylation of tRNA bytheir cognate amino acid. Because of their central role in linking aminoacids with nucleotide triplets contained in tRNAs, aminoacyl-tRNA synthetasesare thought to be among the first proteins that appeared in evolution. Theprotein encoded by this gene belongs to class-I aminoacyl-tRNA synthetasefamily and is located in the class III…
Susc10000406	GGTATGACCCTCAGAGGGCCAACAGCAACAGTGTCACTTCCGACCCCCACTTTGAG	BAT2	OTTSUST00000000546; OTTSUST00000000547	VEGA database				56	57.14	7916		nucleus(GO:0005634)	protein binding(GO:0005515)		P48634	G2	A cluster of genes, BAT1-BAT5, has been localized in the vicinityof the genes for TNF alpha and TNF beta. These genes are all within the humanmajor histocompatibility complex class III region. This gene hasmicrosatellite repeats which are associated with the age-at-onset ofinsulin-dependent diabetes mellitus (IDDM) and possibly thought to beinvolved with the inflammatory process of pancreatic bet…
Susc10000407	ATCTGCCGCTTCAAGCCTTGTAGTCACCCATGAAAAGACGAGTGTGACCAGGAAGAACAC	BTNL6	OTTSUST00000000483	VEGA database				60	50
Susc10000408	GCGGCCAGAAAGCCGGCGCGCCCGAACGCCATGATTCCTCTGGAGAAGCCGGGCAGC	STK17A	BW972229.1	GenBank	GeneID or RefSeq Search			57	70.18	9263	protein amino acid phosphorylation(GO:0006468);apoptosis(GO:0006915);induction of apoptosis(GO:0006917);protein kinase cascade(GO:0007243)	nucleus(GO:0005634)	nucleotide binding(GO:0000166);protein serine/threonine kinase activity(GO:0004674);ATP binding(GO:0005524);transferase activity(GO:0016740)		Q9UEE5	DRAK1	This gene is a member of the DAP kinase-related apoptosis-inducingprotein kinase family and encodes an autophosphorylated nuclear protein witha protein kinase domain. The protein has apoptosis-inducing activity.
Susc10000409	ACTCTGTGTGTAGTGGGCTGCTCCAGCCAACACTGGTCCTATGGATTGCGCCCTGGAGGAAAGAGAAATG	GNRH1	NM_214274.1	GenBank	BLAST	2e-74	276	70	54.29	2796	signal transduction(GO:0007165);cell-cell signaling(GO:0007267);multicellular organismal development(GO:0007275);negative regulation of cell proliferation(GO:0008285)	extracellular region(GO:0005576);soluble fraction(GO:0005625)	luteinizing hormone-releasing factor activity(GO:0005183)	GnRH signaling pathway;Neuroactive ligand-receptor interaction	P01148	LNRH
Susc10000410	GGGACCCTGCATGGAGAGGTCTCTCTTCTTCCTTTGGGCATGGTTGGGTCTGAGTGTGATGCT	GIMAP5	AK237116.1	GenBank	BLAST	9e-77	287	63	55.56	55340		mitochondrion(GO:0005739);membrane(GO:0016020);integral to membrane(GO:0016021);outer membrane(GO:0019867)	nucleotide binding(GO:0000166);GTP binding(GO:0005525)		Q96F15	hIAN5	This gene encodes a protein belonging to the GTP-bindingsuperfamily and to the immuno-associated nucleotide (IAN) subfamily ofnucleotide-binding proteins. In humans, the IAN subfamily genes are locatedin a cluster at 7q36.1.
Susc10000411	GCTTCCCTGGTCCTAAAGGAAATGACGGTGCTCCTGGAAAGAATGGTGACAGAGG	COL3A1	AK235399.1	GenBank	GeneID or RefSeq Search			55	52.73	1281	phosphate transport(GO:0006817);circulation(GO:0008015);organ morphogenesis(GO:0009887)	collagen(GO:0005581);collagen type III(GO:0005586);cytoplasm(GO:0005737)	extracellular matrix structural constituent(GO:0005201)	Cell Communication;ECM-receptor interaction;Focal adhesion	P02461	FLJ34534	This gene encodes a fibrillar collagen that is found in extensibleconnective tissues such as skin, lung, and the vascular system, frequently inassociation with type I collagen. Mutations in this gene are associated withEhlers-Danlos syndrome type IV, and with aortic and arterial aneurysms.Although alternate transcripts have been detected for this gene, they are theresult of mutations; these mutat…
Susc10000412	ACCCACCTCCATTGGGGGTGTCATGGAGGCAGTCAGGCCTGGGCTACACAATCAC	SCARA5	AK238009.1	GenBank	GeneID or RefSeq Search			55	60	286133	phosphate transport(GO:0006817)	cytoplasm(GO:0005737);membrane(GO:0016020);integral to membrane(GO:0016021)	scavenger receptor activity(GO:0005044)		Q6ZMJ2	MGC45780
Susc10000413	GAGTGGCGTTGTGCCCACCATGCACTTTACGATCGCGGAGGGTTTCGTCAAGGCC	ADIPOR1	NM_001007193.1	GenBank	GeneID or RefSeq Search			55	60	51094	lipid metabolic process(GO:0006629);hormone-mediated signaling(GO:0009755);fatty acid oxidation(GO:0019395)	membrane(GO:0016020);integral to membrane(GO:0016021)	receptor activity(GO:0004872);hormone binding(GO:0042562);identical protein binding(GO:0042802);protein heterodimerization activity(GO:0046982)	Adipocytokine signaling pathway	Q96A54	TESBP1A	The adiponectin receptors, ADIPOR1 and ADIPOR2 (MIM 607946), serveas receptors for globular and full-length adiponectin (MIM 605441) andmediate increased AMPK (see MIM 602739) and PPAR-alpha (PPARA; MIM 170998)ligand activities, as well as fatty acid oxidation and glucose uptake byadiponectin (Yamauchi et al., 2003).[supplied by OMIM]
Susc10000414	CGGATCCTAGTGACTGGGGGCTCCGGGCTGGTGGGCAGAGCCATCCAGAAGGTGGTA	TSTA3	AK233148.1	GenBank	GeneID or RefSeq Search			57	64.91	7264	protein amino acid glycosylation(GO:0006486);leukocyte adhesion(GO:0007159);nucleotide-sugar metabolic process(GO:0009225);'de novo' GDP-L-fucose biosynthetic process(GO:0042351);cellular metabolic process(GO:0044237)	cytoplasm(GO:0005737)	electron carrier activity(GO:0009055);isomerase activity(GO:0016853);GDP-4-dehydro-D-rhamnose reductase activity(GO:0042356);GDP-L-fucose synthase activity(GO:0050577);coenzyme binding(GO:0050662)	Fructose and mannose metabolism	Q13630	P35B	Tissue specific transplantation antigen P35B is a NADP(H)-bindingprotein. It catalyze the two-step epimerase and the reductase reactions inGDP-D-mannose metabolism, converting GDP-4-keto-6-D-deoxymannose toGDP-L-fucose. GDP-L-fucose is the substrate of several fucosyltransferasesinvolved in the expression of many glycoconjugates, including blood group ABHantigens and developmental adhesion antige…
Susc10000415	TAGCCTAGGAGCGGCCGCGTTCTACGTCAGGAGCCGCTGTCGCTTCGCTCGACCTCCCGAGCGAAATGGT	MDM2	AJ649372.1	GenBank	GeneID or RefSeq Search			70	64.29	4193	regulation of progression through cell cycle(GO:0000074);negative regulation of transcription from RNA polymerase II promoter(GO:0000122);protein complex assembly(GO:0006461);negative regulation of cell proliferation(GO:0008285);protein ubiquitination(GO:0016567);regulation of protein catabolic process(GO:0042176)	intracellular(GO:0005622);nucleus(GO:0005634);nucleoplasm(GO:0005654);nucleolus(GO:0005730)	ubiquitin-protein ligase activity(GO:0004842);protein binding(GO:0005515);zinc ion binding(GO:0008270);zinc ion binding(GO:0008270);ligase activity(GO:0016874);negative regulator of basal transcription activity(GO:0017163);enzyme binding(GO:0019899);metal ion binding(GO:0046872)	Cell cycle;Chronic myeloid leukemia;Glioma;Melanoma;Cell Cycle Checkpoints	Q00987	hdm2	This gene is a target gene of the transcription factor tumorprotein p53. The encoded protein is a nuclear phosphoprotein that binds andinhibits transactivation by tumor protein p53, as part of an autoregulatorynegative feedback loop. Overexpression of this gene can result in excessiveinactivation of tumor protein p53, diminishing its tumor suppressor function.This protein has E3 ubiquitin ligase …
Susc10000416	TAGAAAAAGACTCTCGGATCCGATTTGGCTTCCTCACAGTGACCAATCTAGGCGTGGAGAATATGAACCA	PTPN9	CJ010521.1	GenBank	GeneID or RefSeq Search			70	45.71	5780	protein amino acid dephosphorylation(GO:0006470);transport(GO:0006810)	intracellular(GO:0005622)	non-membrane spanning protein tyrosine phosphatase activity(GO:0004726);transporter activity(GO:0005215);hydrolase activity(GO:0016787)		P43378	MEG2	The protein encoded by this gene is a member of the proteintyrosine phosphatase (PTP) family. PTPs are known to be signaling moleculesthat regulate a variety of cellular processes including cell growth,differentiation, mitotic cycle, and oncogenic transformation. This PTPcontains an N-terminal domain that shares a significant similarity with yeastSEC14, which is a protein that has phosphatidylino…
Susc10000417	ACACAGCAGCAGCTCTTGACACCAGTCCCTCCACCCCATCCTTGTGATGCCCCAGTTTCAG	PDYN	NM_001004040.1	GenBank	BLAST	5e-163	571	61	57.38	5173	neuropeptide signaling pathway(GO:0007218);synaptic transmission(GO:0007268)	plasma membrane(GO:0005886)	opioid peptide activity(GO:0001515)		P01213	PENKB	The protein encoded by this gene is a preproprotein that isproteolytically processed to form the secreted opioid peptidesbeta-neoendorphin, dynorphin, leu-enkephalin, rimorphin, and leumorphin.These peptides are ligands for the kappa-type of opioid receptor. Dynorphinis involved in modulating responses to several psychoactive substances,including cocaine.
Susc10000418	GAAGTCCATCATCAAAGCCACCAACCTGTGCTTTGCGGAGCGGAACGTGTACACGTCGGAGGTGCTGGCC	SYMPK	DN118896.1	GenBank	GeneID or RefSeq Search			70	58.57	8189	cell adhesion(GO:0007155);biological_process(GO:0008150)	nucleus(GO:0005634);nucleoplasm(GO:0005654);cytoplasm(GO:0005737);tight junction(GO:0005923)	molecular_function(GO:0003674);protein binding(GO:0005515)	Tight junction	Q92797	SYM	This gene encodes a nuclear protein that functions in theregulation of polyadenylation and promotes gene expression. The protein formsa high-molecular weight complex with components of the polyadenylationmachinery. It is thought to serve as a scaffold for recruiting regulatoryfactors to the polyadenylation complex. It also participates in 3'-endmaturation of histone mRNAs, which do not undergo po…
Susc10000419	CAGTCAGAGGGCAGACCCTGCGAATATAACTCCAGAATCTACCAGAATGGGGAGAGTTTCCAGCCCAACT	CYR61	CJ020482.1	GenBank	GeneID or RefSeq Search			70	51.43	3491	regulation of cell growth(GO:0001558);patterning of blood vessels(GO:0001569);chemotaxis(GO:0006935);cell adhesion(GO:0007155);cell proliferation(GO:0008283);anatomical structure morphogenesis(GO:0009653)	extracellular region(GO:0005576)	insulin-like growth factor binding(GO:0005520);heparin binding(GO:0008201)		O00622	IGFBP10	CYR61 is a secreted, cysteine-rich, heparin-binding protein encodedby a growth factor-inducible immediate-early gene. Acting as anextracellular, matrix-associated signaling molecule, CYR61 promotes theadhesion of endothelial cells through interaction with integrin and augmentsgrowth factor-induced DNA synthesis in the same cell type.[supplied by OMIM]
Susc10000420	TTGCTTAGCATCCCAGTCCAGGAAAACGCCTATCCTGCGGGGCAGCTGCCTCAGTGACAGCGACTCTTTG	BTNL3_antisense	OTTSUST00000000490_antisense	VEGA database				70	57.14	10917	lipid metabolic process(GO:0006629)	membrane(GO:0016020);integral to membrane(GO:0016021)			Q6UXE8	BTNLR
Susc10000421	AGTGGCCTCATCCAGCATGTGTGTGTCTCTATCTTGCATCTACCTGCTCCTCTTGGCCTAGTCAGATGGA	MAPK10	CX061164.1	GenBank	GeneID or RefSeq Search			70	51.43	5602	protein amino acid phosphorylation(GO:0006468);signal transduction(GO:0007165);JNK cascade(GO:0007254)		nucleotide binding(GO:0000166);protein serine/threonine kinase activity(GO:0004674);JUN kinase activity(GO:0004705);MAP kinase activity(GO:0004707);MAP kinase kinase activity(GO:0004708);ATP binding(GO:0005524);transferase activity(GO:0016740)	Adipocytokine signaling pathway;Colorectal cancer;Epithelial cell signaling in Helicobacter pyloriinfection;ErbB signaling pathway;Fc epsilon RI signaling pathway;Focal adhesion;GnRH signaling pathway;Insulin signaling pathway;MAPK signaling pathway;Pancr	P53779	p54bSAPK	The protein encoded by this gene is a member of the MAP kinasefamily. MAP kinases act as an integration point for multiple biochemicalsignals, and are involved in a wide variety of cellular processes such asproliferation, differentiation, transcription regulation and development.This protein is a neuronal-specific form of c-Jun N-terminal kinases (JNKs).Through its phosphorylation and nuclear loc…
Susc10000422	CCCGACCTCTGCTCCTAAGGACCTGACAGTCATTACTCGAGAAGGGAAGCCTCGCACTGTCATTGTGAGC	DCC	AW414734.1	GenBank	GeneID or RefSeq Search			70	55.71	1630	neuron migration(GO:0001764);apoptosis(GO:0006915);induction of apoptosis(GO:0006917);cell cycle(GO:0007049);multicellular organismal development(GO:0007275);axonogenesis(GO:0007409);negative regulation of progression through cell cycle(GO:0045786)	integral to plasma membrane(GO:0005887);membrane(GO:0016020);axon(GO:0030424)	transmembrane receptor activity(GO:0004888);protein binding(GO:0005515)	Axon guidance;Colorectal cancer	P43146	CRCR1
Susc10000423	GCCGGGCCAAGAGACGTATGCAGTACAACCGGCGCTTTGTCAATGTTGTGCCCAC	FAU	NM_213937.1	GenBank	BLAST	6e-122	432	55	58.18	2197	translation(GO:0006412);translation(GO:0006412);protein modification process(GO:0006464);biological_process(GO:0008150)	cellular_component(GO:0005575);intracellular(GO:0005622);cytoplasm(GO:0005737);ribosome(GO:0005840);cytosolic small ribosomal subunit (sensu Eukaryota)(GO:0005843)	molecular_function(GO:0003674);RNA binding(GO:0003723);structural constituent of ribosome(GO:0003735);structural constituent of ribosome(GO:0003735)	Ribosome;Gene Expression;Influenza Infection;Translation	P35544;P62861	RPS30	This gene is the cellular homolog of the fox sequence in theFinkel-Biskis-Reilly murine sarcoma virus (FBR-MuSV). It encodes a fusionprotein consisting of the ubiquitin-like protein fubi at the N terminus andribosomal protein S30 at the C terminus. It has been proposed that the fusionprotein is post-translationally processed to generate free fubi and freeribosomal protein S30. Fubi is a member of…
Susc10000424	GACATGAAGACCAGCTTCAAGGGCGACTCCGGTGGGCCCCTCGTGTGCAAAAATG	GZMH	AK238642.1	GenBank	BLAST	1e-62	240	55	58.18	2999	proteolysis(GO:0006508);proteolysis(GO:0006508);apoptosis(GO:0006915);cytolysis(GO:0019835)	cytoplasm(GO:0005737)	serine-type endopeptidase activity(GO:0004252);serine-type endopeptidase activity(GO:0004252);peptidase activity(GO:0008233)		P20718	CTSGL2
Susc10000425	CAAAAATCAACAAATACCAGGCCAGGCTCTCAGTCGAGTGCTGGGAAGGGGAGGGAGGGAAAGGGAT	IL10RA	AK240564.1	GenBank	BLAST	6e-70	266	67	53.73	3587		plasma membrane(GO:0005886);integral to membrane(GO:0016021)	receptor activity(GO:0004872);interleukin-10 receptor activity(GO:0004920);protein binding(GO:0005515)	Cytokine-cytokine receptor interaction;Jak-STAT signaling pathway	Q13651	IL10R	The protein encoded by this gene is a receptor for interleukin 10.This protein is structurally related to interferon receptors. It has beenshown to mediate the immunosuppressive signal of interleukin 10, and thusinhibits the synthesis of proinflammatory cytokines. This receptor isreported to promote survival of progenitor myeloid cells through the insulinreceptor substrate-2/PI 3-kinase/AKT pathw…
Susc10000426	TTCCTTTGCCTGCTTCAGGCGCCGCGCCTTCCTTCTCCTCCCCCAGCTGTTTGCTGCAGCCTTC	ATP6V1G2_antisense	OTTSUST00000000762_antisense	VEGA database				64	62.5	534	ATP biosynthetic process(GO:0006754);ion transport(GO:0006811);proton transport(GO:0015992)		protein binding(GO:0005515);hydrogen ion transporter activity(GO:0015078);hydrolase activity(GO:0016787);metal ion binding(GO:0046872)	Cholera - Infection;Epithelial cell signaling in Helicobacter pyloriinfection;Oxidative phosphorylation	O95670	VMA10	This gene encodes a component of vacuolar ATPase (V-ATPase), amultisubunit enzyme that mediates acidification of intracellular compartmentsof eukaryotic cells. V-ATPase dependent acidification is necessary for suchintracellular processes as protein sorting, zymogen activation,receptor-mediated endocytosis, and synaptic vesicle proton gradientgeneration. V-ATPase is composed of a cytosolic V1 doma…
Susc10000427	AGGATTCCCAGGGCAAGAAGCACGAAGGGCAAGAGGCCACTGGACTTCATGGCGAGA	SLPI	CF368547.1	GenBank	GeneID or RefSeq Search			57	57.89	6590			serine-type endopeptidase inhibitor activity(GO:0004867)		P03973	WFDC4	This gene encodes a secreted inhibitor which protects epithelialtissues from serine proteases. It is found in various secretions includingseminal plasma, cervical mucus, and bronchial secretions, and has affinityfor trypsin, leukocyte elastase, and cathepsin G. Its inhibitory effectcontributes to the immune response by protecting epithelial surfaces fromattack by endogenous proteolytic enzymes; t…
Susc10000428	CGACCCGGCCAGTCAGCAACCTGGACCGTCCTGGTATCTGGGATAAGAAAGATTTC	NFIX	AK234856.1	GenBank	BLAST	7e-154	545	56	55.36	4784	DNA replication(GO:0006260);DNA replication(GO:0006260);transcription(GO:0006350);regulation of transcription, DNA-dependent(GO:0006355);regulation of transcription, DNA-dependent(GO:0006355);transcription from RNA polymerase II promoter(GO:0006366)	intracellular(GO:0005622);nucleus(GO:0005634);nucleus(GO:0005634)	transcription factor activity(GO:0003700);transcription factor activity(GO:0003700);RNA polymerase II transcription factor activity, enhancer binding(GO:0003705)		Q14938	NF1A
Susc10000429	GAAGTCATCGGGAGACCTGTAGAACAGTGCCCTTCAGCCAGACAATTACCCACGAAGATTGCGAGAAAGC	CER1	BG383313.1	GenBank	GeneID or RefSeq Search			70	51.43	9350	biological_process(GO:0008150);negative regulation of cell proliferation(GO:0008285);anterior/posterior axis specification(GO:0009948);negative regulation of BMP signaling pathway(GO:0030514);cell migration involved in gastrulation(GO:0042074)	extracellular region(GO:0005576);extracellular space(GO:0005615)	molecular_function(GO:0003674);cytokine activity(GO:0005125);protein binding(GO:0005515)	Wnt signaling pathway	O95813	MGC96951	This gene encodes a cytokine member of the cysteine knotsuperfamily, characterized by nine conserved cysteines and a cysteine knotregion. The cerberus-related cytokines, together with Dan and DRM/Gremlin,represent a group of bone morphogenetic protein (BMP) antagonists that canbind directly to BMPs and inhibit their activity.
Susc10000430	CATCCAGATCGGCAACCTCACCAACCTCGAGCGCCTCTACCTGAACCGCAACAAGATCGAGAAGATCCCC	LRRC8	CK468062.1	GenBank	GeneID or RefSeq Search			70	57.14	56262		membrane(GO:0016020);integral to membrane(GO:0016021)	protein binding(GO:0005515)		Q8IWT6	LRRC8
Susc10000431	ACAGGAGAGTCGAATTAGCGCTGGGACCTCACACACAAAATCATCTACCCGCCGGTGGGGGCAGAAGGGC	OLF42-3_antisense	OTTSUST00000000948_antisense	VEGA database				70	58.57
Susc10000432	ACGACAACATCTATCAACAGAAGATCAAGGACCTCCACAAAAAGTACTCGTACATCCGCAAGACCAGGCC	OTUB1	BW977037.1	GenBank	GeneID or RefSeq Search			70	47.14	55611	ubiquitin cycle(GO:0006512);immune response(GO:0006955)		cysteine-type peptidase activity(GO:0008234)	Biotin metabolism;Lysine degradation	Q96FW1	OTU1	The product of this gene is a member of the OTU (ovarian tumor)superfamily of predicted cysteine proteases. The encoded protein is a highlyspecific ubiquitin iso-peptidase, and cleaves ubiquitin from branchedpoly-ubiquitin chains but not from ubiquitinated substrates. It interactswith another ubiquitin protease and an E3 ubiquitin ligase that inhibitscytokine gene transcription in the immune syst…
Susc10000433	GACCAGCGAGCAGGTCAGGGGAGAAATTTCCAGGGCAGCTTCCCTGCAGCCTCTC	GSTM1	NM_001078684.1	GenBank	BLAST	5e-161	563	55	61.82	2944	metabolic process(GO:0008152)	cytoplasm(GO:0005737)	glutathione transferase activity(GO:0004364);glutathione transferase activity(GO:0004364);transferase activity(GO:0016740)	Glutathione metabolism;Metabolism of xenobiotics by cytochrome P450;Metabolism of xenobiotics	P09488	MU-1	Cytosolic and membrane-bound forms of glutathione S-transferase areencoded by two distinct supergene families. At present, eight distinctclasses of the soluble cytoplasmic mammalian glutathione S-transferases havebeen identified: alpha, kappa, mu, omega, pi, sigma, theta and zeta. Thisgene encodes a glutathione S-transferase that belongs to the mu class. The muclass of enzymes functions in the de…
Susc10000434	TGCATGACCCAAGCAGGCTGCAACCTGCTTAATGGGACTCGGGAAATTGGGCCCATCTCTCTGAGGG	PRV1	BP144767.1	GenBank	BLAST	8e-12	75.9	67	56.72	57126		membrane(GO:0016020)	GPI anchor binding(GO:0048503)		Q8N6Q3	PRV1	NB1, a glycosyl-phosphatidylinositol (GPI)-linked N-glycosylatedcell surface glycoprotein, was first described in a case of neonatalalloimmune neutropenia (Lalezari et al., 1971).[supplied by OMIM]
Susc10000435	GCTGGAGCAGCAGTGGTCGGCTGGATGACATCACTCATTTTTGAAGGGTAGGACT	CD200R1	AK232200.1	GenBank	BLAST	4e-45	182	55	52.73	131450		membrane(GO:0016020);integral to membrane(GO:0016021)	receptor activity(GO:0004872)		Q8TD46	OX2R	This gene encodes a receptor for the OX-2 membrane glycoprotein.Both the receptor and substrate are cell surface glycoproteins containing twoimmunoglobulin-like domains. This receptor is restricted to the surfaces ofmyeloid lineage cells and the receptor-substrate interaction may function asa myeloid downregulatory signal. Mouse studies of a related gene suggest thatthis interaction may control m…
Susc10000436	GCAAGGTTGGAAAGATGACTAAGCTGGAAGACCATCTGGAGGGGATCATCAACATCTTCCACC	S100A12	AK230982.1	GenBank	BLAST	5e-35	147	63	49.21	6283	xenobiotic metabolic process(GO:0006805);inflammatory response(GO:0006954);defense response to bacterium(GO:0042742);defense response to fungus(GO:0050832)	insoluble fraction(GO:0005626);cytosol(GO:0005829)	calcium ion binding(GO:0005509);zinc ion binding(GO:0008270)		P80511	p6	The protein encoded by this gene is a member of the S100 family ofproteins containing 2 EF-hand calcium-binding motifs. S100 proteins arelocalized in the cytoplasm and/or nucleus of a wide range of cells, andinvolved in the regulation of a number of cellular processes such as cellcycle progression and differentiation. S100 genes include at least 13 memberswhich are located as a cluster on chromos…
Susc10000437	AGTGTTGTTGGGAGTTCCTTTGGGAAAGGAGTCACATGCAGCCCAACTACAGATCCTTATGGAATTCCTC	COP1	CV864539.1	GenBank	GeneID or RefSeq Search			70	47.14	114769	proteolysis(GO:0006508);regulation of apoptosis(GO:0042981)	intracellular(GO:0005622)	protein binding(GO:0005515);caspase activity(GO:0030693)
Susc10000439	GAGTCGGAGGTTGCAGTGAGCCGAGACTGCGCCATTGCACACCAGCCTGGGTGAC	SLC14A1	BP150650.1	GenBank	BLAST	1e-173	611	55	63.64	6563	transport(GO:0006810);water transport(GO:0006833);urea transport(GO:0015840);urea transport(GO:0015840)	plasma membrane(GO:0005886);integral to plasma membrane(GO:0005887);integral to membrane(GO:0016021)	water transporter activity(GO:0005372);urea transporter activity(GO:0015204);urea transporter activity(GO:0015204)		Q13336	UTE
Susc10000440	CATCCCCCTCAACGCCATTCTGACGAGCAACAGCGGCTTCACGTACTCCACTCCCGCCTTCTCCGAGGA	FLT1	AJ245445.1	GenBank	BLAST	6e-68	260	69	60.87	2321	patterning of blood vessels(GO:0001569);protein amino acid phosphorylation(GO:0006468);transmembrane receptor protein tyrosine kinase signaling pathway(GO:0007169);multicellular organismal development(GO:0007275);pregnancy(GO:0007565);positive regulation of cell proliferation(GO:0008284);cell migration(GO:0016477);cell differentiation(GO:0030154)	extracellular space(GO:0005615);integral to plasma membrane(GO:0005887);membrane(GO:0016020)	nucleotide binding(GO:0000166);receptor activity(GO:0004872);vascular endothelial growth factor receptor activity(GO:0005021);ATP binding(GO:0005524);transferase activity(GO:0016740);identical protein binding(GO:0042802)	Cytokine-cytokine receptor interaction;Focal adhesion	P17948	VEGFR1	Oncogene FLT belongs to the src gene family and is related tooncogene ROS (MIM 165020). Like other members of this family, it showstyrosine protein kinase activity that is important for the control of cellproliferation and differentiation. The sequence structure of the FLT generesembles that of the FMS gene (MIM 164770); hence, Yoshida et al. (1987)proposed the name FLT as an acronym for FMS-like…
Susc10000441	ACCCAAGAGGAACACTGTCCCAAGCTGTTGATACACTCTATGTCAAGGCAGCAAGGCTCAAGGC	IL26	DQ995650.1	GenBank	BLAST	3e-35	149	64	51.56	55801	immune response(GO:0006955);cell-cell signaling(GO:0007267)	extracellular region(GO:0005576);extracellular space(GO:0005615);soluble fraction(GO:0005625)	cytokine activity(GO:0005125)	Cytokine-cytokine receptor interaction;Jak-STAT signaling pathway	Q9NPH9	IL-26	This gene was identified by its overexpression specifically inherpesvirus samimiri-transformed T cells. The encoded protein is a member ofthe IL10 family of cytokines. It is a secreted protein and may function as ahomodimer. This protein is thought to contribute to the transformed phenotypeof T cells after infection by herpesvirus samimiri.
Susc10000442	AGGACCAGACACAAAAGAATGCAGACTACAAATCCGACCGCCCCGTCTGCCGACA	PRR3	OTTSUST00000001085	VEGA database				55	54.55	80742			nucleic acid binding(GO:0003676);zinc ion binding(GO:0008270);metal ion binding(GO:0046872)		P79522	MGC161735
Susc10000443	TGGCCCAAGACCAGGGACAGGGTTTTGTCCCCCACCAGAGCCTGCACCCTAAGCA	PAFAH1B3	AK240098.1	GenBank	GeneID or RefSeq Search			55	61.82	5050	spermatogenesis(GO:0007283);nervous system development(GO:0007399);lipid catabolic process(GO:0016042)	soluble fraction(GO:0005625);cytoplasm(GO:0005737)	1-alkyl-2-acetylglycerophosphocholine esterase activity(GO:0003847);protein binding(GO:0005515);hydrolase activity, acting on ester bonds(GO:0016788)	Ether lipid metabolism;Glycerophospholipid metabolism	Q15102
Susc10000444	GGACTCCACTAATCGGCGGCGCCTTTCTGAGCTGCTGCGCTACCATACCTCCCAGTCTGGCGA	HSP90AB1	AF288819.1	GenBank	BLAST	6e-100	365	63	61.9	3326	protein folding(GO:0006457);response to unfolded protein(GO:0006986);positive regulation of nitric oxide biosynthetic process(GO:0045429)	cellular_component(GO:0005575);cytoplasm(GO:0005737);mitochondrion(GO:0005739)	nucleotide binding(GO:0000166);ATP binding(GO:0005524);nitric-oxide synthase regulator activity(GO:0030235);TPR domain binding(GO:0030911);unfolded protein binding(GO:0051082)	Antigen processing and presentation	P08238	HSPCB
Susc10000445	CCCTAGTGGCGTCATCCAGCTACCACTGTCTAGCTGCTCACGCTACCGTTCCTGCTACG	SEMA4G	AJ944002.1	GenBank	BLAST	3e-174	617	59	59.32	57715	multicellular organismal development(GO:0007275);nervous system development(GO:0007399);cell differentiation(GO:0030154)	membrane(GO:0016020);integral to membrane(GO:0016021)	receptor activity(GO:0004872)	Axon guidance	Q9NTN9	MGC102867	Semaphorins are a large family of conserved secreted and membraneassociated proteins which possess a semaphorin (Sema) domain and a PSI domain(found in plexins, semaphorins and integrins) in the N-terminal extracellularportion. Based on sequence and structural similarities, semaphorins are putinto eight classes: invertebrates contain classes 1 and 2, viruses have classV, and vertebrates contain c…
Susc10000446	TGCCAACCACCAATGGAAGCAGTAGTGGCAGTAACAGCAGCCTGGTATCCTCCAACAGC	PIAS1	AK230490.1	GenBank	GeneID or RefSeq Search			59	54.24	8554	transcription(GO:0006350);ubiquitin cycle(GO:0006512);signal transduction(GO:0007165);JAK-STAT cascade(GO:0007259);androgen receptor signaling pathway(GO:0030521);positive regulation of transcription, DNA-dependent(GO:0045893)	nucleus(GO:0005634)	DNA binding(GO:0003677);transcription coactivator activity(GO:0003713);transcription corepressor activity(GO:0003714);ATP-dependent RNA helicase activity(GO:0004004);protein binding(GO:0005515);zinc ion binding(GO:0008270);metal ion binding(GO:0046872);androgen receptor binding(GO:0050681)	Jak-STAT signaling pathway;Small cell lung cancer	O75925	ZMIZ3	This gene encodes a member of the mammalian PIAS [protein inhibitorof activated STAT-1 (signal transducer and activator of transcription-1)]family. This member contains a putative zinc-binding motif and a highlyacidic region. It inhibits STAT1-mediated gene activation and the DNA bindingactivity, binds to Gu protein/RNA helicase II/DEAD box polypeptide 21, andinteracts with androgen receptor (AR)…
Susc10000447	CTGTGTTTTCTCCGATCCTGGGCAGACGGCCCAGCGTCACCTGGTTCTGGCCCAGCTC	IL18BP	CJ013160.1	GenBank	GeneID or RefSeq Search			58	63.79	10068	biological_process(GO:0008150);T-helper 1 type immune response(GO:0042088)	cellular_component(GO:0005575);extracellular region(GO:0005576)	molecular_function(GO:0003674);interleukin-18 binding(GO:0042007);receptor antagonist activity(GO:0048019)		O95998	IL18BPa	The protein encoded by this gene is an inhibitor of theproinflammatory cytokine IL18. This protein binds to IL18, prevents thebinding of IL18 to its receptor, and thus inhibits IL18-induced IFN-gammaproduction. This protein is constitutively expressed and secreted inmononuclear cells. The expression of this protein can be enhanced byIFN-gamma. An elevated level of this protein is detected in the …
Susc10000448	TGGAAGAAACTGCCCAGGAAAAGGTGGCCGTGAGAGGGTAAGAGCCTGCAAGAACTCCAAGGGGATACTT	SBAB-353A11.2	OTTSUST00000000855	VEGA database				70	52.86
Susc10000449	CGATTTCGGATGTGAAGTTCAGCCAACAGTGGGAGGATATCATGACCAGAGACTATCTGACCGTC	PPP2R2B	NM_214025.1	GenBank	GeneID or RefSeq Search			65	49.23	5521	signal transduction(GO:0007165);cell death(GO:0008219)	protein phosphatase type 2A complex(GO:0000159)	protein phosphatase type 2A regulator activity(GO:0008601);protein phosphatase type 2A regulator activity(GO:0008601)	Long-term depression;Tight junction;Wnt signaling pathway	Q00005	SCA12	The product of this gene belongs to the phosphatase 2 regulatorysubunit B family. Protein phosphatase 2 is one of the four major Ser/Thrphosphatases, and it is implicated in the negative control of cell growth anddivision. It consists of a common heteromeric core enzyme, which is composedof a catalytic subunit and a constant regulatory subunit, that associateswith a variety of regulatory subunits…
Susc10000450	GGTGATTATCGGCAGCTAGTGCACGAGCTGGATGAGGCAGAGTACCGGGATATCC	PSME1	NM_214304.1	GenBank	BLAST	3e-153	537	55	56.36	5720	immune response(GO:0006955);antigen processing and presentation of exogenous antigen(GO:0019884)	proteasome complex (sensu Eukaryota)(GO:0000502);cytoplasm(GO:0005737);cytosol(GO:0005829);proteasome activator complex(GO:0008537)	protein binding(GO:0005515);proteasome activator activity(GO:0008538)	Antigen processing and presentation;Cell Cycle (Mitotic);Cell Cycle Checkpoints;DNA Replication;HIV Infection;Signaling by Wnt	Q06323	REGalpha	The 26S proteasome is a multicatalytic proteinase complex with ahighly ordered structure composed of 2 complexes, a 20S core and a 19Sregulator. The 20S core is composed of 4 rings of 28 non-identical subunits;2 rings are composed of 7 alpha subunits and 2 rings are composed of 7 betasubunits. The 19S regulator is composed of a base, which contains 6 ATPasesubunits and 2 non-ATPase subunits, and …
Susc10000451	TTCTCACGCACCTGCAGCTGCTCCGCGCGCGGGACATCATCACAGCATGGCACCCTTCCGCCCCTTTTCT	IRAK1	AJ583831.1	GenBank	BLAST	1e-144	513	70	62.86	3654	protein amino acid phosphorylation(GO:0006468);signal transduction(GO:0007165);signal transduction(GO:0007165);transmembrane receptor protein serine/threonine kinase signaling pathway(GO:0007178);activation of NF-kappaB-inducing kinase(GO:0007250);positive regulation of transcription(GO:0045941);protein amino acid autophosphorylation(GO:0046777);protein oligomerization(GO:0051259)	interleukin-1 receptor complex(GO:0045323)	nucleotide binding(GO:0000166);magnesium ion binding(GO:0000287);protein kinase activity(GO:0004672);protein serine/threonine kinase activity(GO:0004674);NF-kappaB-inducing kinase activity(GO:0004704);receptor activity(GO:0004872);protein binding(GO:0005515);ATP binding(GO:0005524);transcriptional activator activity(GO:0016563);transferase activity(GO:0016740);protein kinase binding(GO:0019901);p…	Apoptosis;Toll-like receptor signaling pathway;Signaling in Immune System	P51617	pelle	This gene encodes the interleukin-1 receptor-associated kinase 1,one of two putative serine/threonine kinases that become associated with theinterleukin-1 receptor (IL1R) upon stimulation. This gene is partiallyresponsible for IL1-induced upregulation of the transcription factor NF-kappaB. Alternatively spliced transcript variants encoding different isoforms havebeen found for this gene.
Susc10000452	CCTGCCAAGTTTGCTCCACAGATCATGCTTCCACATTATCTGTCTGGTGGGCACTTTATCTTTGGATTGC	KGF	AF217463.1	GenBank	GeneID or RefSeq Search			70	47.14	2252	regulation of progression through cell cycle(GO:0000074);signal transduction(GO:0007165);cell-cell signaling(GO:0007267);cell proliferation(GO:0008283);positive regulation of cell proliferation(GO:0008284);epidermis development(GO:0008544);response to wounding(GO:0009611)	extracellular region(GO:0005576)	growth factor activity(GO:0008083);growth factor activity(GO:0008083)	MAPK signaling pathway;Melanoma;Regulation of actin cytoskeleton;Signaling by FGFR	P21781	KGF	The protein encoded by this gene is a member of the fibroblastgrowth factor (FGF) family. FGF family members possess broad mitogenic andcell survival activities, and are involved in a variety of biologicalprocesses, including embryonic development, cell growth, morphogenesis,tissue repair, tumor growth and invasion. This protein is a potent epithelialcell-specific growth factor, whose mitogenic a…
Susc10000453	ATGGTCAAGGAGCTCCAGCATCATTGCATCATCCACGACGCCTGGAGCGGCATGCGGCAT	IL6R	NM_214403.1	GenBank	GeneID or RefSeq Search			60	58.33	3570	immune response(GO:0006955);cell surface receptor linked signal transduction(GO:0007166);multicellular organismal development(GO:0007275);cell proliferation(GO:0008283)	extracellular region(GO:0005576);interleukin-6 receptor complex(GO:0005896);membrane(GO:0016020)	receptor activity(GO:0004872);hematopoietin/interferon-class (D200-domain) cytokine receptor activity(GO:0004896);interleukin-6 receptor activity(GO:0004915);enzyme binding(GO:0019899)	Cytokine-cytokine receptor interaction;Hematopoietic cell lineage;Jak-STAT signaling pathway	P08887	MGC104991	Interleukin 6 (IL6) is a potent pleiotropic cytokine that regulatescell growth and differentiation and plays an important role in immuneresponse. The protein encoded by this gene is a subunit of the receptorcomplex for IL6. The IL6 receptor is a protein complex consisting of thisprotein and interleukin 6 signal transducer (IL6ST/GP130/IL6-beta), areceptor subunit also shared by many other cytokin…
Susc10000454	TTCTATGAGGACTCCGTCAGCACCACCAAGGACATCGCGGTGGAGGAAGACCTCACCAGCA	NCF4	AK237484.1	GenBank	GeneID or RefSeq Search			61	57.38	4689	electron transport(GO:0006118);immune response(GO:0006955);cell communication(GO:0007154)	cytosol(GO:0005829);membrane(GO:0016020);NADPH oxidase complex(GO:0043020)	phosphoinositide binding(GO:0035091);protein dimerization activity(GO:0046983)	Leukocyte transendothelial migration	Q15080	SH3PXD4	The protein encoded by this gene is a cytosolic regulatorycomponent of the superoxide-producing phagocyte NADPH-oxidase, amulticomponent enzyme system important for host defense. This protein ispreferentially expressed in cells of myeloid lineage. It interacts primarilywith neutrophil cytosolic factor 2 (NCF2/p67-phox) to form a complex withneutrophil cytosolic factor 1 (NCF1/p47-phox), which fur…
Susc10000455	TCCTGACTCTGATTGGAGTTCAAGGAACCCTACTAATGAGGAATGGACGTTGTTCCTGCATCAACACCAG	CXCL9	BX914993.2	GenBank	BLAST	5e-162	573	70	47.14	4283	chemotaxis(GO:0006935);inflammatory response(GO:0006954);immune response(GO:0006955);cellular defense response(GO:0006968);signal transduction(GO:0007165);G-protein coupled receptor protein signaling pathway(GO:0007186);cell-cell signaling(GO:0007267)	extracellular region(GO:0005576);extracellular space(GO:0005615)	chemokine activity(GO:0008009)	Cytokine-cytokine receptor interaction;Toll-like receptor signaling pathway	Q07325	crg-10	The function of this gene has not been specifically defined;however, it is thought to be involved in T cell trafficking. This gene hasbeen localized to 4q21 with INP10, which is also a member of the chemokinefamily of cytokines.
Susc10000456	AGGAACTTGTGCTGCATGCATCACTGGTGGCAACAGGTCCCTTGTAGCTAATCTTGCTGCTGCTAATTGT	ADK	DN107690.1	GenBank	GeneID or RefSeq Search			70	48.57	132	purine ribonucleoside salvage(GO:0006166);ribonucleoside monophosphate biosynthetic process(GO:0009156)		magnesium ion binding(GO:0000287);adenosine kinase activity(GO:0004001);kinase activity(GO:0016301);transferase activity(GO:0016740)	Purine metabolism;Nucleotide metabolism	P55263	AK	This gene encodes adenosine kinase, an abundant enzyme in mammaliantissues. The enzyme catalyzes the transfer of the gamma-phosphate from ATP toadenosine, thereby serving as a regulator of concentrations of bothextracellular adenosine and intracellular adenine nucleotides. Adenosine haswidespread effects on the cardiovascular, nervous, respiratory, and immunesystems and inhibitors of the enzyme c…
Susc10000457	CTGGGATCTGGGAAGACAAGGTAAAGCTCCCCTTTGTTCCTCACTGTCTGCTTCTCCCCAGCTTCGTGTC	RDBP	OTTSUST00000000691	VEGA database				70	54.29	7936	transcription(GO:0006350);regulation of transcription, DNA-dependent(GO:0006355);biological_process(GO:0008150)	nucleus(GO:0005634)	nucleotide binding(GO:0000166);RNA binding(GO:0003723);protein binding(GO:0005515)	Gene Expression;HIV Infection;Transcription	P18615	RDP	The protein encoded by this gene is part of a complex termednegative elongation factor (NELF) which represses RNA polymerase IItranscript elongation. This protein bears similarity to nuclear RNA-bindingproteins; however, it has not been demonstrated that this protein binds RNA.The protein contains a tract of alternating basic and acidic residues,largely arginine (R) and aspartic acid (D). The gen…
Susc10000458	TGCAGGCTGGGGTGAGACTAAAGGTACAGGGGACGATACCGTCCTGAACATGGCCTCCCTTAATGTCATC	MST1	CN154882.1	GenBank	GeneID or RefSeq Search			70	54.29	4485	proteolysis(GO:0006508);blood coagulation(GO:0007596);biological_process(GO:0008150)	cellular_component(GO:0005575)	molecular_function(GO:0003674);serine-type endopeptidase activity(GO:0004252);calcium ion binding(GO:0005509)		P26927	NF15S2
Susc10000459	GAGCCAGACAGATCCCACACCACCACAGCCCCAGCCAAACACAGCCAACCCCATC	RPP21	OTTSUST00000001093; OTTSUST00000001092; OTTSUST00000001094; OTTSUST00000001089; OTTSUST00000001091	VEGA database				55	61.82	79897	tRNA processing(GO:0008033)	nucleus(GO:0005634)	ribonuclease P activity(GO:0004526);protein binding(GO:0005515);hydrolase activity(GO:0016787)		Q9H633	FLJ22638
Susc10000460	TAGCTCAGTTAGAAGCCTTGTACCAGTCTTCTTGGGATAGCCAGTTTGTGAGTGGTGGGGAG	MAPK6	AF050176.1	GenBank	BLAST	1e-123	444	62	50	5597	protein amino acid phosphorylation(GO:0006468);cell cycle(GO:0007049);signal transduction(GO:0007165)	cytoplasm(GO:0005737)	nucleotide binding(GO:0000166);protein serine/threonine kinase activity(GO:0004674);MAP kinase activity(GO:0004707);protein binding(GO:0005515);ATP binding(GO:0005524);transferase activity(GO:0016740)		Q16659	p97MAPK	The protein encoded by this gene is a member of the Ser/Thr proteinkinase family, and is most closely related to mitogen-activated proteinkinases (MAP kinases). MAP kinases also known as extracellularsignal-regulated kinases (ERKs), are activated through proteinphosphorylation cascades and act as integration points for multiplebiochemical signals. This kinase is localized in the nucleus, and has …
Susc10000461	TTCTGCAGAAATAGATAGCTCCCAAATTATAACCAGCCCTCTTCCTCCAGTGTCTTCCCCTCCTCCTGC	PIK3C3	NM_001012956.1	GenBank	GeneID or RefSeq Search			69	49.28	5289	protein amino acid phosphorylation(GO:0006468)	phosphoinositide 3-kinase complex(GO:0005942)	nucleotide binding(GO:0000166);inositol or phosphatidylinositol kinase activity(GO:0004428);protein kinase activity(GO:0004672);protein binding(GO:0005515);ATP binding(GO:0005524);1-phosphatidylinositol-3-kinase activity(GO:0016303);transferase activity(GO:0016740);manganese ion binding(GO:0030145)	Inositol phosphate metabolism;Phosphatidylinositol signaling system;Regulation of autophagy;Signaling in Immune System	Q8NEB9	Vps34
Susc10000462	ATTTTCAGATGACGGAAGCCCCTGCTGATCTTGAACGGCCAACGTCCAGCTACCATGTTGGAACGTGTT	LAMA2	DT324398.1	GenBank	GeneID or RefSeq Search			69	50.72	3908	muscle development(GO:0007517);regulation of cell adhesion(GO:0030155);regulation of cell migration(GO:0030334);regulation of embryonic development(GO:0045995)	basement membrane(GO:0005604);basement membrane(GO:0005604);laminin-1 complex(GO:0005606)	receptor binding(GO:0005102);structural molecule activity(GO:0005198)	Cell Communication;ECM-receptor interaction;Focal adhesion;Small cell lung cancer	P24043	LAMM	Laminin, an extracellular protein, is a major component of thebasement membrane. It is thought to mediate the attachment, migration, andorganization of cells into tissues during embryonic development byinteracting with other extracellular matrix components. It is composed ofthree subunits, alpha, beta, and gamma, which are bound to each other bydisulfide bonds into a cross-shaped molecule. This g…
Susc10000463	ACTGCTACCAATGTGTCAGCCCATGGAAGCCAAGCTAACTCACCCTCAACTCCCAACTCAGCTGGTTCTT	PBX1	BX670108.2	GenBank	GeneID or RefSeq Search			70	51.43	5087	regulation of transcription, DNA-dependent(GO:0006355);transcription from RNA polymerase II promoter(GO:0006366);C21-steroid hormone biosynthetic process(GO:0006700);sex differentiation(GO:0007548);embryonic development(GO:0009790);cell differentiation(GO:0030154);hindbrain development(GO:0030902);regulation of transcriptional preinitiation complex formation(GO:0045898)	nucleus(GO:0005634);nucleus(GO:0005634)	transcription factor activity(GO:0003700);transcription factor activity(GO:0003700);protein binding(GO:0005515);protein binding(GO:0005515);sequence-specific DNA binding(GO:0043565)		P40424	MGC126627
Susc10000464	AAAACGGATAAGTGGATTGTTACATCCAGAACTCCCAGCCCAACCTGAATAATCTGACTGCCGTGG	GABBR1	OTTSUST00000000952	VEGA database				66	46.97	2550	protein modification process(GO:0006464);signal transduction(GO:0007165);negative regulation of adenylate cyclase activity(GO:0007194);gamma-aminobutyric acid signaling pathway(GO:0007214)	integral to plasma membrane(GO:0005887);membrane(GO:0016020);integral to membrane(GO:0016021);postsynaptic membrane(GO:0045211)	receptor activity(GO:0004872);GABA-B receptor activity(GO:0004965);GABA-B receptor activity(GO:0004965)	Neuroactive ligand-receptor interaction	Q9UBS5	hGB1a	Gamma-aminobutyric acid (GABA) is the main inhibitoryneurotransmitter in the mammalian central nervous system. GABA exerts itseffects through ionotropic [GABA(A/C)] receptors, to produce fast synapticinhibition, and metabotropic [GABA(B)] receptors, to produce slow, prolongedinhibitory signals. The GABA(B) receptor consists of a heterodimer of tworelated 7-transmembrane receptors, GABA(B) recepto…
Susc10000465	CAGAAACCTGGACCATGTCTACGACCGGCTTGCTCGGTACCGCTAGGCCCCACCCTT	CD37	AK239586.1	GenBank	GeneID or RefSeq Search			57	61.4	951	protein amino acid N-linked glycosylation(GO:0006487)	plasma membrane(GO:0005886);integral to plasma membrane(GO:0005887);integral to membrane(GO:0016021)		Hematopoietic cell lineage	P11049	TSPAN26	The protein encoded by this gene is a member of the transmembrane 4superfamily, also known as the tetraspanin family. Most of these members arecell-surface proteins that are characterized by the presence of fourhydrophobic domains. The proteins mediate signal transduction events thatplay a role in the regulation of cell development, activation, growth andmotility. This encoded protein is a cell s…
Susc10000466	GGCAGTGGACTGAGCACCGATGCTGGCTTCAACAGTGGACCAAGCAATGCTGCTGGCT	TROP	NM_213741.1	GenBank	BLAST	1e-112	404	58	58.62	7216	cell adhesion(GO:0007155);homophilic cell adhesion(GO:0007156);embryo implantation(GO:0007566)	plasma membrane(GO:0005886);integral to plasma membrane(GO:0005887)	protein binding(GO:0005515)		Q12816	MAGED3	This gene encodes a membrane protein that mediates apical celladhesion between trophoblastic cells and luminal epithelial cells of theendometrium and is implicated in the initial attachment during the process ofembryo implantation. This gene is related to the MAGED gene family bysequence similarity and chromosome location. Multiple alternatively splicedtranscript variants have been found for this…
Susc10000467	TCCTCACCGGTGCAGACAAGACCCACCACCAGATTGGCTGTGCCATCATCGCTGGCTTTCTGCACTACCT	EMR1	DB797771.1	GenBank	BLAST	1e-101	375	70	57.14	2015	cell adhesion(GO:0007155);signal transduction(GO:0007165);neuropeptide signaling pathway(GO:0007218)	integral to plasma membrane(GO:0005887);membrane(GO:0016020);integral to membrane(GO:0016021)	receptor activity(GO:0004872);G-protein coupled receptor activity(GO:0004930);G-protein coupled receptor activity(GO:0004930);calcium ion binding(GO:0005509)		Q14246	TM7LN3	This gene encodes a protein that has a domain resembling seventransmembrane G protein-coupled hormone receptors (7TM receptors) at itsC-terminus. The N-terminus of the encoded protein has six EGF-like modules,separated from the transmembrane segments by a serine/threonine-rich domain,a feature reminiscent of mucin-like, single-span, integral membraneglycoproteins with adhesive properties.
Susc10000468	GGGGAGGAGTGTAAAGTGCTCCCGGACCTGTCAGGATGGAGCTGCAGCAGTGGACACAAAGTCAAAACCA	FAM19A3	BGISUSX0000159745	PigGIS database (http://pig.genomics.org.cn)	BLAST	7e-58	231	70	55.71	284467					Q7Z5A8	TAFA3	This gene is a member of the TAFA family which is composed of fivehighly homologous genes that encode small secreted proteins. These proteinscontain conserved cysteine residues at fixed positions, and are distantlyrelated to MIP-1alpha, a member of the CC-chemokine family. The TAFA proteinsare predominantly expressed in specific regions of the brain, and arepostulated to function as brain-specifi…
Susc10000469	GTCTCGAATGCTGTATCTTACAGAACTCAGCACACTGGGATCTTGAAGATTGTGGCTCTGATGGTGGGCG	HRH4	NM_214122.1	GenBank	BLAST	2e-117	420	70	50	59340	signal transduction(GO:0007165);G-protein coupled receptor protein signaling pathway(GO:0007186);biological_process(GO:0008150)	membrane fraction(GO:0005624);membrane(GO:0016020);integral to membrane(GO:0016021)	rhodopsin-like receptor activity(GO:0001584);receptor activity(GO:0004872);histamine receptor activity(GO:0004969)	Neuroactive ligand-receptor interaction	Q9H3N8	MGC133027	Histamine is a ubiquitous messenger molecule released from mastcells, enterochromaffin-like cells, and neurons. Its various actions aremediated by histamine receptors H1, H2, H3 and H4. Histamine receptor H4belongs to the family 1 of G protein-coupled receptors and has the highesthomology to histamine receptor H3 among known G protein-coupled receptors.
Susc10000470	GGCTACGGTGCTCCTGAGTATGTCTAAAGGTGGAAGGCGCAAAGACAGTGTATGGGGCTCTGGAGGTGGG	PDCD4	DY410220.1	GenBank	GeneID or RefSeq Search			70	57.14	27250	apoptosis(GO:0006915);cell cycle(GO:0007049);cell aging(GO:0007569);negative regulation of transcription(GO:0016481);negative regulation of transcription(GO:0016481);negative regulation of JNK activity(GO:0043508);negative regulation of progression through cell cycle(GO:0045786)	nucleus(GO:0005634);nucleus(GO:0005634);cytoplasm(GO:0005737);cytosol(GO:0005829)	RNA binding(GO:0003723);protein binding(GO:0005515)		Q53EL6	MGC33047	This gene encodes a protein localized to the nucleus inproliferating cells. Expression of this gene is modulated by cytokines innatural killer and T cells. The gene product is thought to play a role inapoptosis but the specific role has not yet been determined. Two transcriptsencoding different isoforms have been identified.
Susc10000471	GATGGGATTCACACAGACAGCAGCACTTACCGGATTGTGCCTGGAGGCTATGCAGTGGT	CLC-2	AF093592.1	GenBank	GeneID or RefSeq Search			59	54.24	1181	ion transport(GO:0006811);chloride transport(GO:0006821)	membrane fraction(GO:0005624);integral to plasma membrane(GO:0005887);membrane(GO:0016020)	voltage-gated chloride channel activity(GO:0005247);chloride ion binding(GO:0031404)		P51788	EGMA
Susc10000472	ACCACCCACAGCATTAGCCTGCTACGCCTCAACTTTCACCATACATGCCGTGTGGCCTCCCAGCG	TNFSF7	NM_001044531.1	GenBank	BLAST	1e-16	83.8	65	58.46	970	induction of apoptosis(GO:0006917);immune response(GO:0006955);signal transduction(GO:0007165);cell-cell signaling(GO:0007267);cell proliferation(GO:0008283)	integral to membrane of membrane fraction(GO:0000299);extracellular space(GO:0005615);plasma membrane(GO:0005886);integral to plasma membrane(GO:0005887)	cytokine activity(GO:0005125);tumor necrosis factor receptor binding(GO:0005164)	Cytokine-cytokine receptor interaction	P32970	TNFSF7	The protein encoded by this gene is a cytokine that belongs to thetumor necrosis factor (TNF) ligand family. This cytokine is a ligand forTNFRSF27/CD27. It is a surface antigen on activated, but not on resting, Tand B lymphocytes. It induces proliferation of costimulated T cells, enhancesthe generation of cytolytic T cells, and contributes to T cell activation.This cytokine is also reported to pl…
Susc10000473	TCCAGACTCAGACCAGACCTTCTGGCGGCAAATGGATGTTTTCCTACGTAGGCTTTCCAGTAGAGCTGAA	IL17RB	BG384365.1	GenBank	GeneID or RefSeq Search			70	50	55540	regulation of cell growth(GO:0001558);defense response(GO:0006952)	cytoplasm(GO:0005737);integral to plasma membrane(GO:0005887);cell surface(GO:0009986);membrane(GO:0016020)	receptor activity(GO:0004872);interleukin receptor activity(GO:0004907)	Cytokine-cytokine receptor interaction	Q9NRM6	MGC5245	The protein encoded by this gene is a cytokine receptor. Thisreceptor specifically binds to IL17B and IL17E, but does not bind to IL17 andIL17C. This receptor has been shown to mediate the activation of NF-kappaBand the production of IL8 induced by IL17E. The expression of the ratcounterpart of this gene was found to be significantly up-regulated duringintestinal inflammation, which suggested the…
Susc10000474	GACTATGGCACCCCAACTTCAAGATCCAGATGATGATTCCCTGGCCATCCTTCGATTGCC	SP110	BI401990.1	GenBank	BLAST	4e-42	176	60	51.67	3431	transcription(GO:0006350);regulation of transcription, DNA-dependent(GO:0006355)	nucleus(GO:0005634)	DNA binding(GO:0003677);hematopoietin/interferon-class (D200-domain) cytokine receptor signal transducer activity(GO:0005062);protein binding(GO:0005515);zinc ion binding(GO:0008270);metal ion binding(GO:0046872)		Q9HB58	VODI	The nuclear body is a multiprotein complex that may have a role inthe regulation of gene transcription. This gene is a member of theSP100/SP140 family of nuclear body proteins and encodes a leukocyte-specificnuclear body component. The protein can function as an activator of genetranscription and may serve as a nuclear hormone receptor coactivator. Inaddition, it has been suggested that the prote…
Susc10000475	GGACAGCACTCATGAACATGGACCGAGAAGCCAAAGAATACTATGAAGTCATCATCCAAGCCAAGGACA	CDH20	DY413317.1	GenBank	GeneID or RefSeq Search			69	46.38	28316	homophilic cell adhesion(GO:0007156)	membrane(GO:0016020);integral to membrane(GO:0016021)	calcium ion binding(GO:0005509);protein binding(GO:0005515)		Q9HBT6	FLJ37047	This gene is a type II classical cadherin from the cadherinsuperfamily and one of three cadherin 7-like genes located in a cluster onchromosome 18. The encoded membrane protein is a calcium dependent cell-celladhesion glycoprotein comprised of five extracellular cadherin repeats, atransmembrane region and a highly conserved cytoplasmic tail. Type II(atypical) cadherins are defined based on their …
Susc10000476	GCCCTTGTACTCCCTGGTATTTGTCATTGGCCTGATCGGCAACATCCTGGTGGTCCTGGTCCTC	CCR1	NM_001001621.1	GenBank	GeneID or RefSeq Search			64	56.25	1230	chemotaxis(GO:0006935);inflammatory response(GO:0006954);immune response(GO:0006955);cell adhesion(GO:0007155);G-protein signaling, coupled to cyclic nucleotide second messenger(GO:0007187);elevation of cytosolic calcium ion concentration(GO:0007204);cell-cell signaling(GO:0007267);cytokine and chemokine mediated signaling pathway(GO:0019221)	plasma membrane(GO:0005886);plasma membrane(GO:0005886);integral to plasma membrane(GO:0005887)	rhodopsin-like receptor activity(GO:0001584);receptor activity(GO:0004872);protein binding(GO:0005515);C-C chemokine receptor activity(GO:0016493)	Cytokine-cytokine receptor interaction	P32246	SCYAR1	This gene encodes a member of the beta chemokine receptor family,which is predicted to be a seven transmembrane protein similar to Gprotein-coupled receptors. The ligands of this receptor include macrophageinflammatory protein 1 alpha (MIP-1 alpha), regulated on activation normal Texpressed and secreted protein (RANTES), monocyte chemoattractant protein 3(MCP-3), and myeloid progenitor inhibitory…
Susc10000477	GGGGAATTCTCTGGTAGGGGAGTGAATACTGAAGTCACAATCAGTTCTGGTGCACAATCGTTCTCATCGA	PCDHGB2	CV866418.1	GenBank	GeneID or RefSeq Search			70	47.14	56103	cell adhesion(GO:0007155);homophilic cell adhesion(GO:0007156)	membrane(GO:0016020);integral to membrane(GO:0016021)	calcium ion binding(GO:0005509);protein binding(GO:0005515)		Q9Y5G2	PCDH-GAMMA-B2	This gene is a member of the protocadherin gamma gene cluster, oneof three related clusters tandemly linked on chromosome five. These geneclusters have an immunoglobulin-like organization, suggesting that a novelmechanism may be involved in their regulation and expression. The gamma genecluster includes 22 genes divided into 3 subfamilies. Subfamily A contains 12genes, subfamily B contains 7 gene…
Susc10000478	TCACCCTATGGAGTGAAGCTTTGCGGCCGTGAATTCATCCGAGCGGTCATCTTTACC	RLN3	NM_001045679.1	GenBank	BLAST	2e-38	155	57	52.63	117579		extracellular region(GO:0005576)	hormone activity(GO:0005179)	Neuroactive ligand-receptor interaction	Q8WXF3	insl7	Relaxins are known endocrine and autocrine/paracrine hormones,belonging to the insulin gene superfamily. In the human there are threenon-allelic relaxin genes, RLN1, RLN2 and RLN3. RLN1 and RLN2 share highsequence homology. Relaxin is produced by the ovary, and targets themammalian reproductive system to ripen the cervix, elongate the pubicsymphysis and inhibit uterine contraction. It may have ad…
Susc10000479	TCGCAGGAGCTCCACGACTCCAGACAACTAGACTCTAAAGATGCCGCCTCTGACT	PPARGC-1	NM_213963.1	GenBank	GeneID or RefSeq Search			55	54.55	10891	thermoregulation(GO:0001659);cell glucose homeostasis(GO:0001678);gluconeogenesis(GO:0006094);electron transport(GO:0006118);transcription(GO:0006350);transcription initiation from RNA polymerase II promoter(GO:0006367);mRNA processing(GO:0006397);protein complex assembly(GO:0006461);mitochondrion organization and biogenesis(GO:0007005);digestion(GO:0007586);RNA splicing(GO:0008380);fatty acid ox…	nucleus(GO:0005634);DNA-directed RNA polymerase II, core complex(GO:0005665)	nucleotide binding(GO:0000166);DNA binding(GO:0003677);RNA binding(GO:0003723);transcription factor binding(GO:0008134);RNA polymerase II transcription mediator activity(GO:0016455);ligand-dependent nuclear receptor transcription coactivator activity(GO:0030374);androgen receptor binding(GO:0050681)	Adipocytokine signaling pathway;Insulin signaling pathway	Q9UBK2	PPARGC1	The protein encoded by this gene is a transcriptional coactivatorthat regulates the genes involved in energy metabolism. This proteininteracts with PPARgamma, which permits the interaction of this protein withmultiple transcription factors. This protein can interact with, and regulatethe activities of, cAMP response element binding protein (CREB) and nuclearrespiratory factors (NRFs). It provides…
Susc10000480	GTGTGTGACTGCGTCTCCCCAGGCCTCTTCGATGGCCTCACGTGGCTGGGTTACTGTAACAGCACCATGA	HTR6	BF189745.1	GenBank	GeneID or RefSeq Search			70	58.57	3362	signal transduction(GO:0007165);G-protein signaling, coupled to cyclic nucleotide second messenger(GO:0007187);synaptic transmission(GO:0007268)	integral to plasma membrane(GO:0005887);membrane(GO:0016020)	rhodopsin-like receptor activity(GO:0001584);receptor activity(GO:0004872);histamine receptor activity(GO:0004969);protein binding(GO:0005515)	Calcium signaling pathway;Neuroactive ligand-receptor interaction	P50406	5-HT6R
Susc10000481	TAAAAACTAACTGAAATGGAGTTCCTTCATGGCTTGGGGGTTAAGGATCCAGCATTGTCACTGCTGTGGC	ELL2	AK235891.1	GenBank	BLAST	1e-102	375	70	45.71	22936	transcription(GO:0006350);regulation of transcription, DNA-dependent(GO:0006355);RNA elongation from RNA polymerase II promoter(GO:0006368)	nucleus(GO:0005634);transcription elongation factor complex(GO:0008023)	RNA polymerase II transcription factor activity(GO:0003702)		O00472
Susc10000482	GCTATGACGGGGGCAACGACTGCCTGATGTACGACACTACCTGGTACTCGTCAGT	CLDN12	CN154711.1	GenBank	GeneID or RefSeq Search			55	56.36	9069	calcium-independent cell-cell adhesion(GO:0016338)	tight junction(GO:0005923);membrane(GO:0016020);integral to membrane(GO:0016021)	structural molecule activity(GO:0005198);identical protein binding(GO:0042802)		P56749
Susc10000483	AAAGCAACAGGGAGTCCACAGGAGTGCTCTAGGCTCACACCAGGGTTACCTGAAGCTC	MAPK1	AK237274.1	GenBank	BLAST	1e-133	478	58	55.17	5594	MAPKKK cascade(GO:0000165);protein amino acid phosphorylation(GO:0006468);induction of apoptosis(GO:0006917);chemotaxis(GO:0006935);response to DNA damage stimulus(GO:0006974);cell cycle(GO:0007049);signal transduction(GO:0007165);synaptic transmission(GO:0007268);organ morphogenesis(GO:0009887);cytosine metabolic process(GO:0019858);negative regulation of cell differentiation(GO:0045596)	nucleus(GO:0005634);cytoplasm(GO:0005737)	nucleotide binding(GO:0000166);phosphotyrosine binding(GO:0001784);protein serine/threonine kinase activity(GO:0004674);MAP kinase activity(GO:0004707);protein binding(GO:0005515);ATP binding(GO:0005524);transferase activity(GO:0016740)	Adherens junction;Axon guidance;Chronic myeloid leukemia;Colorectal cancer;Dorso-ventral axis formation;Endometrial cancer;ErbB signaling pathway;Fc epsilon RI signaling pathway;Focal adhesion;Gap junction;Glioma;GnRH signaling pathway;Insulin signaling p	P28482	p41mapk	The protein encoded by this gene is a member of the MAP kinasefamily. MAP kinases, also known as extracellular signal-regulated kinases(ERKs), act as an integration point for multiple biochemical signals, and areinvolved in a wide variety of cellular processes such as proliferation,differentiation, transcription regulation and development. The activation ofthis kinase requires its phosphorylation…
Susc10000484	CTGTCATCGAGCAGGGCCCCAGCTTCGCCTTCTTCATCCCCCTGGTGGTCCTCATCTCCATCT	NINJ1	BF441322.1	GenBank	GeneID or RefSeq Search			63	60.32	4814	cell adhesion(GO:0007155);nervous system development(GO:0007399);tissue regeneration(GO:0042246)	membrane(GO:0016020);integral to membrane(GO:0016021)	protein binding(GO:0005515)		Q92982	NINJURIN
Susc10000485	AAGTTCCGTCTCCTCACGATAATCGTCCCCATAGCCATAGGTGTAATCGTAGGGCCCTGT	COL11A2_antisense	OTTSUST00000000534_antisense	VEGA database				60	51.67	1302	skeletal development(GO:0001501);phosphate transport(GO:0006817);cell adhesion(GO:0007155);sensory perception of sound(GO:0007605);collagen fibril organization(GO:0030199)	collagen(GO:0005581);collagen type XI(GO:0005592);cytoplasm(GO:0005737)	structural molecule activity(GO:0005198);extracellular matrix structural constituent conferring tensile strength(GO:0030020)	Cell Communication;ECM-receptor interaction;Focal adhesion	P13942	STL3	This gene encodes one of the two alpha chains of type XI collagen,a minor fibrillar collagen. It is located on chromosome 6 very close to butseparate from the gene for retinoid X receptor beta. Type XI collagen is aheterotrimer but the third alpha chain is a post-translationally modifiedalpha 1 type II chain. Proteolytic processing of this type XI chain producesPARP, a proline/arginine-rich prote…
Susc10000486	TGCCACACCCTCGATGCCATAAACATGGCTTACAAGATCACCCGGCCGCTGGCCA	P2RY2	NM_001006591.1	GenBank	GeneID or RefSeq Search			55	58.18	5029	cell ion homeostasis(GO:0006873);signal transduction(GO:0007165);G-protein signaling, coupled to IP3 second messenger (phospholipase C activating)(GO:0007200)	integral to plasma membrane(GO:0005887);membrane(GO:0016020)	rhodopsin-like receptor activity(GO:0001584);receptor activity(GO:0004872);purinergic nucleotide receptor activity, G-protein coupled(GO:0045028)	Neuroactive ligand-receptor interaction	P41231	P2Y2R	The product of this gene belongs to the family of G-protein coupledreceptors. This family has several receptor subtypes with differentpharmacological selectivity, which overlaps in some cases, for variousadenosine and uridine nucleotides. This receptor is responsive to bothadenosine and uridine nucleotides. It may participate in control of the cellcycle of endometrial carcinoma cells. Three trans…
Susc10000487	TCCGTTGGAGAAATGACACTCGGACTTACCCTGTATCATGAAAACTGGTCGGGTGTCCCCAGCCC	SLA-DRB5_antisense	OTTSUST00000000505_antisense	VEGA database				65	53.85	3123	antigen processing and presentation of peptide or polysaccharide antigen via MHC class II(GO:0002504);immune response(GO:0006955);immune response(GO:0006955);antigen processing and presentation(GO:0019882)	membrane(GO:0016020);membrane(GO:0016020);integral to membrane(GO:0016021);MHC class II protein complex(GO:0042613)	MHC class II receptor activity(GO:0032395)	Antigen processing and presentation;Cell adhesion molecules (CAMs);Hematopoietic cell lineage;Type I diabetes mellitus	P04229;Q30134	HLA-DRB1*	HLA-DRB1 belongs to the HLA class II beta chain paralogues. Theclass II molecule is a heterodimer consisting of an alpha (DRA) and a betachain (DRB), both anchored in the membrane. It plays a central role in theimmune system by presenting peptides derived from extracellular proteins.Class II molecules are expressed in antigen presenting cells (APC: Blymphocytes, dendritic cells, macrophages). The…
Susc10000488	AACATCACAGCAAGAGGAACAGTAAAGGGGCACATCAGGAGAAGCATGAAACACATGGCCATAAAACTCC	CCL28	NM_001024695.1	GenBank	BLAST	9e-119	422	70	45.71	56477	chemotaxis(GO:0006935);immune response(GO:0006955);elevation of cytosolic calcium ion concentration(GO:0007204)	extracellular region(GO:0005576);extracellular space(GO:0005615)	chemokine activity(GO:0008009)	Cytokine-cytokine receptor interaction	Q9NRJ3	SCYA28	This gene belongs to the subfamily of small cytokine CC genes.Cytokines are a family of secreted proteins involved in immunoregulatory andinflammatory processes. The CC cytokines are proteins characterized by twoadjacent cysteines. The cytokine encoded by this gene displays chemotacticactivity for resting CD4 or CD8 T cells and eosinophils. The product of thisgene binds to chemokine receptors CCR…
Susc10000489	CGAGGCCTTGCTCCATGCTGACTGCGGCGGGAAAGAGGTGACCTGTGAGATCTCCCGCTACTTTCTCCAG	TAPBPL	BI340199.1	GenBank	GeneID or RefSeq Search			70	60	55080	antigen processing and presentation of endogenous peptide antigen via MHC class I(GO:0019885)	endoplasmic reticulum(GO:0005783);microsome(GO:0005792);membrane(GO:0016020);integral to membrane(GO:0016021)			Q9BX59	TAPBPR	Tapasin, or TAPBP (MIM 601962), is a member of thevariable-constant Ig superfamily that links major histocompatibility complex(MHC) class I molecules to the transporter associated with antigen processing(TAP; see MIM 170260) in the endoplasmic reticulum (ER). The TAPBP gene islocated near the MHC complex on chromosome 6p21.3. TAPBPR is a member of theIg superfamily that is localized on chromosome…
Susc10000490	CACGGATGGTCCTGATGACAAACAGCCCATCGCCAGCCTCCCAGGAGTGGCCAGA	ALAD	AK237320.1	GenBank	GeneID or RefSeq Search			55	61.82	210	porphyrin biosynthetic process(GO:0006779);heme biosynthetic process(GO:0006783);metabolic process(GO:0008152)		porphobilinogen synthase activity(GO:0004655);porphobilinogen synthase activity(GO:0004655);zinc ion binding(GO:0008270);lyase activity(GO:0016829);identical protein binding(GO:0042802);metal ion binding(GO:0046872)	Porphyrin and chlorophyll metabolism;Porphyrin metabolism	P13716	PBGS	The ALAD enzyme is composed of 8 identical subunits and catalyzesthe condensation of 2 molecules of delta-aminolevulinate to formporphobilinogen (a precursor of heme, cytochromes and other hemoproteins).ALAD catalyzes the second step in the porphyrin and heme biosyntheticpathway; zinc is essential for enzymatic activity. ALAD enzymatic activity isinhibited by lead and a defect in the ALAD structu…
Susc10000491	CTACTGAGAAAGTATCCCCTTGGAGTTCTTGCAGGCTCTTACCCTCTCACGGCCACCTTTTCCTGGGCAG	SBAB-353A11.2_antisense	OTTSUST00000000855_antisense	VEGA database				70	54.29
Susc10000492	TTCCAGGTTCGACAGCCTGCAGACATCCCACAGAACCCAGATGAAGTCTACGAGCTATACGATGACGTGG	PRAM1	DV227355.1	GenBank	BLAST	5e-97	359	70	52.86	84106	integrin-mediated signaling pathway(GO:0007229);regulation of neutrophil degranulation(GO:0043313)		lipid binding(GO:0008289)		Q96QH2	PRAM-1	The protein encoded by this gene is similar to FYN binding protein(FYB/SLAP-130), an adaptor protein involved in T cell receptor mediatedsignaling. This gene is expressed and regulated during normal myelopoiesis.The expression of this gene is induced by retinoic acid and is inhibited bythe expression of PML-RARalpha, a fusion protein of promyelocytic leukemia(PML) and the retinoic acid receptor-a…
Susc10000493	TTACAGCTGCAAGATTCCGCAACATACTTCTGTGCTCTCTGGGTTGTTACTATGAGCTCAATGGGGGT	TCRDV1.4	D49567	GenBank	GeneID or RefSeq Search			68	47.06
Susc10000494	GGCGGAGAAAATGGAGCCGGAGAGAGAGAGGAGGCCCAAGCGGGGGTGTGTGAGTGAGAG	PBX2_antisense	OTTSUST00000000680_antisense	VEGA database				60	63.33	5089	regulation of transcription, DNA-dependent(GO:0006355);anterior compartment specification(GO:0007387);posterior compartment specification(GO:0007388)	nucleus(GO:0005634)	transcription factor activity(GO:0003700);protein binding(GO:0005515);sequence-specific DNA binding(GO:0043565)		P40425	PBX2MHC	This gene encodes a ubiquitously expressed member of the TALE/PBXhomeobox family. It was identified by its similarity to a homeobox gene whichis involved in t(1;19) translocation in acute pre-B-cell leukemias. Thisprotein is a transcriptional activator which binds to the TLX1 promoter. Thegene is located within the major histocompatibility complex (MHC) onchromosome 6.
Susc10000495	AGTGGTGCCCCAGGGAAGCATGGCACACCAGGCAAGAAGGGGCCCAAGGGCAAGA	C1QTNF2	AY609840.1	GenBank	GeneID or RefSeq Search			55	63.64	114898	activation of MAPK activity(GO:0000187);phosphate transport(GO:0006817);positive regulation of glycogen biosynthetic process(GO:0045725);positive regulation of fatty acid oxidation(GO:0046321);positive regulation of glucose import(GO:0046326);protein homooligomerization(GO:0051260)	cytoplasm(GO:0005737)	receptor binding(GO:0005102)		Q9BXJ5	zacrp2
Susc10000496	AAGGACCCAAGCCATGTGCAGGCCATAGTTGCGAATCTTCCAAAAGGCTGTCGAAGGCTAAAAACCTCAT	ZPBP	NM_214106.1	GenBank	GeneID or RefSeq Search			70	48.57	11055	binding of sperm to zona pellucida(GO:0007339)	extracellular region(GO:0005576)			Q9BS86	ZPBP1
Susc10000497	CAGCCGCTTCCTCCGAGCACTGTACACCAAAGCACTATTCCTTCCAACCCGGACAGCAGCTCTG	PAX3	AY579430.1	GenBank	BLAST	1e-153	543	64	57.81	5077	regulation of transcription, DNA-dependent(GO:0006355);transcription from RNA polymerase II promoter(GO:0006366);apoptosis(GO:0006915);multicellular organismal development(GO:0007275);nervous system development(GO:0007399);sensory perception of sound(GO:0007605);organ morphogenesis(GO:0009887)	nucleus(GO:0005634)	transcription factor activity(GO:0003700);transcription factor activity(GO:0003700);sequence-specific DNA binding(GO:0043565)		P23760	WS1	This gene is a member of the paired box (PAX) family oftranscription factors. Members of the PAX family typically contain a pairedbox domain and a paired-type homeodomain. These genes play critical rolesduring fetal development. Mutations in paired box gene 3 are associated withWaardenburg syndrome, craniofacial-deafness-hand syndrome, and alveolarrhabdomyosarcoma. The translocation t(2;13)(q35;q…
Susc10000498	CTCTCTGTCCTTGGTCAAGTTGAGGGTCGGAGGAGCCATCTGGATGTTATCGGAGCTCTTTATAAGTTTC	CSF2RB	CB479801.1	GenBank	GeneID or RefSeq Search			70	48.57	1439	signal transduction(GO:0007165);respiratory gaseous exchange(GO:0007585);cytokine and chemokine mediated signaling pathway(GO:0019221)	membrane(GO:0016020);granulocyte macrophage colony-stimulating factor receptor complex(GO:0030526)	receptor activity(GO:0004872);interleukin-3 receptor activity(GO:0004912);interleukin-5 receptor activity(GO:0004914)	Apoptosis;Cytokine-cytokine receptor interaction;Jak-STAT signaling pathway	P32927	IL5RB	CSF2RB is a common beta chain of the high affinity receptor forIL-3, IL-5 and CSF. Defective CSF2RB has been reported to be associated withprotein alveolar proteinosis
Susc10000499	ATCATCTGCGACAACACGGGCATCACCGTCGTGTCCAAGAAAAACATCTTCATGTCCAACAGGTTCCCTC	MPO	BX674183.2	GenBank	GeneID or RefSeq Search			70	50	4353	anti-apoptosis(GO:0006916);defense response(GO:0006952);response to oxidative stress(GO:0006979);hydrogen peroxide catabolic process(GO:0042744)	nucleus(GO:0005634);lysosome(GO:0005764)	chromatin binding(GO:0003682);peroxidase activity(GO:0004601);peroxidase activity(GO:0004601);iron ion binding(GO:0005506);calcium ion binding(GO:0005509);oxidoreductase activity(GO:0016491)	Coumarine and phenylpropanoid biosynthesis;Methane metabolism;Phenylalanine metabolism	P05164		Myeloperoxidase (MPO) is a heme protein synthesized during myeloiddifferentiation that constitutes the major component of neutrophilazurophilic granules. Produced as a single chain precursor, myeloperoxidaseis subsequently cleaved into a light and heavy chain. The maturemyeloperoxidase is a tetramer composed of 2 light chains and 2 heavy chains.This enzyme produces hypohalous acids central to the…
Susc10000500	ATCCACATCGGATCAGTATGAACAGGCACAAGCCATCTGCAAAGTTTTAGCCACCGCTTTTGACTCTG	ITGB1BP1	AK239026.1	GenBank	BLAST	3e-159	561	68	47.06	9270	cell adhesion(GO:0007155);cell-matrix adhesion(GO:0007160);protein kinase cascade(GO:0007243);cell migration(GO:0016477)	ruffle(GO:0001726);cytosol(GO:0005829);membrane(GO:0016020);lamellipodium(GO:0030027)	protein C-terminus binding(GO:0008022)		O14713	ICAP1B	The cytoplasmic domains of integrins are essential for celladhesion. The protein encoded by this gene binds to the beta1 integrincytoplasmic domain. The interaction between this protein and beta1 integrinis highly specific. Two isoforms of this protein are derived fromalternatively spliced transcripts. The shorter form of this protein does notinteract with the beta1 integrin cytoplasmic domain. T…
Susc10000501	GTGCCCATCGTTAACCTCAGGGACGAGGTGCTGTTCCCCAGCTGGGAGGCCTTGTTCTCGGGCTCTGAGG	COL18A1	CN158642.1	GenBank	GeneID or RefSeq Search			70	62.86	80781	angiogenesis(GO:0001525);endothelial cell morphogenesis(GO:0001886);phosphate transport(GO:0006817);cell adhesion(GO:0007155);visual perception(GO:0007601);positive regulation of cell proliferation(GO:0008284);negative regulation of cell proliferation(GO:0008285);organ morphogenesis(GO:0009887);extracellular matrix organization and biogenesis(GO:0030198);positive regulation of cell migration(GO:0…	collagen(GO:0005581);basement membrane(GO:0005604);cytoplasm(GO:0005737);extracellular matrix(GO:0031012)	structural molecule activity(GO:0005198);extracellular matrix structural constituent(GO:0005201);protein binding(GO:0005515);zinc ion binding(GO:0008270);metal ion binding(GO:0046872)		P39060	MGC74745	This gene encodes the alpha chain of type XVIII collagen. Thiscollagen is one of the multiplexins, extracellular matrix proteins thatcontain multiple triple-helix domains (collagenous domains) interrupted bynon-collagenous domains. The proteolytically produced C-terminal fragment oftype XVIII collagen is endostatin, a potent antiangiogenic protein. Mutationsin this gene are associated with Knoblo…
Susc10000502	CTGCTCCCAGCGCGCAGACCGTCCGGAGGAGAAGATGGACTGGGGCGCGCTGCAGACCAT	GJB6	DB804311.1	GenBank	BLAST	8e-37	159	60	68.33	10804	immune response(GO:0006955);cell communication(GO:0007154);sensory perception of sound(GO:0007605);ear morphogenesis(GO:0042471)	extracellular region(GO:0005576);connexon complex(GO:0005922);membrane(GO:0016020);integral to membrane(GO:0016021)	antigen binding(GO:0003823);protein binding(GO:0005515);connexon channel activity(GO:0015285)	Cell Communication;Gap junction trafficking and regulation	O95452;P80419	HED	The connexin gene family codes for the protein subunits of gapjunction channels that mediate direct diffusion of ions and metabolitesbetween the cytoplasm of adjacent cells. Connexins span the plasma membrane 4times, with amino- and carboxy-terminal regions facing the cytoplasm.Connexin genes are expressed in a cell type-specific manner with overlappingspecificity. The gap junction channels have …
Susc10000503	GGGTCAAGCACTCGGTCACCGAGCAAATCGCAGCCTGCAAACCGGTGGCCACCGCTTTAGATTCTGTGG	PROM1	DY430693.1	GenBank	GeneID or RefSeq Search			69	59.42	8842	visual perception(GO:0007601);response to stimulus(GO:0050896)	extracellular space(GO:0005615);integral to plasma membrane(GO:0005887);microvillus(GO:0005902);brush border(GO:0005903);membrane(GO:0016020)			O43490	PROML1	The CD133 gene codes for a pentaspan transmembrane glycoprotein.The CD133 antigen appears to belong to a new molecular family of 5-TMproteins, as the characterization of the CD133 antigen and prominin in themouse were the first descriptions of a 5-TM glycoprotein structure. This""family"
Susc10000504	TCTGTCTTCTACTGCTAGCTCTTCAAAGAACTGTAGGGCTCGTGCTTTCTCCGTCCCCGAT	ABCF1_antisense	OTTSUST00000001049_antisense	VEGA database				61	50.82	23	translation(GO:0006412);inflammatory response(GO:0006954)		nucleotide binding(GO:0000166);ATP binding(GO:0005524);ATP binding(GO:0005524);translation factor activity, nucleic acid binding(GO:0008135);ATPase activity(GO:0016887);ATPase activity, coupled to transmembrane movement of substances(GO:0042626)		Q8NE71	ABC50	The protein encoded by this gene is a member of the superfamily ofATP-binding cassette (ABC) transporters. ABC proteins transport variousmolecules across extra- and intra-cellular membranes. ABC genes are dividedinto seven distinct subfamilies (ABC1, MDR/TAP, MRP, ALD, OABP, GCN20,White). This protein is a member of the GCN20 subfamily. Unlike other membersof the superfamily, this protein lacks t…
Susc10000505	AAGAACGAAGCTTTGATAGAAAAGAATGCTTTGTTTCTAGCCCCCTCCCACAGGTGTTGACCACTGCCTC	B7-H4	CO989176.1	GenBank	BLAST	1e-17	95.6	70	47.14	79679						VCTN1	B7H4 belongs to the B7 family (see CD80; MIM 112203) ofcostimulatory proteins. These proteins are expressed on the surface ofantigen-presenting cells and interact with ligands (e.g., CD28; MIM 186760)on T lymphocytes.[supplied by OMIM]
Susc10000507	CCAGAGGCCTGTGACTATGGGCTCTGATGGGGACAGGAGTCAGCAACTATGATGTACCTGA	GSTO1	NM_214050.1	GenBank	GeneID or RefSeq Search			61	54.1	9446	metabolic process(GO:0008152)	cytoplasm(GO:0005737);cytoplasm(GO:0005737)	glutathione transferase activity(GO:0004364);glutathione transferase activity(GO:0004364);monodehydroascorbate reductase (NADH) activity(GO:0016656);transferase activity(GO:0016740)	Glutathione metabolism;Metabolism of xenobiotics by cytochrome P450;Metabolism of xenobiotics	P78417	P28	This gene encodes a member of the theta class glutathioneS-transferase-like (GSTTL) protein family. In mouse, the encoded protein actsas a small stress response protein, likely involved in cellular redoxhomeostasis.
Susc10000508	CAGAACTGCGGCAAGAGGCACAAGAAGAGAACCTTCCTACGGCCACGCATCATCGGTGGGTCATCCTCGC	HGFAC	CK462442.1	GenBank	GeneID or RefSeq Search			70	58.57	3083	proteolysis(GO:0006508);cell motility(GO:0006928)	extracellular region(GO:0005576)	serine-type endopeptidase activity(GO:0004252);protein binding(GO:0005515)		Q04756	MGC138397	The protein encoded by this gene belongs to peptidase family S1. Itis first synthesized as an inactive single-chain precursor before beingactivated to a heterodimeric form by endoproteolytic processing. It acts asserine protease that converts hepatocyte growth factor to the active form.
Susc10000509	GCGCCTCTCCAAAACCCTGGTCGACATGGACATGGCCGACTACAGTGCTGCGCTGGACCCAGCC	HNF4A	NM_001044571.1	GenBank	GeneID or RefSeq Search			64	64.06	3172	transcription(GO:0006350);regulation of transcription from RNA polymerase II promoter(GO:0006357);lipid metabolic process(GO:0006629);blood coagulation(GO:0007596)	nucleus(GO:0005634)	transcription factor activity(GO:0003700);RNA polymerase II transcription factor activity(GO:0003702);steroid hormone receptor activity(GO:0003707);steroid binding(GO:0005496);protein binding(GO:0005515);zinc ion binding(GO:0008270);tRNA-pseudouridine synthase activity(GO:0016439);sequence-specific DNA binding(GO:0043565);metal ion binding(GO:0046872)	Maturity onset diabetes of the young	P41235;Q5QPB8;Q6B4V5;Q6B4V6;Q6B4V7	TCF14	The protein encoded by this gene is a nuclear transcription factorwhich binds DNA as a homodimer. The encoded protein controls the expressionof several genes, including hepatocyte nuclear factor 1 alpha, atranscription factor which regulates the expression of several hepatic genes.This gene may play a role in development of the liver, kidney, andintestines. Mutations in this gene have been associ…
Susc10000510	TTACAGAATTTCATCTGTCCTCTTGAGACCTGCATTGGTGCTCCCAAGCATAATCTCACCCGTGAGCTT	IL13RA2	DB799137.1	GenBank	BLAST	5e-92	339	69	46.38	3598		extracellular space(GO:0005615);soluble fraction(GO:0005625);membrane(GO:0016020);integral to membrane(GO:0016021)	receptor activity(GO:0004872);interleukin receptor activity(GO:0004907)	Jak-STAT signaling pathway	Q14627	IL13BP	The protein encoded by this gene is closely related to Il13RA1, asubuint of the interleukin 13 receptor complex. This protein binds IL13 withhigh affinity, but lacks cytoplasmic domain, and does not appear to functionas a signal mediator. It is reported to play a role in the internalization ofIL13.
Susc10000511	ATCCTAGGAATGCCTCTCTCCAGGCCCATGTGGTGCTGTCCTTCCAGGCCTACCCTACTGCCCGCTGCGT	IL17RC	DY426277.1	GenBank	GeneID or RefSeq Search			70	61.43	84818		membrane(GO:0016020);integral to membrane(GO:0016021)	receptor activity(GO:0004872)		Q8NAC3	MGC10763	This gene encodes a single-pass transmembrane protein that shareslimited similarity with the interleukin-17 receptor. Multiple alternativelyspliced transcript variants encoding different isoforms have been detectedfor this gene, but the full-length nature of only three have been determinedto date.
Susc10000512	AGCAGCGAGGCAGCCCAAAAAGCTGTCAGGATGACGCAGCGGCTGACTGTCTCTTTCTG	DDAH2	OTTSUST00000000613	VEGA database				59	57.63	23564	arginine catabolic process(GO:0006527);nitric oxide biosynthetic process(GO:0006809);anti-apoptosis(GO:0006916);nitric oxide mediated signal transduction(GO:0007263)		dimethylargininase activity(GO:0016403);hydrolase activity(GO:0016787)		O95865	NG30	This gene belongs to the dimethylarginine dimethylaminohydrolase(DDAH) gene family. The encoded enzyme plays a role in nitric oxidegeneration by regulating cellular concentrations of methylarginines, which inturn inhibit nitric oxide synthase activity.
Susc10000513	GAAAGTGAAGCCTGAGATTCGGCTGCTGATCGAGAAATGCAACACGGTCAAAATGTGGGTACAACTCCTG	PSME3	NM_214348.1	GenBank	GeneID or RefSeq Search			70	48.57	10197		proteasome complex (sensu Eukaryota)(GO:0000502);cytosol(GO:0005829);proteasome activator complex(GO:0008537)	proteasome activator activity(GO:0008538);identical protein binding(GO:0042802)	Cell Cycle (Mitotic);Cell Cycle Checkpoints;DNA Replication;HIV Infection;Signaling by Wnt	P61289	REG-GAMMA	The 26S proteasome is a multicatalytic proteinase complex with ahighly ordered structure composed of 2 complexes, a 20S core and a 19Sregulator. The 20S core is composed of 4 rings of 28 non-identical subunits;2 rings are composed of 7 alpha subunits and 2 rings are composed of 7 betasubunits. The 19S regulator is composed of a base, which contains 6 ATPasesubunits and 2 non-ATPase subunits, and …
Susc10000514	CTGCTCAACTTCCTGCGAAGGAAGGCAGAGGCCATGCTGGGACCCGGCCTGAACCCAGGCCAGAG	CSF1R	AJ944754.1	GenBank	GeneID or RefSeq Search			65	64.62	1436	protein amino acid phosphorylation(GO:0006468);signal transduction(GO:0007165);transmembrane receptor protein tyrosine kinase signaling pathway(GO:0007169);multicellular organismal development(GO:0007275);cell proliferation(GO:0008283)	plasma membrane(GO:0005886);integral to plasma membrane(GO:0005887)	nucleotide binding(GO:0000166);receptor activity(GO:0004872);macrophage colony stimulating factor receptor activity(GO:0005011);protein binding(GO:0005515);ATP binding(GO:0005524);transferase activity(GO:0016740)	Cytokine-cytokine receptor interaction;Hematopoietic cell lineage	P07333	FMS	The protein encoded by this gene is the receptor for colonystimulating factor 1, a cytokine which controls the production,differentiation, and function of macrophages. This receptor mediates most ifnot all of the biological effects of this cytokine. Ligand binding activatesthe receptor kinase through a process of oligomerization andtransphosphorylation. The encoded protein is a tyrosine kinase tr…
Susc10000515	TCTCGGGCCTCGGCCGGGAGTTACATTGACTGTCAGTATTGGGAGCGTCTGCTGG	PSMB8	OTTSUST00000000655	VEGA database				55	60	5696	proteolysis(GO:0006508);ubiquitin-dependent protein catabolic process(GO:0006511);immune response(GO:0006955)	cytosol(GO:0005829);proteasome core complex (sensu Eukaryota)(GO:0005839)	threonine endopeptidase activity(GO:0004298);protein binding(GO:0005515)	Cell Cycle (Mitotic);Cell Cycle Checkpoints;DNA Replication;HIV Infection;Signaling by Wnt	P28062	RING10	The proteasome is a multicatalytic proteinase complex with a highlyordered ring-shaped 20S core structure. The core structure is composed of 4rings of 28 non-identical subunits; 2 rings are composed of 7 alpha subunitsand 2 rings are composed of 7 beta subunits. Proteasomes are distributedthroughout eukaryotic cells at a high concentration and cleave peptides in anATP/ubiquitin-dependent process …
Susc10000516	GGACAAGTCACCACAGGACAGTACAGGATGCTTGCCAAAAGAGGTGGATATGTCTGGGTTGAAACTCAAG	HIF1A	EF070345.1	GenBank	GeneID or RefSeq Search			70	48.57	3091	response to hypoxia(GO:0001666);regulation of transcription, DNA-dependent(GO:0006355);signal transduction(GO:0007165);homeostatic process(GO:0042592);positive regulation of transcription(GO:0045941)	nucleus(GO:0005634)	RNA polymerase II transcription factor activity, enhancer binding(GO:0003705);signal transducer activity(GO:0004871);protein binding(GO:0005515);histone acetyltransferase binding(GO:0035035);protein heterodimerization activity(GO:0046982);protein heterodimerization activity(GO:0046982)	Renal cell carcinoma;mTOR signaling pathway	Q16665	PASD8	Hypoxia-inducible factor-1 (HIF1) is a transcription factor foundin mammalian cells cultured under reduced oxygen tension that plays anessential role in cellular and systemic homeostatic responses to hypoxia.HIF1 is a heterodimer composed of an alpha subunit and a beta subunit. Thebeta subunit has been identified as the aryl hydrocarbon receptor nucleartranslocator (ARNT). This gene encodes the a…
Susc10000517	TAAATCTCTGTCCACAGCCCGGGGCATTGCACACAAACGGTCTGTCGTCTCCCATATTTCATAAAGCAGA	ATF7	BX665085.2	GenBank	GeneID or RefSeq Search			70	48.57	11016	transcription(GO:0006350);regulation of transcription, DNA-dependent(GO:0006355);regulation of transcription, DNA-dependent(GO:0006355)	intracellular(GO:0005622);nucleus(GO:0005634);nucleus(GO:0005634)	nucleic acid binding(GO:0003676);transcription factor activity(GO:0003700);transcription factor activity(GO:0003700);zinc ion binding(GO:0008270);sequence-specific DNA binding(GO:0043565);metal ion binding(GO:0046872);protein dimerization activity(GO:0046983)		P17544	MGC57182
Susc10000518	GTGGACGAATGTCAGCAGAAACCAAAAATCTGTAAAAGTCGCGGCATCTGCATCAACACCCAGGGCA	EMR2	BE236123.1	GenBank	GeneID or RefSeq Search			67	49.25	30817	signal transduction(GO:0007165);G-protein coupled receptor protein signaling pathway(GO:0007186);neuropeptide signaling pathway(GO:0007218)	membrane(GO:0016020);integral to membrane(GO:0016021);integral to membrane(GO:0016021)	receptor activity(GO:0004872);G-protein coupled receptor activity(GO:0004930);G-protein coupled receptor activity(GO:0004930);calcium ion binding(GO:0005509)		Q9UHX3	DKFZp781B135	This gene encodes a member of the class B seven-span transmembrane(TM7) receptor family expressed predominantly by cells of the immune system.Family members are characterized by an extended extracellular region with avariable number of N-terminal epidermal growth factor (EGF)-like domainscoupled to a TM7 domain via a mucin-like spacer domain. This gene is closelylinked to the gene encoding egf-li…
Susc10000519	GTTGACGGATCATCCCTATGCCTCCCTGACCCTCCCAGATGACGCAGCGGCTGAC	DDAH2	OTTSUST00000000616; OTTSUST00000000611; OTTSUST00000000612; OTTSUST00000000614; OTTSUST00000000609; OTTSUST00000000615; OTTSUST00000000610	VEGA database				55	61.82	23564	arginine catabolic process(GO:0006527);nitric oxide biosynthetic process(GO:0006809);anti-apoptosis(GO:0006916);nitric oxide mediated signal transduction(GO:0007263)		dimethylargininase activity(GO:0016403);hydrolase activity(GO:0016787)		O95865	NG30	This gene belongs to the dimethylarginine dimethylaminohydrolase(DDAH) gene family. The encoded enzyme plays a role in nitric oxidegeneration by regulating cellular concentrations of methylarginines, which inturn inhibit nitric oxide synthase activity.
Susc10000520	GGGGGAAGATGGAGCCCTTCACCAATGATCGGCTTCAGCTCCCCAGGAATATGATTGAAAACAGCATG	LNPEP	BW962389.1	GenBank	GeneID or RefSeq Search			68	51.47	4012	proteolysis(GO:0006508);cell-cell signaling(GO:0007267);pregnancy(GO:0007565);protein catabolic process(GO:0030163)	intracellular(GO:0005622);membrane fraction(GO:0005624);microsome(GO:0005792);plasma membrane(GO:0005886);integral to plasma membrane(GO:0005887);perinuclear region of cytoplasm(GO:0048471)	aminopeptidase activity(GO:0004177);membrane alanyl aminopeptidase activity(GO:0004179);protein binding(GO:0005515);metallopeptidase activity(GO:0008237);zinc ion binding(GO:0008270);metal ion binding(GO:0046872)	Renin-angiotensin system	Q9UIQ6	PLAP	This gene encodes a zinc-dependent aminopeptidase that cleavesvasopressin, oxytocin, lys-bradykinin, met-enkephalin, dynorphin A and otherpeptide hormones. The protein can be secreted in maternal serum, reside inintracellular vesicles with the insulin-responsive glucose transporter GLUT4,or form a type II integral membrane glycoprotein. The protein catalyzes thefinal step in the conversion of ang…
Susc10000521	AGGACTGTCAACCAGTCACTCTGTCTCTAGCAGCGTCCTGACAGCTTGTCTTCGGGAGCTGCCCAGGCC	SLAMF9	DB797355.1	GenBank	GeneID or RefSeq Search			69	59.42	89886		membrane(GO:0016020);integral to membrane(GO:0016021)			Q96A28	SF2001	CD2 (MIM 186990) family members, such as SLAMF9, are encoded bygenes near the centromere of chromosome 1. They function as coreceptors forlymphocyte activation and/or adhesion via their extracellular and cytoplasmicdomains (Fennelly et al., 2001).[supplied by OMIM]
Susc10000522	TGGGCTGCACCTGTGTCACCCCCATCGTCCGCCATATTTCTTAAGAGCTTCTAGTCTGACCCCTGCT	IL17	NM_001005729.1	GenBank	BLAST	6e-63	238	67	55.22	3605	protein amino acid glycosylation(GO:0006486);apoptosis(GO:0006915);inflammatory response(GO:0006954);immune response(GO:0006955);cell-cell signaling(GO:0007267);cell death(GO:0008219)	extracellular region(GO:0005576);extracellular space(GO:0005615)	cytokine activity(GO:0005125)	Cytokine-cytokine receptor interaction	Q16552	IL17	The protein encoded by this gene is a proinflammatory cytokineproduced by activated T cells. This cytokine regulates the activities ofNF-kappaB and mitogen-activated protein kinases. This cytokine can stimulatethe expression of IL6 and cyclooxygenase-2 (PTGS2/COX-2), as well as enhancethe production of nitric oxide (NO). High levels of this cytokine areassociated with several chronic inflammatory…
Susc10000523	GCTCCATCCGGGACATCCTAGCCAAAGTGAAGCCTCTGGGGCCCCAGCTAGCTGACCCCGAGGTCTTC	CDSN	OTTSUST00000000804	VEGA database				68	63.24	1041						S	This gene encodes a protein found in corneodesmosomes, whichlocalize to human epidermis and other cornified squamous epithelia. Duringmaturation of the cornified layers, the protein undergoes a series ofcleavages, which are thought to be required for desquamation. The gene islocated in the major histocompatibility complex (MHC) class I region onchromosome 6.
Susc10000524	CAAATGAAAGCTCGACCAGAGAGATCTGTAAACGAACCGAAAGAAGACACCCCACCTGCACAGGAAACTG	TRAT1	BX669658.1	GenBank	BLAST	2e-40	170	70	48.57	50852	negative regulation of receptor recycling(GO:0001920);immune response(GO:0006955);cellular defense response(GO:0006968);signal transduction(GO:0007165);positive regulation of calcium-mediated signaling(GO:0050850);positive regulation of T cell receptor signaling pathway(GO:0050862);negative regulation of transport(GO:0051051)	plasma membrane(GO:0005886);integral to plasma membrane(GO:0005887);T cell receptor complex(GO:0042101)	transmembrane receptor protein tyrosine kinase adaptor protein activity(GO:0005068)		Q6PIZ9	TRIM
Susc10000525	TCCACCCCACGAACAGTGCGTTGAGCTACCTTCAGAGCCCCATCACGACCTCTCC	DUSP1	AK232967.1	GenBank	GeneID or RefSeq Search			55	60	1843	protein amino acid dephosphorylation(GO:0006470);response to oxidative stress(GO:0006979);cell cycle(GO:0007049)		non-membrane spanning protein tyrosine phosphatase activity(GO:0004726);protein binding(GO:0005515);hydrolase activity(GO:0016787);MAP kinase phosphatase activity(GO:0017017)	MAPK signaling pathway	P28562	PTPN10	The expression of DUSP1 gene is induced in human skin fibroblastsby oxidative/heat stress and growth factors. It specifies a protein withstructural features similar to members of the non-receptor-typeprotein-tyrosine phosphatase family, and which has significant amino-acidsequence similarity to a Tyr/Ser-protein phosphatase encoded by the late geneH1 of vaccinia virus. The bacterially expressed a…
Susc10000526	AGAACCAGGCTTCCCGTCGGTGCCGACACATGGAACTCGGGTGAAAGCGTCCTACTTTGACACATTTGAG	F2RL2	CJ030521.1	GenBank	GeneID or RefSeq Search			70	54.29	2151	signal transduction(GO:0007165);G-protein coupled receptor protein signaling pathway(GO:0007186);blood coagulation(GO:0007596);response to wounding(GO:0009611)	plasma membrane(GO:0005886);integral to plasma membrane(GO:0005887)	rhodopsin-like receptor activity(GO:0001584);phosphoinositide phospholipase C activity(GO:0004435);receptor activity(GO:0004872);thrombin receptor activity(GO:0015057)	Neuroactive ligand-receptor interaction;Hemostasis	O00254	PAR3	Coagulation factor II (thrombin) receptor-like 2 (F2RL2) is amember of the large family of 7-transmembrane-region receptors that couple toguanosine-nucleotide-binding proteins. F2RL2 is also a member of theprotease-activated receptor family and activated by thrombin. F2RL2 isactivated by proteolytic cleavage of its extracellular amino terminus. Thenew amino terminus functions as a tethered ligand…
Susc10000527	GCTTCCAAGACTCCAGACACATCCAAATGAGGCGCTGCATGTGGCAGTCTGCCTTTCT	MUC17	CN032969.1	GenBank	BLAST	9e-23	115	58	53.45	140453	biological_process(GO:0008150)	cellular_component(GO:0005575);membrane(GO:0016020);integral to membrane(GO:0016021)	extracellular matrix constituent, lubricant activity(GO:0030197)			MUC3	Membrane mucins, such as MUC17, function in epithelial cells toprovide cytoprotection, maintain luminal structure, provide signaltransduction, and confer antiadhesive properties upon cancer cells that losetheir apical/basal polarization.[supplied by OMIM]
Susc10000528	GAGGGCCCAGAGAGTCCAAGAGTGGAGGATCAAAGCCTAGAGCGGTATCCCGGGGG	SLC39A7	OTTSUST00000000704	VEGA database				56	62.5	7922	ion transport(GO:0006811);zinc ion transport(GO:0006829);metal ion transport(GO:0030001)	membrane fraction(GO:0005624);membrane(GO:0016020);integral to membrane(GO:0016021)	protein binding(GO:0005515);zinc ion binding(GO:0008270);metal ion transporter activity(GO:0046873)		Q92504	ZIP7	Zinc is an essential cofactor for more than 50 classes of enzymes.It is involved in protein, nucleic acid, carbohydrate, and lipid metabolism,as well as in the control of gene transcription, growth, development, anddifferentiation. Zinc cannot passively diffuse across cell membranes andrequires specific transporters, such as SLC39A7, to enter the cytosol fromboth the extracellular environment and…
Susc10000529	TTCCTCACTGCTCTCCAAATCCCGCTGCAGCCATTGCCGCAACCACGATGCCGAA	PRR3	OTTSUST00000001082; OTTSUST00000001081; OTTSUST00000001080	VEGA database				55	58.18	80742			nucleic acid binding(GO:0003676);zinc ion binding(GO:0008270);metal ion binding(GO:0046872)		P79522	MGC161735
Susc10000530	TGGGCACTGTTGTTTCCTCTCTACCCTTGACCCCATCTCAGAGTCCTTAATCACACCTGTAAAGTTCCCT	BTNL6I8_antisense	BX915187.2_antisense	GenBank	GeneID or RefSeq Search			70	48.57
Susc10000531	CTGCGGAAAGTGGAGCTACTCAGTCGTTCCGAGGACCTGGGAGGAGCACTCAGTACCCCAGGGGCTGG	FLJ20674	BI186846.1	GenBank	BLAST	5e-27	127	68	63.24	54621		integral to membrane(GO:0016021)				FLJ20674
Susc10000532	AAAGGTGGCCCACAGATTGCTTATGAACGCAGCTTTAGGTGGAAACTTGCTCACTTCCGTTATTTGTGCC	WWP1	BW978733.1	GenBank	GeneID or RefSeq Search			70	47.14	11059	protein modification process(GO:0006464);signal transduction(GO:0007165);central nervous system development(GO:0007417);negative regulation of transcription(GO:0016481);protein ubiquitination(GO:0016567);entry of virus into host cell(GO:0046718)	ubiquitin ligase complex(GO:0000151);intracellular(GO:0005622)	ubiquitin-protein ligase activity(GO:0004842);protein binding(GO:0005515);protein binding(GO:0005515);ligase activity(GO:0016874)	Dentatorubropallidoluysian atrophy (DRPLA);Ubiquitin mediated proteolysis	Q9H0M0	hSDRP1	WW domain-containing proteins are found in all eukaryotes and playan important role in the regulation of a wide variety of cellular functionssuch as protein degradation, transcription, and RNA splicing. This geneencodes a protein which contains 4 tandem WW domains and a HECT (homologousto the E6-associated protein carboxyl terminus) domain. The encoded proteinbelongs to a family of NEDD4-like pro…
Susc10000534	GGCGTTTGATATCATCTGCGACAACGTGGGGAAGGACTGGAGGCGGCTGGCTCGG	FADD	NM_001031797.1	GenBank	BLAST	3e-108	389	55	61.82	8772	cell surface receptor linked signal transduction(GO:0007166);induction of apoptosis via death domain receptors(GO:0008625);apoptotic program(GO:0008632);regulation of apoptosis(GO:0042981);positive regulation of I-kappaB kinase/NF-kappaB cascade(GO:0043123)	cytoplasm(GO:0005737)	signal transducer activity(GO:0004871);death receptor binding(GO:0005123);identical protein binding(GO:0042802)	Apoptosis;Toll-like receptor signaling pathway;Apoptosis	Q13158	MORT1	The protein encoded by this gene is an adaptor molecule thatinteracts with various cell surface receptors and mediates cell apoptoticsignals. Through its C-terminal death domain, this protein can be recruitedby TNFRSF6/Fas-receptor, tumor necrosis factor receptor, TNFRSF25, andTNFSF10/TRAIL-receptor, and thus it participates in the death signalinginitiated by these receptors. Interaction of this …
Susc10000535	TGTCGGGGCAGTGCTGAGACGCCAGCTTGTCTTGCAGCCCCAGACGGAGCCTGTAGATA	CYP21A2_antisense	OTTSUST00000000629_antisense	VEGA database				59	61.02	1589	electron transport(GO:0006118);C21-steroid hormone biosynthetic process(GO:0006700)	endoplasmic reticulum(GO:0005783);microsome(GO:0005792);membrane(GO:0016020)	monooxygenase activity(GO:0004497);steroid 21-monooxygenase activity(GO:0004509);steroid binding(GO:0005496);iron ion binding(GO:0005506);lipid binding(GO:0008289);oxygen binding(GO:0019825);heme binding(GO:0020037);metal ion binding(GO:0046872)	C21-Steroid hormone metabolism;Lipid and lipoprotein metabolism	P08686	P450c21B	This gene encodes a member of the cytochrome P450 superfamily ofenzymes. The cytochrome P450 proteins are monooxygenases which catalyze manyreactions involved in drug metabolism and synthesis of cholesterol, steroidsand other lipids. This protein localizes to the endoplasmic reticulum andhydroxylates steroids at the 21 position. Its activity is required for thesynthesis of steroid hormones includ…
Susc10000536	CTCCGCAGTTGGTCCCCTTCCCCTGCTAGCCACTGGCAAGTGACAATAAATCCTGTGAAAGGCGTAAAAA	MT-III	NM_214056.1	GenBank	BLAST	6e-79	289	70	51.43	4504	response to hypoxia(GO:0001666);electron transport(GO:0006118);metal ion homeostasis(GO:0006875);cell proliferation(GO:0008283);removal of superoxide radicals(GO:0019430);negative regulation of neurogenesis(GO:0050768)	synaptic vesicle(GO:0008021)	copper ion binding(GO:0005507);zinc ion binding(GO:0008270);electron carrier activity(GO:0009055);antioxidant activity(GO:0016209);metal ion binding(GO:0046872);iron-sulfur cluster binding(GO:0051536)		P25713	GRIF
Susc10000537	ATAGCTCCCGAGACCCCCATCCATCTGGCTACGTGCGTGGGTCGCTCTGAGGCCTCCCCCGACTCTTT	CYP21A2_antisense	OTTSUST00000000627_antisense	VEGA database				68	63.24	1589	electron transport(GO:0006118);C21-steroid hormone biosynthetic process(GO:0006700)	endoplasmic reticulum(GO:0005783);microsome(GO:0005792);membrane(GO:0016020)	monooxygenase activity(GO:0004497);steroid 21-monooxygenase activity(GO:0004509);steroid binding(GO:0005496);iron ion binding(GO:0005506);lipid binding(GO:0008289);oxygen binding(GO:0019825);heme binding(GO:0020037);metal ion binding(GO:0046872)	C21-Steroid hormone metabolism;Lipid and lipoprotein metabolism	P08686	P450c21B	This gene encodes a member of the cytochrome P450 superfamily ofenzymes. The cytochrome P450 proteins are monooxygenases which catalyze manyreactions involved in drug metabolism and synthesis of cholesterol, steroidsand other lipids. This protein localizes to the endoplasmic reticulum andhydroxylates steroids at the 21 position. Its activity is required for thesynthesis of steroid hormones includ…
Susc10000538	TGCCCAGCCCTGCCTGGCCCTGCTTTCTAATGTGGCGCTTGTGGCCTTGAAATAA	IgMh	U50148.1	GenBank	GeneID or RefSeq Search			55	56.36
Susc10000539	AAGAAGGTAGGAGAAGGGAGGGAGAGCTCAGAGGGGACGAGCCATCTTGACCGTAGGG	THRA	NM_214190.1	GenBank	GeneID or RefSeq Search			58	58.62	7067	cartilage condensation(GO:0001502);ossification(GO:0001503);regulation of transcription, DNA-dependent(GO:0006355);transcription from RNA polymerase II promoter(GO:0006366);regulation of heart contraction(GO:0008016);biological_process(GO:0008150);organ morphogenesis(GO:0009887);negative regulation of transcription(GO:0016481)	nucleus(GO:0005634)	transcription factor activity(GO:0003700);steroid hormone receptor activity(GO:0003707);thyroid hormone receptor activity(GO:0004887);protein binding(GO:0005515);zinc ion binding(GO:0008270);transcriptional repressor activity(GO:0016564);sequence-specific DNA binding(GO:0043565);metal ion binding(GO:0046872)	Neuroactive ligand-receptor interaction	P10827	c-ERBA-1	The protein encoded by this gene is a nuclear hormone receptor fortriiodothyronine. It is one of the several receptors for thyroid hormone, andhas been shown to mediate the biological activities of thyroid hormone.Knockout studies in mice suggest that the different receptors, while havingcertain extent of redundancy, may mediate different functions of thyroidhormone. Alternatively spliced transcr…
Susc10000540	TTCTCCTCCAAACCTTTACCCCATCCTCCTTCTCTTCCCCTGATTTCTGTCGCTATTTGAGAATGAGGGA	ERBB4	CK461864.1	GenBank	GeneID or RefSeq Search			70	47.14	2066	protein amino acid phosphorylation(GO:0006468);signal transduction(GO:0007165);transmembrane receptor protein tyrosine kinase signaling pathway(GO:0007169);multicellular organismal development(GO:0007275);cell proliferation(GO:0008283)	integral to plasma membrane(GO:0005887);membrane(GO:0016020)	nucleotide binding(GO:0000166);transmembrane receptor protein tyrosine kinase activity(GO:0004714);receptor activity(GO:0004872);protein binding(GO:0005515);ATP binding(GO:0005524);transferase activity(GO:0016740);protein heterodimerization activity(GO:0046982)	Calcium signaling pathway;Dorso-ventral axis formation;ErbB signaling pathway	Q15303	p180erbB4	This gene is a member of the Tyr protein kinase family and theepidermal growth factor receptor subfamily. It encodes a single-pass type Imembrane protein with multiple cysteine rich domains, a transmembrane domain,a tyrosine kinase domain, a phosphotidylinositol-3 kinase binding site and aPDZ domain binding motif. The protein binds to and is activated byneuregulins and other factors and induces a…
Susc10000541	CTGAGAGCACCAACATTCTGTATGAAGTGGCATTTCCTGGTCGAGTCCTGAAGTCCTATTCCGTCATCG	MLC	DY404716.1	GenBank	GeneID or RefSeq Search			69	49.28	23209	translation(GO:0006412);ion transport(GO:0006811);biological_process(GO:0008150)	integral to membrane of membrane fraction(GO:0000299);intracellular(GO:0005622);ribosome(GO:0005840);membrane(GO:0016020);integral to membrane(GO:0016021)	molecular_function(GO:0003674);structural constituent of ribosome(GO:0003735);ion channel activity(GO:0005216)		Q15049	VL	The function of this gene product is unknown; however, homology toother proteins suggests that it may be an integral membrane transporter.Mutations in this gene have been associated with megalencephalicleukoencephalopathy with subcortical cysts, an autosomal recessiveneurological disorder. Alternatively spliced transcript variants encodingdifferent isoforms have been identified.
Susc10000542	TTGCACGCTTCCTGCTTTTGTTCCCACTTCCTGTCTAGGCAGGATCATAGCAGAGAGGGGGCCCTTTTGG	PBX2	OTTSUST00000000681	VEGA database				70	54.29	5089	regulation of transcription, DNA-dependent(GO:0006355);anterior compartment specification(GO:0007387);posterior compartment specification(GO:0007388)	nucleus(GO:0005634)	transcription factor activity(GO:0003700);protein binding(GO:0005515);sequence-specific DNA binding(GO:0043565)		P40425	PBX2MHC	This gene encodes a ubiquitously expressed member of the TALE/PBXhomeobox family. It was identified by its similarity to a homeobox gene whichis involved in t(1;19) translocation in acute pre-B-cell leukemias. Thisprotein is a transcriptional activator which binds to the TLX1 promoter. Thegene is located within the major histocompatibility complex (MHC) onchromosome 6.
Susc10000543	ACACGTGTCCTCCCAACTCGGCTCTAGGCCCGTTGGTCCCGCTGTTACCAGCAATGGGTCGCTCTCGCCG	ZNF593	DN120790.1	GenBank	GeneID or RefSeq Search			70	64.29	51042	negative regulation of transcription from RNA polymerase II promoter(GO:0000122);transcription(GO:0006350);regulation of transcription, DNA-dependent(GO:0006355)	intracellular(GO:0005622);nucleus(GO:0005634)	nucleic acid binding(GO:0003676);DNA binding(GO:0003677);transcription corepressor activity(GO:0003714);zinc ion binding(GO:0008270);metal ion binding(GO:0046872)		O00488	ZT86
Susc10000544	CCACTCGGATGTCCATAATTCAGACAGACAATTTTCCCGCAGAGCCCAATTACATGGGCAGCAGGCA	PCDH17	DB787604.1	GenBank	GeneID or RefSeq Search			67	50.75	27253	cell adhesion(GO:0007155);homophilic cell adhesion(GO:0007156)	membrane(GO:0016020);integral to membrane(GO:0016021)	calcium ion binding(GO:0005509);protein binding(GO:0005515)		O14917	PCH68	This gene belongs to the protocadherin gene family, a subfamily ofthe cadherin superfamily. The encoded protein contains six extracellularcadherin domains, a transmembrane domain, and a cytoplasmic tail differingfrom those of the classical cadherins. The encoded protein may play a role inthe establishment and function of specific cell-cell connections in thebrain.
Susc10000545	TCTGCATCTTCTACACCCGCCCTCCGGAATGTAAACCTGGGGAAGACAGAAACCTGTCT	EHMT2_antisense	OTTSUST00000000608_antisense	VEGA database				59	52.54	10919	biological_process(GO:0008150);chromatin modification(GO:0016568)	cellular_component(GO:0005575);nucleus(GO:0005634)	protein binding(GO:0005515);methyltransferase activity(GO:0008168);zinc ion binding(GO:0008270);transferase activity(GO:0016740);histone-lysine N-methyltransferase activity(GO:0018024)	Lysine degradation	Q96KQ7	NG36/G9a	A cluster of genes, BAT1-BAT5, has been localized in the vicinityof the genes for TNF alpha and TNF beta. This gene is found near thiscluster; it was mapped near the gene for C2 within a 120-kb region thatincluded a HSP70 gene pair. These genes are all within the human majorhistocompatibility complex class III region. This gene was thought to be twodifferent genes, NG36 and G9a, adjacent to each …
Susc10000546	ACGGGAACCATTAAAGGACTGGCTGAAGGTGAGCATGGATTCCATGTCCATCAGTTTGG	SOD1	AY610279.1	GenBank	BLAST	2e-131	468	59	49.15	6647	superoxide metabolic process(GO:0006801);response to oxidative stress(GO:0006979);nervous system development(GO:0007399)	cytoplasm(GO:0005737)	copper, zinc superoxide dismutase activity(GO:0004785);copper ion binding(GO:0005507);zinc ion binding(GO:0008270);antioxidant activity(GO:0016209);oxidoreductase activity(GO:0016491);metal ion binding(GO:0046872)	Amyotrophic lateral sclerosis (ALS);Neurodegenerative Disorders	P00441	homodimer	The protein encoded by this gene binds copper and zinc ions and isone of two isozymes responsible for destroying free superoxide radicals inthe body. The encoded isozyme is a soluble cytoplasmic protein, acting as ahomodimer to convert naturally-occuring but harmful superoxide radicals tomolecular oxygen and hydrogen peroxide. The other isozyme is a mitochondrialprotein. Mutations in this gene ha…
Susc10000547	TTCCCTACGGAACAGACGCCGGCAATCCAGCATCCGTCGCCCGTTCCCATGCTAGGTCCTAGTCGCAAAA	PPT2_antisense	OTTSUST00000000604_antisense	VEGA database				70	58.57	9374	protein modification process(GO:0006464)	lysosome(GO:0005764)	palmitoyl-(protein) hydrolase activity(GO:0008474);hydrolase activity(GO:0016787)	Fatty acid elongation in mitochondria	Q9UMR5	G14	This gene encodes a member of the palmitoyl-protein thioesterasefamily. The encoded glycosylated lysosomal protein has palmitoyl-CoAhydrolase activity in vitro, but does not hydrolyze palmitate from cysteineresidues in proteins. Three transcript variants encoding different isoformshave been described for this gene, with one of the isoforms being inactive.
Susc10000548	TCTAGGAGGGAAATGGATGACTCCACGGGGGAGCAGTCACGCCTTTCTTGCCTTAGCACGAGAGAAGA	TNFSF13B	EF041845.1	GenBank	BLAST	2e-166	585	68	54.41	10673	B cell homeostasis(GO:0001782);signal transduction(GO:0007165);cell proliferation(GO:0008283);positive regulation of cell proliferation(GO:0008284);positive regulation of B cell proliferation(GO:0030890);T cell costimulation(GO:0031295);B cell costimulation(GO:0031296);positive regulation of T cell proliferation(GO:0042102);positive regulation of survival gene product activity(GO:0045885);immunog…	extracellular space(GO:0005615);soluble fraction(GO:0005625);integral to plasma membrane(GO:0005887);membrane(GO:0016020)	cytokine activity(GO:0005125);tumor necrosis factor receptor binding(GO:0005164)	Cytokine-cytokine receptor interaction	Q9Y275	delta BAFF	The protein encoded by this gene is a cytokine that belongs to thetumor necrosis factor (TNF) ligand family. This cytokine is a ligand forreceptors TNFRSF13B/TACI, TNFRSF17/BCMA, and TNFRSF13C/BAFFR. This cytokineis expressed in B cell lineage cells, and acts as a potent B cell activator.It has been also shown to play an important role in the proliferation anddifferentiation of B cells.
Susc10000549	CAAGACCATCAAGCTCAGCGGCTTCTCCGACATCCTCAAGGTGCGCGCGGCCGAGTTCAAGATCGACTTC	CXYorf3	CX056498.1	GenBank	GeneID or RefSeq Search			70	58.57	8227	regulation of transcription, DNA-dependent(GO:0006355);mRNA processing(GO:0006397);signal transduction(GO:0007165);RNA splicing(GO:0008380);B cell activation(GO:0042113)	cellular_component(GO:0005575);nucleus(GO:0005634);spliceosome(GO:0005681)	RNA binding(GO:0003723);protein binding(GO:0005515)		Q02040;Q5JQ74;Q5JQ76;Q8N6U9	XE7Y
Susc10000550	TGAGTGACAAGCGGTACCAACGGAAAGAGTCTGTTATCAGTTCTGTGCACACCAAGGTGAAATGGATAGC	P2RX7	CJ010828.1	GenBank	BLAST	7e-57	226	70	47.14	5027	ion transport(GO:0006811);signal transduction(GO:0007165)	integral to plasma membrane(GO:0005887);membrane(GO:0016020);integral to membrane(GO:0016021)	receptor activity(GO:0004872);receptor activity(GO:0004872);ATP-gated cation channel activity(GO:0004931);ion channel activity(GO:0005216);ATP binding(GO:0005524)	Calcium signaling pathway;Neuroactive ligand-receptor interaction	Q99572	P2X7	The product of this gene belongs to the family of purinoceptors forATP. This receptor functions as a ligand-gated ion channel and is responsiblefor ATP-dependent lysis of macrophages through the formation of membranepores permeable to large molecules. Activation of this nuclear receptor byATP in the cytoplasm may be a mechanism by which cellular activity can becoupled to changes in gene expressio…
Susc10000551	TGATTCGGAGTGCCTCACGAGGCTGTGCAGAAAAAGACGCTGTTCCCTAAGTGTGGCC	LEAP2	NM_213788.1	GenBank	BLAST	2e-103	373	58	55.17	116842	defense response to bacterium(GO:0042742)				Q969E1	LEAP-2
Susc10000552	GTACTTCTGTGCTCCCTCTCGTACAGATCACGAGGATAAACTCATCTTTGGAAAAGGGACTCAGCTGG	TCRDV1.5	D49568	GenBank	GeneID or RefSeq Search			68	48.53
Susc10000553	TCCCATGCATGTGTACTGTGGCAAGGGAGACTTTGAGGAAGAGATTCCAGTGGCTGAGCAGAAGGGCTCG	SNP	NM_001030288	GenBank	Human sequence			70	54.29	6693	response to protozoan(GO:0001562);negative regulation of type IV hypersensitivity(GO:0001808);chemotaxis(GO:0006935);cellular defense response(GO:0006968);negative regulation of cell adhesion(GO:0007162);establishment and/or maintenance of cell polarity(GO:0007163);cell surface receptor linked signal transduction(GO:0007166);induction of apoptosis by extracellular signals(GO:0008624);T cell costi…	uropod(GO:0001931);basement membrane(GO:0005604);extracellular space(GO:0005615);integral to plasma membrane(GO:0005887);external side of plasma membrane(GO:0009897);membrane(GO:0016020)	transmembrane receptor activity(GO:0004888);protein binding(GO:0005515);bacterial binding(GO:0008367)	Cell adhesion molecules (CAMs)	P16150	LSN	Sialophorin (leukosialin) is a major sialoglycoprotein on thesurface of human T lymphocytes, monocytes, granulocytes, and some Blymphocytes, which appears to be important for immune function and may bepart of a physiologic ligand-receptor complex involved in T-cellactivation.[supplied by OMIM]
[truncated: 3,231 more rows]
