# Supplementary material for: Transcriptome analysis of porcine PBMCs after in vitro stimulation by LPS or PMA/ionomycin using an expression array targeting the pig immune response
Source: BMC Genomics. 2010 May 11;11:292. doi: 10.1186/1471-2164-11-292 (PMC2881026; doi:10.1186/1471-2164-11-292)
Supplement: Additional file 5 — LPS-related gene networks. The file SLA_RI_Table_S5.xls is an excel file, which contains the network list obtained for LPS-related gene analysis. [file 1471-2164-11-292-S5.XLS]

## Sheet: SLA_RI_Table_S5
ID	Molecules in Network	Score	Focus Molecules	Top Functions
1	Akt,ARRB1,CCL22,CCR7,Cofilin,CXCL6,EIF4G1,HIF1A,HMGN2,HNRNPA1,HNRNPA2B1,Hsp70,HSP90AB1,HSPA5,HSPA6,IGHA1,Il8r,Immunoproteasome Pa28/20s,NPM1 (includes EG:4869),NQO1,PDK1,POU2AF1,PPIA,Proteasome,PSMB,PSMB3,PSMB7,PSMB8,PSME2,RAN,RPS2,SFRS1,TFRC,TOP2A,ZYX	49	28	Cell Death, Immunological Disease, Molecular Transport
2	ACO1,ARG1,C8,CCL4,CD14,CD55,CD97,CPT1A,CTSZ (includes EG:1522),CXCL3,FABP5,FTH1,GBP1 (includes EG:2633),HPSE,Ikb,IKK,IL1,IL-1R,IL-1R/TLR,IL1A,IL1B,IL1R2,IL1RAP,NFKBIB,PCDHGC3,PLA2G7,PPBP,Secretase gamma,SERPINB2,SLC2A3,TLR6,TLR8,Tnf receptor,TNFAIP6,UGCG	47	27	Immune Response, Cell-To-Cell Signaling and Interaction, Hematological System Development and Function
3	ATP1B1,ATP5G1,ATP6V0B,ATP6V1B2,ATPase,C1QA,CALM2,CD44,CFLAR,CTSL1,CXCL10,Fgf,FOLR1,FURIN,GAPDH,H+-transporting two-sector ATPase,IFITM1,IL1RN,LDL,LYN,Mmp,MMP9,MMP14,P38 MAPK,S100A9,SAMSN1,SDC1,SMPDL3A,Sod,Tgf beta,TGM3,THBS1,TIMP2,Trypsin,Vegf	42	25	Immunological Disease, Cancer, Renal and Urological Disease
4	ACTG1,Ap1,ARL4C,CCL3,CCL3L1,CD1A,CEBPA,CEBPB,CEBPD,CSF3,CSF1R,CXCL5,FOS,GC-GCR dimer,Glucocorticoid-GCR,HBB (includes EG:3043),LYZ,MGAT4A,Nfat,peptidase,PGD,Rar,Rxr,SCARB2,SIGLEC7,Smad,SPP1,STAT5a/b,SWI-SNF,TGFBI,Thyroid hormone receptor,TNFSF11,TXNIP,UPP1,VitaminD3-VDR-RXR	37	23	Immune Response, Embryonic Development, Connective Tissue Development and Function
5	ALCAM,Angiotensin II receptor type 1,C1q,C1R,C5AR1,CCL2,CCL8,CCR2,Complement component 1,CXCR4,ERK,ETS,Fibrin,G alphai,G-protein beta,GNLY,HCK,IgG,IL8,IL32,LAMP1,LGALS1,LTB,Mek,MS4A1,NADPH oxidase,NfkB-RelA,PF4,PLAUR,PTPRJ,RASSF1,SAA1,SAA@,SDC2,VCAN	35	22	Cellular Movement, Hematological System Development and Function, Immune Response
6	AXL,CD74,CST3,CTSS,CXCL2,HLA-DMA,HLA-DMB,HLA-DOB,HLA-DQA1,HLA-DQB1,HLA-DRA,HLA-DRB1,IFN Beta,Ifn gamma,IL12,Interferon alpha,IRF,IRF5,IRF8,ISG15 (includes EG:9636),ITM2B,LGMN,MHC Class II,MHC II-&beta;,Mhc2 Alpha,NF-&kappa;B,NFkB,Oas,SOCS1,SOCS3,TCR,Tlr,TNFAIP3,TNFRSF18,TXNRD1	35	22	Immune Response, Dermatological Diseases and Conditions, Genetic Disorder
7	AHR,Cbp/p300,Cyclin A,Cyclin E,DUT (includes EG:1854),E2f,E2F1,EPAS1,ERK1/2,GST,Hsp90,HSP90B1,ID3,IGJ,Igm,Jnk,KIAA0101,MCM6,MHC Class I,NEK6,Nos,p70 S6k,PCNA,PDIA4,PKIB,PRKACB,Rb,RRM2,SEMA7A,SLC1A5,SOD2,Tk,TNFRSF1A,TXN,UBE2C	33	21	Cellular Development, Cellular Growth and Proliferation, Skeletal and Muscular System Development and Function
8	ACAA1,ALDH7A1,beta-estradiol,BTN3A3,C11ORF82,CCL23,CD274,CTSZ (includes EG:1522),CXCL2,ERBB2,ETFB,FCGRT,FKBP15,GBP2,GBP1 (includes EG:14468),GBP4 (includes EG:115361),GNLY,IFNB1,IFNG,IL25,IL32,MPA2L,NFKBIB,NPM3,PI3,PMP2,POLR1D,S100A12,SAA1,SCUBE1,TLR5,TLR8,TNF,TRAFD1,ZFP36L2	27	18	Immunological Disease, Immune Response, Cell Signaling
9	CADM1,CBR3,CCL8,CDH22,CST4,CTNNB1,ENPP1,F2,F13A1,FABP5,FCN1,FPR2,HAS1,HGFAC,Hsp27,HTRA1,IGLL1,IL32,INDO,MAP3K7IP3,MEFV,NAGK,NFkB,PAPSS2,RNF130,SAA1,SDF4,SEC61G,STXBP1,TGFB1,TGFBR1,TSLP,UBE2S,VARS,VHL	25	17	Cellular Movement, Hematological System Development and Function, Immune Response
10	ACSL1,ADCY,AKR7A2,ALP,BIRC3,CA4,Calmodulin,CaMKII,Ck2,Creb,CUL5,EGR1,EMP1,GFPT1,Gsk3,hCG,HSPD1,Insulin,LDHA,LHB,MAP2K1/2,Myosin light chain,NFKB2,NFKBIA,Pdgf,PDGF BB,PI3K,PIK3R5,PIM1,Pka,PLC,RNA polymerase II,STAT,TNFRSF13B,Ubiquitin	23	16	Inflammatory Disease, Renal Nephritis, Renal and Urological Disease
11	Actin,APP,Calpain,CCT4,Cpla2,CTSB,CTSD,CYBB,Cytochrome c,F Actin,FN1,GBA,GSN,HTRA1,Ige,Integrin,Mapk,MARCKS (includes EG:4082),NCF4,P110,PIK3CD,Pkc(s),PLA2,Pld,PP2A,PSAP,Rac,Rap1,Ras,Ras homolog,Rsk,S100A10,SYK/ZAP,VAV,VCL	21	15	Lipid Metabolism, Molecular Transport, Small Molecule Biochemistry
12	12-hydroxyeicosatetraenoic acid,ALPL,ARL4C,C13ORF15,CASP3,Caspase,CEACAM1,CFD,CST2,CTSW,EMILIN2,EPO,FSH,G-protein gamma,GNLY,hydrogen peroxide,hypoxanthine,IL2,IL10RB,IL18BP,ITGA1,LAPTM5,MAP3K10,MGC29506,PLA2G10,PPBP,progesterone,SHC1,SHCBP1,SMPDL3B,TNFRSF6B,UGCG,VEGFA,VSIG4,ZAP70	21	15	Cell Death, Molecular Transport, Cellular Development
13	ABCB11,ANG,ANKZF1,C21ORF33,CDK8,DIO1,DSC2,ELP2,ELP5,G6PD,GAD1,GRN,H3F3B,HIRIP3,HIST1H2BK,Histone h3,HK3,HNF4A,HOXA10,LTA4H,NCAPD2,NDUFA7,NR5A2,PCMT1,RBM7,RPS6KA5,RYK,SCARB1,SCNN1A,SFRS3,TESK1,TXNDC12,UHRF1,VRK1,WFS1	15	12	Lipid Metabolism, Molecular Transport, Small Molecule Biochemistry
