# Supplementary material for: Transcriptome analysis of porcine PBMCs after in vitro stimulation by LPS or PMA/ionomycin using an expression array targeting the pig immune response
Source: BMC Genomics. 2010 May 11;11:292. doi: 10.1186/1471-2164-11-292 (PMC2881026; doi:10.1186/1471-2164-11-292)
Supplement: Additional file 7 — PMA/ionomycin-related gene networks. The file SLA_RI_Table_S7.xls is an excel file, which contains the network list obtained for PMA/ionomycin-related gene analysis. [file 1471-2164-11-292-S7.XLS]

## Sheet: SLA_RI_Table_S7
ID	Molecules in Network	Score	Focus Molecules	Top Functions
1	ARRDC3,B4GALNT1,BTG3,C22ORF28,CCR6,CCRN4L,CD274,CLASP1,COL16A1,CTSF,DAZAP1,DGCR6,DHRS3,HNRNPA3,ICOS,ICOSLG,IL17B,NINJ1,NPM3,PEMT,PLP1,PXMP2,RASAL2,SCAMP2,SCUBE1,SMPD4,SNN,ST3GAL3,STEAP4,SUPT4H1,TMEM49,TNF,TNFRSF21,TPD52L2,TXN2	35	35	Cellular Development, Cellular Growth and Proliferation, Hematological System Development and Function
2	ACP5,BCKDK,COPS2,COPS4,COPS5,COPS6,COPS7A,COPS7B,CSRP3,DCTN3,DHX30,GFER,HIST2H2BE,HMOX2,IL8,LAT2,LRPAP1,MCAT,PBX2,PBXIP1,PFKL,PML,PPBP,QTRT1,SENP3,SIRPB1,SPTBN1,SUMO1,SUMO2 (includes EG:6613),TM7SF4,TXNIP,TYROBP,WIPI2,ZFP106,ZNF362	35	35	Cellular Function and Maintenance, Hematological System Development and Function, Immune and Lymphatic System Development and Function
3	ABCB8,ABCF2,AGRN,ALAD,ARD1A,ARMET,BIRC5,C8ORF30A,DNMT1,DUSP12,EHMT2,EZH1,FTSJ3,GABARAP,HIF1A,HIST1H2AC,IGF2,IGHA1,KLF2,MKKS,NRN1,NUDT3,PFAS,PTN,RBL2,RBM17,RPLP1,RRM2,RWDD4A,SAT1,TBRG4,TFR2,TFRC,TRIT1,ZNRD1	35	35	Cellular Function and Maintenance, Small Molecule Biochemistry, DNA Replication, Recombination, and Repair
4	ABCF1,AGPS,ARF4,BUD31 (includes EG:8896),C11ORF68,CDC42SE1,CLEC2D (includes EG:29121),CNIH,EIF4H,ERLIN2,ESPL1,FCN1,FNDC3B,GNPAT,HEBP1,IFI30,ITPA,KPNA6,KPTN,MRTO4,PCTK2,PKIG,Plasminogen Activator,PTS,RBM3,RNH1,SAE1,SAR1B,SEMA7A,SPOCK1,SRM,STOML2,TAX1BP3,TGFB1,UGDH	33	34	Embryonic Development, Organ Development, Organ Morphology
5	ADK,ATPIF1,CDCA7L,CHD4,CLPB,GGH,H3F3B,HDAC2,HDAC5,Hdac1/2,IKZF1,IKZF2,IKZF3,IKZF4,IPO9,LGMN,METAP2 (includes EG:10988),MRPL12,MTA1,MYC,PREP,RBBP4,RPL19,RPL32,RPS9,RPS12,RPS23,RPS15A,SCPEP1,SEPHS2,SLC11A1,SNRPN,SUCLA2,XIST,YME1L1	33	34	Cell Cycle, Cellular Assembly and Organization, DNA Replication, Recombination, and Repair
6	AARS,ACTN1,ALDOA,Alpha Actinin,C12ORF10,CORO1A,EIF3H,F13A1,FBLN2,FN1,HSPH1,HTRA1,IARS2,LDHA,MDH1,MTHFD1,PARVG,PDLIM2,PGK1,PKM2,PSAT1,RAVER1,RPL5,RPL7,RPLP0 (includes EG:6175),RPS4X,RPSA,SNX5,ST6GAL1,TACSTD1,TGFBI,TNS1,TSTA3,UBA1,ZYX	33	34	Cell Morphology, Visual System Development and Function, Cell-To-Cell Signaling and Interaction
7	AKR1B1,ARRB1,ARRB2,CCDC50,CHN1 (includes EG:1123),CSNK2A1,HLA-DMB,HNRNPC,JTV1,KARS,KLF1,KPNA3,MATR3,MNDA,NCL,NFKB1,NFKB2,NFkB1-CRel,NPM1 (includes EG:4869),PLK3,PPP4C,PTAFR,RARS,RPL6,RPL10,RPL14,RPL7A,RPL7L1,RPS2,RPS6,RPS8,RPS24 (includes EG:6229),RPS3A,SBDS,SLC25A6	33	34	Protein Synthesis, Cell Signaling, DNA Replication, Recombination, and Repair
8	AHSA1,ANAPC5,ANAPC11,CBLB,CD40,CKAP4,CSE1L,E3 RING,HNRNPF,HSP90AA1,HSP90AB1,HSPA5,HSPA1A,KIAA0133,LMNA,LRRC59,MS4A1,P2RY1,PCMT1,PSME2,PTHR1,RPS27A,S100A11 (includes EG:6282),SLC25A3,SLC25A5,SLC39A7,SLC9A3R1,SUGT1,TCEB1,TUBB,UNC84A,UNC84B,XPO1,YWHAE,YWHAQ (includes EG:10971)	33	34	Cellular Assembly and Organization, Cellular Function and Maintenance, Cellular Compromise
9	CDKN1A,CIZ1,CNBP,DSE,EBNA1BP2,FARSA,Foxo,FOXO4,H2AFZ,HNRNPR,HNRNPUL1,ING4,PA2G4,PABPN1,PHGDH,PRC1,PSTPIP1,RB1CC1,RPL3,RPL4,RPL8,RPL11,RPL13,RPL15,RPL24,RPL26,RPL27,RPL28,RPL12 (includes EG:6136),RPL35A,RPLP2,SFRS6,SLC25A11,SYNCRIP,TUBG2	31	34	Protein Synthesis, Cancer, Reproductive System Disease
10	ANXA7,CACYBP,CD2BP2,CLNS1A,CNP,CTDP1,DDX23,EFTUD2,FSCN1,GEMIN5 (includes EG:25929),GUCY,HMGN2,LSM2,NPR2,Pkc(s),PRMT5,PRMT7,RNPS1,S100A6,S100B,SIP1,SLC20A2,SMNDC1,SNRPA,SNRPB,SNRPD1,SNRPD2,SNRPD3,SNRPE,SNRPF,SNRPG,STK38,STRAP,TBL1X,WDR77	30	33	RNA Post-Transcriptional Modification, Cellular Assembly and Organization, Post-Translational Modification
11	ABLIM1,ADPRHL2,Ap1,APEX2,ATF4,ATF7,BYSL,C10ORF4,C3AR1,CCNK,CD48,CEBPG,CIAPIN1,CREB3L4,DBP,EEF1D,EFEMP2,ETS,FOSL1,FOSL2,GLRX3,GORASP2,KTN1,MAFB,MSR1,MT2A,NPLOC4,NSFL1C,SCARB2,ST8SIA1,TEF,TRIM37,TSC22D4,UFD1L,VARS	30	33	Cellular Assembly and Organization, Gene Expression, Nervous System Development and Function
12	ARL1,BAT2,C20ORF24,CEBPB,CHPT1,CLPP,COPE,DDOST,Dolichyl-diphosphooligosaccharide-protein glycotransferase,GSPT1,HSPA13,KRTCAP2,MRPL23,P4HA2,P4HB,Procollagen-proline dioxygenase,RPN1,RPN2,RRBP1,SAMSN1,SAP18,SEC62,SEC63,SEC61B,SEC61G,SIGIRR,SPCS3,SSR3,SSR4,STX18,TEGT,TRIB2,TRIM13,UBQLN1,XBP1	30	33	Amino Acid Metabolism, Post-Translational Modification, Small Molecule Biochemistry
13	APOE,ATIC,BAT5,CAMTA1,CAPG,CDC37,CHMP1B,CHMP4A,COX10,COX5A,COX5B,COX6C,COX7A2,COX7A2L,COX7C,Cytochrome c oxidase,GAD,GCN1L1,GRAP2,GRIK2,HNRPDL,LXN,M6PR,MAP3K11,MBD3 (includes EG:53615),NEK6,NUDC,PPM1A,PRDX3,PRKCA,SLA2,SLC1A5,SPAG7,STAMBP,THRAP3	30	33	Neurological Disease, Psychological Disorders, Cellular Assembly and Organization
14	CSTB,DERA,HSPD1,PAAF1,Proteasome PA700/20s,PSMA1,PSMA3,PSMA4,PSMA5,PSMA6,PSMA7,PSMB1,PSMB2,PSMB3,PSMB4,PSMB6,PSMB7,PSMB8,PSMB9,PSMB10,PSMD,PSMD2,PSMD3,PSMD4,PSMD5,PSMD6,PSMD7,PSMD8,PSMD9,PSMD10,PSMD11,PSMD12,PSMD13,PSMD14,RCN1	28	33	Cellular Growth and Proliferation, Hematological System Development and Function, Immune Response
15	ADC,ASL,C1QL1,CD164,Cpsf,CPSF1,CPSF6,CPSF4 (includes EG:10898),CTSH,DEK,ELL,Esr1-Estrogen-Sp1,FOS,KBTBD10,MAGOH,MCTS1,MKL1,MT1A,NUBP1,Ornithine decarboxylase,PGAM1,PGAM2,RBM8A,RPS18,SCHIP1,SNF8,SRRM1,SRRM2,SYMPK,TBCA,TRAPPC3,TSEN2,TSEN54,UBAC1,VPS25	28	32	Gene Expression, Amino Acid Metabolism, Small Molecule Biochemistry
16	AXL,C10ORF119,CBX1,CBX3,CDC45L,CDT1,CHD1 (includes EG:1105),Chuk-Ikbkb-Ikbkg,CRLS1,Cyclin A,ERRFI1,ITM2C,LYL1,MCM2,MCM3,MCM4,MCM5,MCM6,NFKBIA,P2RX7,PFDN5,PFDN6,PNPT1,RALY,RPA2,SMARCB1,SPG7,SSRP1,TFDP1,TNFRSF13B,TRIM28,TUBA1B,TUBG1,Ube3,VBP1	28	32	Cellular Assembly and Organization, DNA Replication, Recombination, and Repair, Gene Expression
17	ARIH1,CCNL1,DCBLD2,eIF,EIF1,EIF5,EIF2A,EIF2B2,EIF2B3,EIF2S1,EIF2S2,EIF2S3,EIF4A1,EIF4A2,EIF4B,EIF4E2,EIF4EBP1,EIF4G1,EIF4G2 (includes EG:1982),HSPA6,HSPA1L,MIF4GD,NCBP1 (includes EG:4686),NCK,NQO1,OLR1,PABPC1,PABPC4,PDGF BB,PLEKHM1,RPS14,SFRS10,SYNE1,TAF9,UCK1	28	32	Protein Synthesis, Gene Expression, RNA Trafficking
18	ASXL1,BMI1,C9ORF86,Calmodulin,CAM,Camkk,CLDN1,CLDN5,CLDN10,CTSA,DDT,DDX39,EZH2,FAM103A1,GLIPR1,HBB (includes EG:3043),KIAA0182,MARCKS (includes EG:4082),MFAP1,OLFM1,P2RX1,PAX3,PCGF1,PCGF2,PHF1,PLAC8,RBPMS,SELL,SMS,SUZ12,THOC1,TOB1,TRIM38,TRIP13,ZFP36L2	28	32	Cellular Development, Respiratory System Development and Function, Skeletal and Muscular System Development and Function
19	EGR1,IKBKAP,MRPL42 (includes EG:28977),NAB1,NADH dehydrogenase,NADH2 dehydrogenase,NADH2 dehydrogenase (ubiquinone),NDUFA2,NDUFA4,NDUFA7,NDUFA8,NDUFA12,NDUFA13,NDUFA10 (includes EG:4705),NDUFA4L2,NDUFA9 (includes EG:4704),NDUFB2,NDUFB3,NDUFB4,NDUFB5,NDUFB6,NDUFB7,NDUFB9,NDUFC1,NDUFC2,NDUFS1,NDUFS2,NDUFS5,NDUFS7,NDUFS8,NDUFV1,NDUFV2,PDX1 (includes EG:3651),PLP2,TXNDC9	28	32	Genetic Disorder, Neurological Disease, Free Radical Scavenging
20	14-3-3(&beta;,&gamma;,&theta;,&eta;,&zeta;),14-3-3(&eta;,&theta;,&zeta;),ATL3,C14ORF166,CCAR1,CCNL2,DDX3X,DR1,EIF4A3,FUBP1,HNRNPM,HSPC152,KPNA2,LARP1,LCP2,MED8,MED21,MED22,MED27,NOLC1,NONO,PNN,POLR2E,POLR2G,POLR2K,PTBP1,RNA polymerase II,SFRS3,TARBP1,TARDBP,TPI1,TSFM,YWHAG,YWHAH,YWHAZ	28	32	Gene Expression, RNA Post-Transcriptional Modification, Cancer
21	AGK,ATP1A1,ATP1A3,ATP1B3,BCL2L14,C1QTNF2,CD6,CENTA2,CNN2,DKC1,DUT (includes EG:1854),EEF1B2,EEF1G,ERK,FAU,HARS,HNRNPH3,ILF2 (includes EG:3608),KLF13,LARS,Mac1,Na-k-atpase,NOLA1,NUP54,NUP85,PDCD5,Pseudouridylate synthase,PUS1,RPUSD4,RRS1,SSR1,TARS,TINAGL1,TPT1 (includes EG:7178),UTP14A	26	31	Cancer, Gastrointestinal Disease, Inflammatory Disease
22	ADRM1,AIF1,ARL4C,BUB3,C2-C4b,CAPRIN1,CCL3L1,CD55,CD97,CDC20,CX3CR1,Daf,DNA-directed DNA polymerase,DTYMK,GALE,IK,IL6,KIAA0101,MAD2L1,MAD2L2,OIP5,POLA2,POLD4,POLE3,REV3L,SEMA4,SEMA4A,SEMA4B,SEMA4D,SLC7A7,SNX10,TIMM13,TIMM8B,USMG5,ZW10	26	31	Cell Cycle, Cellular Assembly and Organization, DNA Replication, Recombination, and Repair
23	ADAMTS1,Akt,AP2B1,APEX1,ATM,Basc,CDH13,DAP3,DLD,EEF1E1,FAM46C,GPI,HSP90B1,HSPA9,HYOU1,MLH1,Mre11,MVD,MXI1,NECAP2,Oxidoreductase,PDHA1 (includes EG:5160),PDHB,PDIA4,PDK1,PDS5A,PPT1,RFC2,SEPW1,SMC3,SMC1A,TERF2IP,TG,THBS2,UBAP2L	26	31	Developmental Disorder, Genetic Disorder, Organismal Injury and Abnormalities
24	BTF3 (includes EG:689),C4ORF27,CDK2AP1,CS,CSNK2B,EIF6,EIF1B,FGL2,FH,FIBP,Gpd,GTPBP4,IFI6,IL29,LYST,malate dehydrogenase,MCRS1,MDH2,MRPL17,MRPS16,Oas,PINX1,RCC2,RPL37A,RPS10,RPS16,RPS26,RPS28,RRP15,SHMT2,SLC29A1,SOCS,STAT1,STK19,WARS	26	31	Cancer, Genetic Disorder, Hematological Disease
25	AMD1,CD46,CD53,CIRBP,DOK1,FHL3,Filamin,G3BP1,GNB2L1,HNRNPH1,Integrin,Integrin&alpha;,Integrin&beta;,ITGA2,ITGA4,ITGA5,ITGA6,ITGAV,ITGB2,ITGB3,ITGB5,ITGB7,LAMC1,LAPTM4A,LNX1,MYBPC3,NAGK,PAICS,RBM42,RG9MTD1,SHC1,SLC3A2,TLN1,VAT1,VCL	26	31	Cell Morphology, Cell-To-Cell Signaling and Interaction, Immune and Lymphatic System Development and Function
26	BAK1,BCL2L1,BID,BIRC3,CARD11,CASP1,CASP2,Caspase,Caspase 3/7,CFLAR,CSF1R,CTSB,CYCS (includes EG:54205),Cytochrome c,DIABLO,DNASE1L1,FAM162A,GZMB,KEAP1,LTA4H,MALT1,MAPK1IP1L,NGLY1,NLRP7,PCID2,PDCD6,peptidase,PGAM5,PRNP,PSME3,PYCARD,SATB1,SHFM1,TPP1,VDAC3	26	31	Cancer, Cell Death, Gastrointestinal Disease
27	CALR3,CDV3,CSF1,Dynamin,EMG1,FYN,GAB2,Glutathione transferase,GPAA1,GRAP,GSTM3 (includes EG:2947),KHDRBS1,MGST1,MGST3,MICAL1,MYO1E,NAPA,NTRK1,PACSIN2,PIK3R2,Plexin A,PPFIA3 (includes EG:8541),PPFIBP1,PTPRF,RDBP,RHOD,Snare,SYPL1,VAMP2,VAMP3,VAMP8,VAPA,VTI1B,YBX2,YKT6	26	31	Cellular Assembly and Organization, Cellular Function and Maintenance, Cellular Growth and Proliferation
28	BHLHB2,COL1A1,CTNNBL1,ENG,GDI2,ITCH,MTPN,NDFIP1,OCLN,OSGEP,PEX6,PREB,Rab5,RAB5C,RNF130,SARS,SASH3,SMAD4,SPP1,TCTA,Tgf beta,TGFBR1,TGFBR2,Top2,UBB,UBE2,UBE2C,UBE2H (includes EG:7328),UBE2I,UBE2L3,UBE2L6,UBE2S,ULK1,WDR13,XPO5	26	31	Protein Degradation, Protein Synthesis, Cardiovascular System Development and Function
29	BAT1,BAZ1A,CCM2 (includes EG:83605),DNASE2,EAF1,EIF3M,ELP4,FBL,Gi-coupled receptor,HINT1 (includes EG:3094),Histone h3,IPO4,KAT5,MED10,MED30,Methyltransferase,METTL1,MORF4L2,MRFAP1,MRPS9,Ndpk,NME1,NME2,NOL5A,NUFIP1,POLR2H,RAE1,RBM39,RP11-529I10.4,RPS19,RRP9,RUVBL1,RUVBL2,SET,SMARCA5	26	31	DNA Replication, Recombination, and Repair, RNA Post-Transcriptional Modification, Energy Production
30	ADSS,BAP1,C1QTNF5,CENPO,CEP57,CSDE1,CST2,Ctbp,CTSK,DDX28,DUB,E2F4,FAS,GLI1,HDAC1 (includes EG:3065),ID3,IER5,Immunoproteasome Pa28/20s,NAP1L4,NASP,PAN2 (includes EG:9924),PCNA,POLDIP2,PPT2,Proteasome,PSME1,RAD54L,S100A9,TNFRSF9,TOPBP1,TRAF3,UCHL3,UCHL5,USP1,USP39	25	31	Cellular Growth and Proliferation, Hematological System Development and Function, Immune Response
31	ANP32B,ASCC3L1 (includes EG:23020),BTG1,CD68,DDX17,DDX21,DHX9,ELAVL1,EPHX2,ERCC1,EXOSC2,EXOSC3,EXOSC4,EXOSC5,HNRNPA1,HNRNPA2B1,HNRNPD,HNRNPK,HNRNPU,ILF3,Jnk dimer,JUN,JUN/JUNB/JUND,KHSRP,MTHFR,Patched,PTCH2,RASSF1,Rfc,RPA,SFRS1,SFRS12,SLC19A1,TIPIN,TOP1	25	30	RNA Post-Transcriptional Modification, DNA Replication, Recombination, and Repair, Cell Cycle
32	3-hydroxyacyl-CoA dehydrogenase,ACAA1,ACAT1,Acetyl-CoA C-acetyltransferase,AIP,APP,CLIC1,ECE1,ECHS1,Enoyl-CoA hydratase,GLUL,GOT,GOT1,GOT2,HADHA,HADHB,HBA1,HSD17B10,KIF5B,KLC2,NUMBL,PEX7,PPAR&alpha;-RXR&alpha;,PPME1,SDS,SRPR,SSR2,TMEM120A,TOMM7,TOMM20,TOMM22,TOMM40,UBE2K,VDAC1,VDAC2	25	30	Lipid Metabolism, Small Molecule Biochemistry, Amino Acid Metabolism
33	AATF,ADAM8,ADAM15,ADH5 (includes EG:128),C5ORF13,CAD,DAZAP2 (includes EG:9802),DBI,E2f,GTF2H4,HMG CoA synthase,HMGCS1,MAT2A,Metalloprotease,PEF1,PHB (includes EG:5245),PHC2,Pki,POGZ,PROCR,RECQL4,SEPT2,SEPT8,SEPT9,SEPT11,SLC2A3,SLC4A11,SP1,TAL1,TCF7,Tk,TMEM70,TNFAIP1,TSPO,UXT	25	30	Lipid Metabolism, Molecular Transport, Small Molecule Biochemistry
34	ABCB1,BAT3,C6ORF125,CISD2,EIF2C2,ENO1,Enolase,EP300,ETS1,FAM49B,FEN1,GTF2E2,HPRT1,HUS1,IGHE,IKBKE,IREB2,MRPL14,NAP1L1,NCLN,NOMO1,PELP1,PFKP,SDHA,SDHB,SDHD,SNAI1,SND1,Succinate dehydrogenase,Succinate dehydrogenase (ubiquinone),T3-TR-RXR,TBXAS1,TFIIE,YBX1,ZC3H15	25	30	Viral Function, Cancer, Endocrine System Disorders
35	ACAD8,ACADVL,Acyl-CoA dehydrogenase,Adenosine-tetraphosphatase,ATP synthase,ATP5A1,ATP5B,ATP5C1,ATP5D,ATP5E,ATP5F1,ATP5G1,ATP5G2,ATP5G3,ATP5H (includes EG:10476),ATP5J,ATP5J2,ATP5L,ATP5O,ATP6V0B,ATP6V0C,ATP6V1A,ATP6V1E1,ATP6V1G1,ATPase,BSG,DHX15,H+-transporting two-sector ATPase,LEP,LEPROT,SEPP1,SKIV2L,SLC16A1,TCIRG1,WRNIP1	25	30	Energy Production, Nucleic Acid Metabolism, Small Molecule Biochemistry
36	B4GALT1,B4GALT3,B4GALT5,CADM1,COL5A1,EIF3A,EIF3C,EIF3D,EIF3E,EIF3EIP,EIF3G,EIF3I,EIF3J,EIF5A,Ephb,Ephb dimer,Galactosyltransferase beta 1,4,MAPK3,MDK,MFNG,NFASC,Notch,NOTCH2,PTPN13,RhoGap,RPL18A,SDC2,SDC3,SDCBP,Secretase gamma,SH2D3C,SURF2,UBR5,WDR91,XRN2	23	29	Protein Synthesis, Carbohydrate Metabolism, Small Molecule Biochemistry
37	ADD3,AGT,Alpha actin,ARHGDIA,Arp2/3,ARPC5,ARPC1A,ARPC1B,ARPC5L (includes EG:81873),C17ORF79,CAPZA2,CORO1B,CTTN,CYBA,Cyba-Ncf1c-Ncf2-Nox-Ncf4,CYBB,DNPEP,FCGR1A/2A/3A,G-Actin,H1FX,HCLS1,HNRNPA0,IQGAP1,IQGAP2,MAPKAPK2,NCF1,NCF2,NCF4,PIR,RAC2,RAP1A,RPS7,RPS17 (includes EG:6218),SERBP1,Talin	23	29	Nucleic Acid Metabolism, Small Molecule Biochemistry, Free Radical Scavenging
38	C13ORF15,CCR4,CD276,CTSW,DHODH,EBI3,Fcgr3,GARS,GATA3,GNL3,IL2,IL12,IL18,IL27,IL10RA,Il12 receptor,IL12RB2,IL7R,LAMP1,NOL1,NOS2,PDCD4,PHLDA2,PTPN9,PTRH2,STAT5a/b,TBX21,TXK,TYK2,UCK2,UMPS,UPP1,VSIG4,WSX1-gp130,XCL1	23	29	Cell Morphology, Hematological System Development and Function, Immune and Lymphatic System Development and Function
39	ACVR2A,Alcohol group acceptor phosphotransferase,ARAF,CDK4,CDK5,CDK6,FES,HIPK1,HOXD4,LGALS1,MAP2K2,MAP2K3,MAPK6,MAPK7,P110,PAK1,PDGF-AA,PEBP1,PI3K p85,PIM1,PKC (&alpha;,&beta;,&gamma;,&delta;,&epsilon;,&iota;),PKN1,PRKCD,PRPF4B,RALB,Ras,SGK1,TIMM9,TIMM10,TIMM23,TIMM44,TIMM50,TIMM17A (includes EG:10440),TIMM17B,TSC22D3	23	29	Amino Acid Metabolism, Post-Translational Modification, Small Molecule Biochemistry
40	AKR1A1,APOA2,CD4,CD63,CD74,Ces,CIITA,CSF2,Csf2ra-Csf2rb,CST3,CTSS,ESD,FCER1G,HLA-DMA,HLA-DOA,HLA-DOB,HLA-DQA1,HLA-DQB1,HLA-DRA,HLA-DRB1,IFN Beta,IL12B,IL15RA,ITM2B,LAG3,MHC Class II,MHC II-&beta;,Mhc2 Alpha,NACA,SLC39A6,SOCS1,STAT6,SYK,TGFB2,ZFP36L1	23	29	Immune Response, Cell-To-Cell Signaling and Interaction, Cellular Development
41	AKAP13,ARFGEF2,ARHGAP5,ARHGAP22,ARHGDIB,ARHGEF7,Camk,CAMK1,CAMK4,CAMK2D,CAMKK2,CDC2L5,DEF6,Dgk,DGKA,DGKZ,DOCK2,EPB41L2,FMNL1,GIT2,MAP1LC3B,NFAT5,Pak,Pde,PREX1,PRKAC,PRKACB,PRKAR1A,PRKAR2A,PRPF40A,RAC1,RAP1GDS1,Ryr,RYR1 (includes EG:6261),STMN1	23	29	Gene Expression, Cell Signaling, Cellular Assembly and Organization
42	C12ORF30,CAMK2N1,CCND2,CCND3,CCT2,CCT3,CCT4,CCT5,CCT7,CCT8,CCT6A,CDC34 (includes EG:997),CDK2,CDK4/6,CDKN1B,CDKN2B,CDKN2D,CUL5,Cyclin D,Cyclin E,FBXO9,FBXO22,FBXW7,FLI1,MEF2,NEDD8,NUB1,Rb,RPS5,Scf,SF3B1,SKP1,TBK1,TTRAP,ZC3HC1	23	29	Cell Cycle, Connective Tissue Development and Function, Cancer
43	3 BETA HSD,AMH,ARL3,BTG2,FSH,FUS,FXYD6,GAPDH,HPCAL1,IER3,KCNJ8,NRG1,NSDHL,PENK,PI4K2A,POU5F1,PRMT1,PSMA,PSMA2,PSMB,PSMB5,Psmb5-Psmb6-Psmb8-Psmb9,PSMC,PSMC1,PSMC3,PSMC4,PSMC6,PSMD1,RPL39,SGSH,SLC2A1,TK1,TUBA1A,UNC119,ZFP64	23	29	Cancer, Cell Cycle, Reproductive System Disease
44	C2,C1q,C1QA,C1QB,C1QBP,C1QC,C4BPB,CALR,CCL2,CCL3,CCL4,CCR1,CD5,CD52,CD72,CD79A,CD79B,CNR2,Complement component 1,Fc gamma receptor,FCGR3B,FCGRT,FCN3,GPX1,IgG,Igm,IL2RG,Jnk,LRP1,MAP4K2,PDE4B,QDPR,SCYE1,SERPING1,Sod	21	28	Immune Response, Cell-To-Cell Signaling and Interaction, Cell Signaling
45	ABCA7,CASP3,Caspase 8/10,CCDC59,CHMP5,CKB,Creatine Kinase,CTSD,DEDD,EMILIN2,FNTA,GBA,HDL,HDL-cholesterol,IPO5,KPNB1,Nr1h,NUP50,NUTF2 (includes EG:10204),PLEKHF1,PSAP,PTMA,RAN,RANBP1,RPL23,RPL37,SAA1,SAA@,SCARB1,SGMS1,Sphk,SRP19,SRP72,SSB,UNC5C	21	28	Molecular Transport, Protein Trafficking, Lipid Metabolism
46	ABCB7,AES,ANG,AQP2,CCL7,CLCN5,CMPK1,CRYAB,CXCL5,CXCL6,Cyclooxygenase,GRN,HERPUD1,ICAM3,IL6R,KCNQ1,NfkB1-RelA,Nos,PDGFB,peroxidase (miscellaneous),Pkg,PLA2,PLA2G1B,PPA1,PPIA,PRDX2,PRDX5,PRDX6,PSEN2,PTGS2,sPla2,SPR,SYVN1,TXN,WWP2	21	28	Small Molecule Biochemistry, Connective Tissue Disorders, Immunological Disease
47	Adaptor protein 2,AP2A2,AQP3,Arf,ARF1,ATP2A1,ATP2A3,Beta Arrestin,BIN1,C7,C8,C8B,C8G,CD59,Clathrin protein,DAB2,DDEF1,F3,FLOT1,FLOT2,Flotillin,ICAM1,IL1RAPL1,ITSN1,LMAN1,OSTF1,PICALM,PIP5K1A,PLD2,PSCD1,RBM4,SERCA,SNX9,THY1,YARS	21	28	Cell Death, Hematological Disease, Cellular Assembly and Organization
48	CCL20,CCL22,DNAJ,DNAJA,DNAJA1,DNAJA2,DNAJA3,DNAJB,DNAJB1,DNAJB4,DNAJB6,DNAJC11,DNAJC21,FAM120A,FOLR1,HNRPLL,HSBP1,HSF1,Hsp70,Hsp90,Hsp22/Hsp40/Hsp90,HSPA4,HSPA8,HSPBP1,IFIT1,IL17RA,INDO,Interferon alpha,LRCH4,PCBP4,PCBP1 (includes EG:5093),RPL23A,SEH1L,STIP1,TYMS	21	28	Post-Translational Modification, Protein Folding, Drug Metabolism
49	Calcineurin A,Calcineurin protein(s),CHPF,CREBBP,DCTN2,DYNC1I2,Dynein,DYNLT3,FKBP3,FKBP4,FKBP1A,GBP4 (includes EG:115361),HMGA1,IDI1,IL2RA,IRF,IRF1,IRF2,ISG15 (includes EG:9636),MEF2C,MEF2D,MLL,MPHOSPH8,NF-&kappa;B,NFATC2,Peptidylprolyl isomerase,PIN1,Pp2b,PPIB,PPID,PPIE,PPIH,RCAN1,REL,SPI1	21	28	Gene Expression, Cellular Development, Cellular Growth and Proliferation
50	C1ORF38,CAT,CEBPA,Cpla2,CXCL10,DPP3,DUSP1,ERAP2,ERK1/2,Glutathione peroxidase,GPX3,GSR,hCG,Hexokinase,HK1,HMOX1,HN1,ID2,IL1RN,JUNB,LDL,LST1,NFE2L2,NGF,NPC2,PES1,PF4,PGD,S100A10,SERPINB1,SLC15A3,SLC19A2,SLC4A4,SOD1,SOD2	21	28	Free Radical Scavenging, Molecular Transport, Drug Metabolism
51	ACO1,ARF6,ARL6,ARL6IP4,ARRB1,ATIC,BTF3 (includes EG:689),CENTB2,CLIC1,CMBL,CYBRD1,DCTN6,EIF3G,EPO,FLAD1 (includes EG:80308),GLRX5,GSPT1,HYOU1,ICT1,IMPDH2,iron,LRIT1,NOSIP,NUDC,P117,PIK3IP1,PSCD1,RCC2,RPL22,RPS29,SEPT2,SLC40A1,TARS,TRIM23,VHL	21	28	Cancer, Cell Cycle, Gene Expression
52	AUP1,BCL9,BCL2A1,Bcl9-Cbp/p300-Ctnnb1-Lef/Tcf,Cbp/p300,Cbp/p300-Maf-Nfe2l2,CDH24,CSNK1E,CST4,CTNNB1,EDIL3,ERGIC2,FTL,GPR137B,Groucho,ID4,IFI44,IRF5,ITGA1,LDHB,LEF1,MACF1,MAP4,MAPRE1,NME3,NR5A1,PIGC,PNRC2 (includes EG:55629),RAD23A,Rar,SEMA3C,SEMA5A,SFTPA1B,Smad2/3,TOB2	21	29	Gene Expression, Cardiovascular System Development and Function, Cellular Assembly and Organization
53	ADAM28,BNIP3L,CD14-Myd88-Tlr2-Tlr6,ECSIT,HSP,IL32,IL-1R,IL-1R/TLR,IL1R2,IRAK,IRAK2,IRAK3,LAX1,MYD88,P38 MAPK,PLA2G7,RAB7A,RABGGTA,RABGGTB,RelA-CRel,RGS1,RGS16,RNF115,SELPLG,SQSTM1,Tlr,TLR1,TLR4,TLR6,TLR8,TMEM11,TNFRSF18,TNIP1,TOLLIP,TXNDC17	20	27	Infectious Disease, Immune Response, Cell Signaling
54	Arginase,C19ORF10,CD300A,CD33 (includes EG:945),CSF3R,Cytokine Receptor,ETV6,Fcgr2,FCGR2B,FGR,GBP1 (includes EG:2633),Ifn gamma,IFNGR1,IFNGR2,IL13RA1,IL18BP,INPP5D,IRF8,JAK,KLRG1,LILRB4 (includes EG:11006),LY6E,NR4A3,PECAM1,PMAIP1,PTPN11,SH2D1A,SHIP,SHP,SIGLEC7,SIRPA,SLAMF7,SNRPC,STAT3,SYK/ZAP	20	27	Immunological Disease, Cellular Growth and Proliferation, Inflammatory Disease
55	ABR,Apyrase,ARFGAP1,ARHGEF1,CCR7,CD7,CHST10,COL10A1,CTNND1,ENTPD4,FNBP1,ITIH3,ITIH5,MAP3K1,MIF,Mlc,MYO9B,Nfat,NMDA Receptor,Phosphatidylinositol4,5 kinase,PIK3R1,PKC ALPHA/BETA,PRKCSH,PTK2B,Rac,RAMP2,Ras homolog,RHOA,RHOB,RHPN2,RPL10A (includes EG:4736),RPS27,S1PR1,SRF,STK17A	20	27	Cellular Assembly and Organization, Cellular Movement, Hematological System Development and Function
56	ALB,ANTXR2,CaMKII,CD44,CD83,CD86,CK1,Creb,CSF3,CSNK1G3,CYP3A4,Frizzled,GJA1,Gsk3,HMGB1 (includes EG:3146),LGALS3,Mek,MMP14,MYH9,NADSYN1,NOSIP,OLA1,PHF5A,PRKCB1,RPL29,Rsk,SMARCA4,SMO,SNAPC2,ST6GALNAC4,TIMP2,TRAF3IP3,UTP6,Wnt,YPEL3	20	27	Connective Tissue Disorders, Cellular Development, Cell-To-Cell Signaling and Interaction
57	CANX,CD8,CD69,CD1A,CD8A,CD8B,CD99 (includes EG:4267),CENTA1,DUSP10,DYRK1B,GP9,HLA-A,IFN ALPHA RECEPTOR,IFN&alpha;/&beta;,IFNA5,IFNAR1,IFNAR2,Inflammasome,Interferon beta,ISGF3,KLRD1,MAPK1,MHC Class I,MX2,NUP93,NUP98,PCBD2,PDIA3,peptide-Tap1-Tap2,PTPRC,Tap,TAP1,TAP2,TPR,TRD@	19	26	Cell Death, Immune Response, Hepatic System Disease
58	ACADS,ADIPOR2,AMPK,AQP9,ASF1A,CD163,CYC1,Cytochrome bc1,DUSP6,FABP,FABP3,FHOD1,GC-GCR dimer,Insulin,LNPEP,LPIN1,NDRG2,PCCB,PCK2,PEPCK,PRR13,RTN4,Rxr,SRCAP (includes EG:10847),SWI-SNF,Ubiquinol-cytochrome-c reductase,UCP2,UCRC,UQCR,UQCRB,UQCRC1,UQCRC2,UQCRFS1,UQCRQ,VPS28	19	26	Cellular Function and Maintenance, Lipid Metabolism, Small Molecule Biochemistry
59	ACTG1,Actin,CERK,Cofilin,CORO2B,COTL1,DBNL,EDN1,Erm,ETFA,ETFB,F Actin,GSN,GZMA,HEXA,HEXB,HNRNPL,Ige,LGTN,MTSS1,MYH10,Myosin,PCBP2,PDIA6,PHACTR1,PITPNM1,RDX,Rock,SSH1,Tni,TPM2,TPM3,TPM4,Tropomyosin,UBE2Q2	19	26	Cellular Assembly and Organization, Cellular Compromise, Lipid Metabolism
60	A4GALT,ATYPICAL PROTEIN KINASE C,Bvr,CCNG1,CCNG2,CD40LG,CFP,EEF2,GADD45A,Glycogen synthase,GRSF1,HSF2,ID1,MAP2K1/2,MRPS26,Myosin light chain,PARK7,PP1,PP1/PP2A,PP2A,PPP1CB,PPP1CC,PPP1R11,PPP1R14B,PPP1R1A,PPP2CA,PPP2R1A,PPP2R1B,PPP2R5B,PPP2R5C,Pyruvate kinase,RAB11A,SMG5,SMG7,UPF1	19	26	Cancer, Cell Death, Reproductive System Disease
61	Acox,ACSL,ACSL1,ACSL4,ACSL5,Aldehyde dehydrogenase (NAD),ALDH2,ALDH4A1,ALDH9A1,ARHGEF10L,CPT1,CPT1A,DNTTIP2,FAM113A,FDPS,Hdac,HDAC3,HDAC7,LYZ,N-cor,NCOR1,NFATC3,NR4A1,PLAGL2,PMM1,PPARD,PPARG,PTGR2,RARA,RARG,RXRB,Smad,TFIIH,THAP7,VitaminD3-VDR-RXR	19	26	Lipid Metabolism, Small Molecule Biochemistry, Molecular Transport
62	AMPD3,CD14,CEBPD,CFD,CHKB,CTAGE5,ETF1,FASN,Fibrin,FXR ligand-FXR-Retinoic acid-RXR&alpha;,HPSE,HSPA1B,Igfbp,IGFBP5,IGLL1,IL1,INHBA,JINK1/2,JUND,LTBP4,Map3k,MKK3/6,Mmp,OBSL1,PCDHGC3,PLG,PNO1,QTRTD1,SDC1,SERPINB2,SERPIND1,SH3BP5,Smad2/3-Smad4,ST13,VCAN	19	26	Cancer, Cellular Growth and Proliferation, Dermatological Diseases and Conditions
63	ALOX12/15,BPI,C1R,CARD6,CD180,Ciap,CXCL16,FAM46A,GBP2,Glucocorticoid-GCR,HDGF,Ho,I kappa b kinase,KLF3,LTA,LTB,LTBR,LY86,MFHAS1,NFkB,NfkB-RelA,NOL14,NUAK2,PAK1IP1,PPIF,PRDX4,PTGDR,REL/RELA/RELB,SARM1 (includes EG:23098),SLC11A2,SLC25A4,Stat1 dimer,Stat3-Stat3,TNFRSF19,TNFRSF6B	17	25	Cellular Growth and Proliferation, Immune and Lymphatic System Development and Function, Immunological Disease
64	Ahr-aryl hydrocarbon-Arnt,ALDH,CARM1,CKS1B,CNPY2,DAPK3,DDIT4,DDX5,DDX54,ENDOG,Esr1-Esr1-estrogen-estrogen,GMEB1,GRIA3,HSD17B,HSD17B8,HSD17B12,IER2,MED1,Mrlc,MYLIP,NCOA,NCOA2,NLRP10,NR3C1,Nuclear factor 1,OAT,PNRC1,PPM1G,PSMG2,Retinoic acid-RAR-RXR,SLC38A1,TADA2L,Thyroid hormone receptor,TRAP/Media,WDR37	17	25	Viral Function, Amino Acid Metabolism, Small Molecule Biochemistry
65	Angiotensin II receptor type 1,ANKRD13A,CD38,DNA-directed RNA polymerase,FAM62A,Guk,GUK1,Hsp27,Ikb,IKBKG,IKK,LAPTM5,MAP3K7IP1,MPP1,MPP3,MPP6,NFKBIB,OTUB1,p70 S6k,POLR1A,POLR1C,POLR1D,RPS3,RPS20,TAF1B,Tnf receptor,TNFRSF1A,TOM1,TRAF1,TRAP1,TXLNA,UBA52,UBE2N,Ubiquitin,Vegf	17	25	Cancer, Cell Death, Reproductive System Disease
66	14-3-3,ANXA1,ANXA5,Ck2,EEF1A1,EFTUD1,EPB41,Fgf,GABBR1,GNA15,HIGD1A,HSPE1,ITPR,NEU1,OAZ1,ODC1,PHB2,Phosphoinositide phospholipase C,Pka,PLC,PLCD1,PLCG1,PLCL2,Protein-synthesizing GTPase,RPS21,S1PR4,TAGLN2,TGM2,TUBA1C,TUBB2A,Tubulin,TUFM,U2AF1,Voltage Gated Calcium Channel,ZNF259	17	25	Cell-To-Cell Signaling and Interaction, Hematological Disease, Hematological System Development and Function
67	C10ORF10,Caspase 3/7,CCL23,CCR1,CDC45L,CDK6,CDKN2A,CECR1,CMIP,CTSZ (includes EG:1522),DDB1,DGCR6L,FOXP3,GVIN1,HRSP12,HSP90AB1,IFI35,IFIT1,IFIT3,IFNG,ITGAV,KRT19,LAMP1,PDE4B,PENK,PIM2 (includes EG:11040),POMP,RAB27A,RARRES1,SCGB1D4,TFDP1,TMEM97,WDR40A,WDTC1,ZFP91	17	25	Cellular Growth and Proliferation, Nervous System Development and Function, Organismal Injury and Abnormalities
68	ADIPOR1,CD3,CD28,CD247,CD3E,ECM1,FAM127A,GBL,HBP1,Itgal-Itgb2,KIAA1303,NFAT complex,Pdgfra-Pdgfrb,PI3K,Raf,RALGDS,Rap,Rap1,RAP1B,RAP2B,RAPGEF1,RASGRP1,RASGRP2,RASSF5,RGL1,RGL2,RRAS2,SHB,SIT1,TCR,TEC/BTK/ITK/TXK/BMX,TRAT1,TRB@,TSC2,VAV	16	24	Gene Expression, Cell-To-Cell Signaling and Interaction, Hematological System Development and Function
69	AASDHPPT,ATXN7L2,C19ORF60,CHMP7,DDX56,DNA-directed RNA polymerase,EIF4E,HNF4A,KIAA1604,MARK3,MDFI (includes EG:4188),METT11D1,MFSD3,MIPEP,NOL11,PAN2 (includes EG:9924),PGLS,PMPCB,POLR1C,POLR1D,POLR3A,POLR3C,POLR3D,POLR3E,POLR3K,POLRMT,POP4,POP7,RIOK1,RPP21,RPP40,TESK2,UCHL3,USP8,YWHAB	16	24	Post-Translational Modification, RNA Post-Transcriptional Modification, Cellular Development
70	C11ORF73,C22ORF32,CCDC25,CDKN2AIPNL,DYNC1LI1,GHITM,HNF4A,KDELC1,KIAA0141,MRPL46,MRPL51,MRPS28,ORMDL2,PRCP,PRICKLE4,TINP1,TMEM101	15	16	Cellular Development, Lipid Metabolism, Molecular Transport
71	ANKZF1,ARMC1,C11ORF2,C4ORF43,CHCHD2,COQ3,COQ6,DCTN5,DULLARD,HNF4A,MRPL2,MRPL3,MRPL32,NOL7,ONECUT1,PRR3,SAMM50,WDR51A	14	16	Digestive System Development and Function, Hepatic System Development and Function, Organ Development
72	ACTR3B,ANXA2,AR,butyric acid,CD320,CD300C,CDK4,CDK6,CDK4/6,FAM62B,GAA,GPI,HCFC1R1,JARID1A,LPA,MAP1LC3A,MTP18,MYCL1,PAOX (includes EG:196743),PARK7,PCBP2,PHB (includes EG:5245),PIAS4,RAD54L2,RBL1,RPL17,RPL34,SERPINB2,TARP,TFCP2,TYMS,UXT,WDR90,WT1,ZMIZ1	13	22	Cancer, Cell Cycle, Reproductive System Disease
73	Acid Phosphatase,ACP1,ACP2,BTK,Calpain,CAPN1,CAPN3,CISH,EVL,Fgfr,IL21R,IRS,JAK1,JAK3,LIF,MRPL20,Myosin Light Chain Kinase,NR4A2,Pdgf,Pdgf Ab,Pdgfr,phosphatase,PTOV1,PTPN1,SOCS3,SORBS3,Sos,SPTAN1,STAT,STAT5A,STAT5B,Stat5b dimer,Timp,UTRN,VAV3	13	22	Organ Development, Reproductive System Development and Function, Tissue Development
74	ACAT1,ACSL1,ACSS2,ADCYAP1,ADCYAP1R1,ATF4,ATRN,BMP1,cholesterol,CNN3,COL3A1,COL5A1,CYB5B,DBI,FDPS,GH1,GHRHR,HSD3B5,LHX3,LPHN2,MGST1,NSDHL,PCOLCE,PRL,PYCR1,PYCRL,Pyrroline-5-carboxylate reductase,RPL36AL,SARS,SERPINA3N,SHMT2,TLL1,TMEM123,TMSB10	13	21	Cell Morphology, Cellular Assembly and Organization, Nervous System Development and Function
75	ABCD3,ATP5B,BLCAP,C6ORF115,CGB,CMPK1,COL6A1,COL6A2,COL6A3,EIF2B3,ERBB2,FAM134B,HSP90AB1,ITFG2,KLHDC3,LRRFIP1,NDST1,PQLC1,RAD51C,RAD51L1,RAD51L3,RNF149,S100A11 (includes EG:6282),SH3BGRL,SLC25A3,SLC25A5,SULT1A1,TFAP2A,TFAP2B,TNK2,UCK1,UCK2,Uridine kinase,XRCC2,XRCC3 (includes EG:7517)	12	21	Genetic Disorder, Skeletal and Muscular Disorders, Cell Cycle
76	ALDH16A1,ALP,BCAS2,BMP,C3,CD55,Complement component 1,CTDSP2,DECR1,ESR1,GYPA,IGHD,IGL@,IGLC1,IRF2BP1,JMJD1B,MBD1,PAAF1,PDGFB,PSMB4,PSMC5,PSMD7,PSMD8,PSMD11,PSMD12,RGS19,RNF14,SLCO3A1,SMAD1,SMURF1,SPAM1 (includes EG:6677),TBL2,ZDHHC3,ZMYM2,ZNF512B	12	21	Cell Death, Immune and Lymphatic System Development and Function, Cell Morphology
77	ACBD6,C11ORF48,C11ORF67,C19ORF43,C5ORF22,CCDC86,COQ4,DLST,E2F4,ELOF1,HMGN4,HNF4A,JTB,KPNB1,MRPL18,MRPL27,NDRG1,OGDH,PAPOLA,RNF44,SCFD1,SNRPA,THYN1,UMPS	12	17	Nucleic Acid Metabolism, Small Molecule Biochemistry, Cell Cycle
78	C15ORF15,C17ORF59,CBX5,DDX49,FAM117A,HNF1A,HNF4A,ISOC2,MRPL4,MRPL11,MRPL15,MRPS15,MTMR4,ONECUT1,ORMDL1,PDK2,PJA2,PRKAB1,PRR14,TRMT6,WBSCR22 (includes EG:114049),ZCCHC9	11	16	Gene Expression, Carbohydrate Metabolism, Small Molecule Biochemistry
79	ADCY,ADRA2A,c-Src,C5AR1,CCR2,CD19,CD37,CD47,CD81,CXCR4,G alpha,G alphai,G protein beta gamma,G-protein beta,G-protein gamma,GNAI2,GNB1,GNG3,GNG5,GPSM3,GST,HCK,Il8r,IL8RA,LPAR1,Mapk,MATK,MERTK,NADPH oxidase,Phosphatidylinositol 3-kinase,PIK3C2B,PIK3CG,Plc beta,TGFBR,Vegf Receptor	11	20	Cell Signaling, Molecular Transport, Vitamin and Mineral Metabolism
80	AKT2,beta-estradiol,BICD1,BXDC1,CENPM,CTPS,CTSB,DDR1,DPYSL3,DYRK2,EIF2B5,ELL3,GRB10,GSK3B,HIST2H2BE,HSF1,IGSF6,KIAA0922,PPP1R2,PPP1R9B,PRUNE,PTGDS,RCAN1,RCAN3,RER1,RGS2,RGS18,RPS11,SFRS2,SGK3,SLC2A1,SPOCK2,TREML2,TUBG1,WDR74	11	20	Carbohydrate Metabolism, Cardiovascular Disease, Cell Death
81	API5,ASCC3L1 (includes EG:23020),CCDC88A,CISD1,CYB5R1,CYB5R3,CYCS (includes EG:54205),DDB2,EFTUD2,GRWD1,HIST3H2BB,MCAT,PBXIP1,PPAN,PRKAB1,PSMB3,PSMD6,RNMTL1,SART1,SF3B14,SMNDC1,TELO2,TRIM39,TSR1,TXNL1,UBE2D1,UBE2D4,UBL5,WDR26,WDR57,WDR61,WDR76,WDR51B,WDR5B,WDR82 (includes EG:80335)	11	20	RNA Post-Transcriptional Modification, Genetic Disorder, Hematological Disease
82	DHRS4,GNS,GRHPR,GTPBP3,HNF4A,HNRNPC,IL15,IMMT,MCC,MRPL44,MRPS22,NAGA,NFKBIL1,PDCD10,PNPLA6,POLR1B,POLR1C,POLR3E,POLR3F,POLRMT,REXO2,RPS25,SETDB1,SF3A1,SF3A2,SF3A3,SLC25A1,SOX9,SOX10,SOX17,STK24,SUPT5H,TFB1M,TFB2M,WDR42A	10	19	Gene Expression, RNA Post-Transcriptional Modification, Cellular Development
83	ALDH3A2,ANPEP,ATP6V1B2,C6ORF66,CYHR1,CYP2B1,DHX15,DTL,FCN2,GARS,GPX2,GSTM2,HNF1A,HNF4&alpha; dimer,HSPC111,ITM2B,LAP3,LY6E,MTHFD2,NAV2 (includes EG:89797),NID2,NUDT4,OGN,PAPSS2,PFN1,phosphate,PLP1,PXR ligand-PXR-Retinoic acid-RXR&alpha;,retinoic acid,SLCO1A2,SMYD5,SPPL2A,UGT1A1,UGT1A9 (includes EG:54600),VCP	10	19	Small Molecule Biochemistry, Lipid Metabolism, Drug Metabolism
84	ALS2CR2,CCND3,CD38,CD63,Cyclin B,DNM1L,EIF2S1,EIF3A,EMR2,ethanol,Fe3+,FOXO3,GBP3,GLUD1,GPM6A,GTP,HAMP,HMGCR,HMGCS2,hydrogen peroxide,ISG20L1,LONP1,MAF1,MCAM,OPRS1,PRKAA,PRKAA2,PRKRA,RND2,RPL31,SGK3,SLC40A1,STK11,STMN1,TP53INP1	10	19	Protein Synthesis, Endocrine System Development and Function, Cell Death
85	ABI1,ACVR2A,amino acids,BTK,CD38,CD79B,CK1/2,CSNK1A1,CSNK1G2,DAPK1,EIF2B5,FYB,IFIH1,KIAA0999,LCK,LCMT1,LIMK2,LYK5,MAL,MAN2B1,MAPK6,MATK,MLLT1,POU2F2,PPM1G,PRKX,PTPN22,PTPRH,RNF125,SETX,SSH1,SSH2,ST3GAL2,TXK,WDR48	10	19	Amino Acid Metabolism, Post-Translational Modification, Small Molecule Biochemistry
86	AMPD2,BZW2,CCL6,CCL23,CD1A,CD1C,CLEC4C,CMAH,F13A1,FGD2,FOXP1,FOXP2,FOXP4,GPR44,IL3,IL4,IL13,IMPDH2,LY75,MKI67IP,MRPS10,NRP1,PITRM1,PLXND1,PPM1G,PSTPIP1,QSOX1,RPL36A,SAMSN1,SCGB1A1,SEMA3E,SERPINB4,SYNGR2,TIMD4,TNFSF4	10	19	Cell-To-Cell Signaling and Interaction, Hematological System Development and Function, Immune Response
87	ACVR1B,AK1,CHD6,CXXC5,EID2,ENO1,FBXO3,FHL2,FLNA (includes EG:2316),FSTL3,MYBPC3,OBSCN (includes EG:84033),OSR1,PEX6,PYGL,RAB38,REV1,RNPC3,RNPEP,SMAD2,SMAD3,SMAD7,SOX13,TBX21,TOB1,TPM2,TPM3,TRIM35,TTN,UCHL5,WNK1,ZEB2,ZFYVE9,ZNF8,ZNHIT6	10	19	Cell-To-Cell Signaling and Interaction, Embryonic Development, Hepatic System Development and Function
88	ACTR1B (includes EG:10120),ADH5 (includes EG:128),APTX,ARS2,ASAH1,BCKDHA,CHD3,CRYL1,FBP2,HNRNPA2B1,HTT,HYPK,INS1,LIG3,LNPEP,MAPKBP1,Ncoa-Nr1i2-Rxra,NOS2A,ONECUT1,PARP1,PDZD11,PECI,PER1,PFKFB1,PNKP,RPAIN,SAMHD1,SDHB,SLC1A3,SLC25A12,TDP1,TOP1,TRIM26,XRCC1,YPEL5	10	19	DNA Replication, Recombination, and Repair, Gene Expression, Amino Acid Metabolism
89	BARD1,BCL2,C1ORF107,CDH13,CFDP1,CMTM6,DYNLL2,EIF1B,EIF3E,ERBB2,ERH,EWSR1,GPBP1L1,GSK3B,ILK,KCTD12,KEL,LIMS1,LIMS2,MAGEA11,MIF,MXRA5,MYL6,NLE1,NOVA1,NUDCD2,OTUD4,PARVA,PCBP1 (includes EG:5093),PUF60,PXN,SELI,SPARC,TMBIM4,TRMT1	9	18	Cell Morphology, Cellular Development, Cancer
90	AMOTL2,C19ORF25,C21ORF91,C9ORF16,CCDC85B,FAM107A,FXR2,GDI1,GNL3L (includes EG:54552),HNRNPC,IKZF5,KHDRBS3,KRT20,LDOC1,LNX1,MBIP,NT5C2,NUDT18,PAICS,PCBD1,PRC1,PSME3,PSMF1,RAB22A,RAB4B,RABAC1,RALYL,RBMX,RWDD1 (includes EG:51389),SFRS17A,SMCR7,TNNT1,TRIM37,UTP14A,ZNF821	9	18	Cellular Assembly and Organization, DNA Replication, Recombination, and Repair, Molecular Transport
91	C11ORF31,C3ORF60,CIRH1A,EXOSC1,EXOSC6,EXOSC8,EXOSC10,FAM136A,FERMT3,GATA1,GRHPR,LSM1,LSM2,LSM3,LSM4,LSM5,LSM7,LSM8,LSM6 (includes EG:11157),MAP3K14,NOB1,NUDT14,RNF112,RPL24,RPL30,RPL27A,RPS15,RRP12,SECISBP2,SEP15,TCOF1,THUMPD3,TXNRD1,UPF2,XRN2	9	18	Amino Acid Metabolism, Protein Synthesis, Small Molecule Biochemistry
92	ABCE1,BLVRB,C11ORF58,EPO,EWSR1,FAM158A,FARSB,GLTSCR2,GMDS,HNF1A,HNF4A,INS,MOV10,MRPL37,MRPS18B,MUT,NCAPH2,NFkB,PAFAH2,PHPT1,PMS1,PRKCZ,PTEN,retinoic acid,RNASE4,SMC2,SREBF1,SUCLG1,TP53,TRAF6,TTC35	8	16	Cancer, Cell Cycle, Neurological Disease
93	BAT2D1,BIK,C9ORF61,CASP4,CCNL2,CLIC4,COL3A1,CPOX,DAPK1,DPM1,FAM3C,FAM96B,GAS2,GNL3,HEATR2,HIST1H2BK,KIAA1967,LBR,LPCAT4,MDN1 (includes EG:23195),MTHFD1L,NANOG,NOC2L,NUP93,PHLDA3,PYCARD,SERPINA3K (includes EG:20714),SFN,SLC25A22,SSR4,STRAP,TBL3,Top2,TP53,UHRF1	8	17	Cell Cycle, Cancer, Cell Death
94	ADCYAP1R1,ANPEP,C11ORF17,CD47,CD69,ETV5,FGF2,FGFRL1,FTCD,GFPT1,GLG1,heparan sulfate,HPSE,ITGA2B (includes EG:3674),LCP1,MAPK8,MDFIC,MET,NUP133,PDGFB,PRKACA,PRKG1,PTGS1,S100A4,SH3KBP1,SLC25A39,SPSB3,TFPI,THBS1,THBS2,TNFAIP6,Trypsin,VIM,XYLT1,XYLT2	7	16	Cellular Movement, Cancer, Cardiovascular Disease
95	1-oleoyl-lysophosphatidic acid,ADAM19 (includes EG:8728),ADCY3,ARF3,ARFIP1,ARFRP1,ARL1,Ca2+,CCHCR1,CD38,CLEC10A,CRH,ESF1,FAM102A,GALNT10,GALNT14,GRP,GUCA2A,HRH1,IL16,MUC2 (includes EG:4583),NMB,Pld,PLD3,PLD4,PPY,prostaglandin E2,PTPN23,SAR1B,SEC13,SH3GL2,SIGLEC1,ST3GAL1,STAR,THBS1	7	16	Cellular Function and Maintenance, Skeletal and Muscular System Development and Function, Molecular Transport
96	ARPP-19,BRD2,COL5A3,CREBL1,FAH,GCNT2,HCCS,HLA-DQB2,HLA-DRA,HSPA7,IBSP,KRAS,NFYA,NFYB,NFYC,Pgm,PGM1,PGM2,PGM3,PGM5,PRELID1,RFX1,RFX5,RFXANK,S100A4,SFRS1,TAF10,TAF13,TMEM93,TMEM109,YBX1,ZHX2,ZHX3,ZMPSTE24	6	14	Gene Expression, Genetic Disorder, Immunological Disease
97	BIN3,C14ORF147,C16ORF33,CYB5A,CYP2E1,DDX3Y (includes EG:8653),GADD45A,GAL,JARID1B,MHC Class II,MRPL28,MT1F,NDNL2,NSMCE1,NSMCE2,NSMCE4A,PDE3B,REN,REN2,RENBP,RNASET2,SCNN1A,SHBG,SLC37A1,SLC38A5,SMC5,SMC6,SYK,testosterone,TOP2A,TUBB3,TUBB2A,UBE2O,USF1,USF2	6	14	Cardiovascular System Development and Function, Cancer, Renal and Urological Disease
98	APBA1,C8ORF33,CASK,CD3E,CTTN,DLG1,DLG2,DLG3,Fcgr3,FCRL3,GAB2,GIT1,GRIN2A,KCNA5,LAT,LCP2,LYPD3,MAP4K1,NLGN1,NLGN2,NRXN1,PLC gamma,PLCG2,PTN,PTPRF,SEC14L1,SH2D2A,SH3BP2,SHP,SIPA1L1,SMPDL3B,SYK/ZAP,TJAP1,WAS,ZAP70	6	14	Cell Morphology, Cellular Assembly and Organization, Cell Signaling
