# Supplementary material for: Transcriptome analysis of porcine PBMCs after in vitro stimulation by LPS or PMA/ionomycin using an expression array targeting the pig immune response
Source: BMC Genomics. 2010 May 11;11:292. doi: 10.1186/1471-2164-11-292 (PMC2881026; doi:10.1186/1471-2164-11-292)
Supplement: Additional file 9 — Detailed information of differentially expressed genes after LPS or PMA/ionomycin stimulation. The file SLA_RI_Table_S9.xls is an excel file which contains two sheets. The "LPS" sheet contains the detailed information on differentially expressed genes after LPS stimulation, and the "PMA_ionomycin" sheet contains the detailed information on differentially expressed genes after PMA/ionomycin stimulation. [file 1471-2164-11-292-S9.XLS]

## Sheet: LPS
Probe ID	Fold Change (Down-regulated)	adjPVal	Target Gene	Human_GeneName		Probe ID	Fold Change (Up-regulated)	adjPVal	Target Gene	Human_GeneName
SS00000456	-8.59185	3.55874e-08	TC182269	LYZ		Susc10002812	26.8406	6.01076e-09	SAA1	SAA1
Susc10002688	-8.41166	3.57692e-08	LYZ	LYZ		Susc10001669	23.9556	7.0291e-09	AMCF-I	IL8
SS00003385	-7.56562	4.15426e-10	TC162457	FN1		SS00001060	14.7472	8.27581e-09		IL8
SS00008241	-7.43916	2.15506e-06	TC162457	FN1		Susc10003568	13.3588	1.99115e-08	CCL2	CCL2
Susc10003447	-3.36177	7.42344e-08	FN1	FN1		Susc10002987	13.3325	3.28145e-08	S100A9	S100A9
Susc10000353	-3.22525	3.5562e-09	SLA-DRB	HLA-DRB1		SS00000842	12.6702	2.02381e-08	TC163286	CCL2
SS00013177	-3.21191	2.02381e-08	TC166471	FOLR1		Susc10000318	12.4171	8.07277e-08	CXCL5	CXCL5
SS00000797	-3.03751	2.86498e-08	TC181776	FOLR1		SS00002950	10.9216	1.4945e-07		S100A12
Susc10002010	-2.80307	9.0745e-09	CST3	CST3		Susc10002202	9.55048	4.48685e-08	CXCL3	CXCL3
Susc10000672	-2.7352	1.18906e-08	SLA-DQB1	HLA-DQB1		SS00010822	8.60634	2.74763e-09		S100A9
Susc10002703	-2.69409	2.02381e-08	SLA-DOB	HLA-DOB		Susc10002839	7.96143	4.00897e-08	CXCL2	CXCL2
Susc10002411	-2.66864	1.11278e-08	CST2	CST2		Susc10000436	7.76057	3.6526e-05	S100A12	S100A12
Susc10000119	-2.65333	1.08738e-07	SLA-DRA	HLA-DRA		Susc10001455	7.35738	2.04315e-06	CCL8	CCL8
Susc10000636	-2.61875	4.48685e-08	SLA-DRA	HLA-DRA		Susc10001382	7.24552	7.42344e-08	MCP-1	CCL2
SS00010810	-2.47519	1.1579e-05	TC181980	CST3		Susc10001031	5.84943	7.0291e-09	SOD2	SOD2
SS00001741	-2.41054	7.83809e-05	TC163340	FLJ22662		SS00010181	5.82263	2.14994e-07	TC185393	CXCL6
SS00000973	-2.39604	3.79923e-08	TC181441	HLA-DQA1		Susc10002713	5.5168	1.79126e-06	SERPINB2	SERPINB2
Susc10002893	-2.39135	8.02372e-07	SLA-DQA	HLA-DQA1		Susc10001213	5.16056	4.43217e-05	CCL3L1	CCL3L1
Susc10002712	-2.33196	2.13104e-08	CD74	CD74		SS00003340	5.03424	1.18906e-08	TC177275	TGM3
Susc10000514	-2.31493	2.16434e-07	CSF1R	CSF1R		Susc10001794	5.00458	2.75361e-05	IL1B	IL1B
Susc10000626	-2.3015	0.00154978	SLA-DMB	HLA-DMB		Susc10002292	4.99768	2.02381e-08	CCL23	CCL23
SS00001182	-2.25501	0.000358999	TC162891	HLA-DQB1		SS00001034	4.69365	7.00012e-08	TC164641	SOD2
SS00001208	-2.24341	1.4945e-07	TC161947	CD74		Susc10003466	4.53221	3.18499e-07	IL1A	IL1A
SS00000697	-2.23665	1.31177e-05	TC182215	HLA-DMB		Susc10003215	4.36338	1.88448e-08	TFRC	TFRC
SS00000513	-2.23527	1.37376e-06	TC162683	HLA-DRA		Susc10001848	4.25234	6.9778e-09	IgA	IGHA1
SS00001179	-2.16864	9.2202e-06	TC162681	HLA-DRB1		Susc10003743	3.94291	1.94355e-05	CCL4	CCL4
SS00004109	-2.15705	1.18056e-06	TC182057	CTSZ		SS00010608	3.88538	9.12747e-09	TC181370
Susc10001715	-2.11475	4.4121e-06	DF	CFD		SS00000530	3.84493	9.69183e-08	TC182516	ARG1
Susc10001951	-2.11392	5.7353e-07	IL32	IL32		Susc10001419	3.83549	0.0020579	CCL3	CCL3
Susc10002949	-2.09843	0.00106967	C1QA	C1QA		SS00007572	3.80195	1.94355e-05	TC169972	SERPINB2
Susc10003395	-2.0645	1.76525e-06	CTSZ	CTSZ		SS00000977	3.68299	2.13104e-08	TC162938	IGLL1
Susc10002304	-2.04664	0.000695901	CD1A	CD1A		SS00000612	3.57543	0.000718222	TC190926	PCDHGC3
Susc10001613	-2.03139	1.45595e-05	SLA-DQB	HLA-DQB1		SS00001143	3.55779	6.83057e-07	TC185526	CSF3
SS00004292	-1.9951	0.000233154	TC164126	C1QA		SS00010442	3.52778	0.000162549	TC162694	IL1B
SS00000993	-1.9567	0.00101746	TC183157	FOS		SS00009201	3.47729	2.08017e-07	TC186310	TFRC
Susc10001331	-1.95629	1.1579e-05	SLA-DMA	HLA-DMA		Susc10000728	3.45663	3.01268e-05	CSF3	CSF3
SS00003883	-1.95622	0.000658724	TC162374	CTSD		Susc10002129	3.43609	7.30647e-08	IGLL1	IGLL1
Susc10003409	-1.94945	0.00107784	CSPG2	VCAN		Susc10003442	3.40288	0.000117904	CTAPIII	PPBP
Susc10002310	-1.94128	5.44634e-05	CST4	CST4		Susc10000945	3.31936	7.75931e-08	IgG4
SS00006721	-1.93797	0.0016618	TC182782	TGFBI		SS00011014	3.19862	1.3967e-05	TC164336
SS00010468	-1.91287	0.00074647	TC181805	CD1A		SS00013129	3.15538	3.28092e-06	TC181368
Susc10001658	-1.88569	9.37112e-06	SLA-DMA	HLA-DMA		Susc10002435	3.04333	7.96e-07	IGKV4-3
SS00003281	-1.88451	0.00101746	TC163340	FLJ22662		Susc10002910	3.04218	2.02381e-08	BIRC3	BIRC3
SS00008021	-1.88361	0.00382914	TC171123	TLR8		Susc10001999	2.99463	1.14222e-06	IGKV4-5
Susc10000894	-1.8758	0.000750626	CD1.1	CD1A		SS00006844	2.98034	1.04627e-07	TC162181
Susc10001945	-1.86472	0.00012508	AEP	LGMN		Susc10000030	2.94451	8.68642e-05	IGKV2-4	IGKV2-4
Susc10003304	-1.8349	0.00123393	SLA-DMB	HLA-DMB		SS00009822	2.93438	1.1579e-05		PPBP
SS00007012	-1.80278	4.52102e-05	TC181647	MARCKS		Susc10002783	2.92539	0.000861562	SPP1	SPP1
SS00001410	-1.80092	0.000609765	TC162851	ID3		SS00004068	2.81678	0.000750626	TC168855	MMP9
SS00007760	-1.79704	0.00487638	TC182782	TGFBI		Susc10002858	2.80169	8.2592e-06	IL1RAP	IL1RAP
Susc10002538	-1.79291	0.0139673	CEBPA	CEBPA		SS00004383	2.79947	2.72925e-05	TC162764	CTSL1
Susc10001490	-1.7818	0.000975132	TGFBI	TGFBI		SS00003131	2.79458	1.02415e-05	TC187523	IGJ
SS00011994	-1.76023	0.000658724	TC162374	CTSD		SS00010430	2.6175	0.000143953	TC170528
SS00004199	-1.75841	6.14432e-05	TC181427	LGMN		SS00000645	2.593	2.05279e-06	TC162647	FTH1
Susc10002619	-1.75732	0.00587067	AHR	AHR		Susc10003305	2.55783	0.000162624	MS4A7	MS4A7
Susc10003712	-1.74972	0.00263093	ALCAM	ALCAM		Susc10003230	2.50425	0.000237364	IGJ	IGJ
Susc10002151	-1.74221	0.00349329	CCR2	CCR2		SS00009850	2.48195	5.33352e-06	NP276226	VSIG7
SS00012075	-1.70461	8.90257e-05	TC162846	PSAP		Susc10001738	2.4737	7.01491e-05	IL1R2	IL1R2
SS00011092	-1.70058	7.94628e-05	TC181649	MARCKS		SS00011279	2.47092	4.85639e-05	TC183215	CXCL2
SS00000515	-1.67605	0.00320757	TC167916	VCAN		SS00010782	2.45521	1.33956e-06	TC183637	SMPDL3A
Susc10002011	-1.67487	0.00171566	SLA-DRB3	HLA-DRB1		Susc10001817	2.44013	7.38914e-06	IgG2b
SS00003887	-1.67254	9.34907e-06	TC162989	CTSS		SS00001329	2.38132	2.01423e-05	TC162942
Susc10001038	-1.65548	0.00861473	FOS	FOS		SS00001328	2.37008	4.19904e-07	TC162941	IGLL1
Susc10002172	-1.65211	0.00198972	PLA2G7	PLA2G7		Susc10001012	2.34337	1.52238e-05	Igh-V
SS00001334	-1.63912	5.93267e-05	TC162704	ITM2B		SS00010452	2.32539	1.62247e-06	TC181514
Susc10000705	-1.63482	0.00105019	AMICA1	AMICA1		SS00009845	2.29515	0.000102189	NP276195
SS00004115	-1.63268	0.0161139	TC162962	LGALS1		Susc10001401	2.28431	3.28063e-07	SOCS3	SOCS3
Susc10002506	-1.60621	0.00747268	SLA-DMA	HLA-DMA		SS00000905	2.23191	1.24462e-06	TC163813	MMP14
Susc10002835	-1.59237	7.01491e-05	LAMP1	LAMP1		SS00011159	2.21736	1.65342e-05	TC183233
Susc10003386	-1.59193	0.000223273	LGALS1	LGALS1		SS00000663	2.20918	4.85639e-05
Susc10002317	-1.57801	0.0011797	CXCL10	CXCL10		Susc10003318	2.20605	9.17196e-06	IgM
Susc10000896	-1.56268	0.000214894	TIMP2	TIMP2		SS00001882	2.1898	2.75361e-05	TC163394	ACSL1
Susc10001888	-1.56175	0.018814	ficolin	FCN1		SS00011635	2.18612	4.95733e-06
Susc10003378	-1.54969	0.00407671	CTSS	CTSS		SS00005411	2.16982	3.37027e-05	TC182876	LTA4H
Susc10003083	-1.54628	0.00606036	CTSD	CTSD		Susc10000342	2.14863	5.08401e-05	IGKVG502	IGKV5-2
SS00000733	-1.54367	0.00126398	TC187758	C5AR1		SS00005321	2.13057	0.000104154	TC182876	LTA4H
SS00010878	-1.5434	0.00838474	TC162409			SS00000465	2.12395	0.000286093	TC181626
SS00001886	-1.50653	0.0288236	TC182109	AKR7A2		SS00006981	2.08795	0.000526778	TC184008	PKIB
Susc10001743	-1.49536	0.00103288	NQO1	NQO1		SS00001016	2.06374	0.0283879	TC162693	SPP1
Susc10000579	-1.4945	0.0087545	TNFSF11	TNFSF11		SS00008031	2.06234	0.000156713	TC170025	IL1RAP
SS00008516	-1.49094	0.013457	TC186531	EGR1		Susc10000860	2.04747	0.00127966	MMP9	MMP9
SS00001626	-1.48908	0.00123347	TC182048	NAGK		Susc10003059	2.03722	0.00677157	TNFAIP6	TNFAIP6
Susc10000658	-1.48337	0.0387315	HPSE	HPSE		SS00006336	2.01904	7.51926e-05	TC182928	EPAS1
SS00001098	-1.47382	0.00128726	TC164450	CPT1A		SS00003633	1.97996	0.0177155	TC189025	SMPDL3B
Susc10000382	-1.46535	0.0402986	IGSF4	CADM1		Susc10003114	1.97884	0.000421001	IGKV1-1
SS00008862	-1.46327	0.00152451	TC164628	LAMP1		SS00003593	1.9737	0.00692506	TC183223	RRM2
SS00001202	-1.45637	0.00917711	TC161947	CD74		Susc10001183	1.97273	3.14738e-05	FTH1	FTH1
Susc10001893	-1.45617	0.0119989	FABP5	FABP5		SS00006608	1.96929	2.35147e-05	TC174912	SOCS1
SS00002679	-1.44796	0.0062131	TC167802	TLR6		SS00010926	1.93583	0.00256791	TC182137	EPAS1
SS00010698	-1.44623	0.0102788	TC181249	CEBPD		SS00006939	1.88727	0.000154616	TC183862	PCMT1
Susc10001289	-1.44577	0.00441285	SLA-DRB1	HLA-DRB1		Susc10003444	1.86468	0.000563656	CD274	CD274
SS00001228	-1.43356	0.00102652	TC161974	TXNIP		SS00007487	1.8546	0.000316222	TC186856	FURIN
SS00005317	-1.43343	0.00542596	TC163059	ARL4C		SS00000967	1.85136	0.000159397	TC161970	LHB
SS00012090	-1.42592	0.0165655	TC183881			SS00002453	1.83337	0.00156417	TC162977	C1R
SS00010813	-1.42443	0.00390449	TC182436	RNASET2		Susc10003124	1.82683	1.99018e-05	IL10RB	IL10RB
Susc10001702	-1.42313	0.0109885	CYBB	CYBB		SS00011032	1.8231	0.0043219	TC163715	EMP1
SS00000906	-1.42226	0.00838474	TC163671	PGD		SS00001151	1.81601	0.00724256	TC165032	ATP1B1
SS00001720	-1.41937	0.00743543	TC163292	S100A10		SS00003499	1.79167	0.00156318	TC165060	PLAUR
SS00000539	-1.41803	0.00130158		HBB		SS00005143	1.78703	0.000281446	TC163163	SDC2
SS00005029	-1.40757	0.00968509	TC185542	TMEM106A		SS00010028	1.76939	0.0123671	TC163615	CA4
Susc10003572	-1.40357	0.00580195	AXL	AXL		SS00006633	1.73671	0.00601084	TC180459	INDO
SS00006480	-1.40326	0.0388172	TC183944	VSIG4		SS00008290	1.71474	0.0171592	TC182470	SLC2A3
SS00000870	-1.39888	0.0190249	TC188050	CEBPA		Susc10002034	1.70867	0.00874725	TNFRSF18	TNFRSF18
Susc10003571	-1.39553	0.0117454	CUL5	CUL5		Susc10003065	1.70118	0.00120284	THBS1	THBS1
SS00005762	-1.39439	0.0150666	TC181365	CTSB		Susc10003465	1.69119	0.0258279	APP	APP
SS00010198	-1.38947	0.00338254	TC181455			SS00010443	1.68951	0.0127699
Susc10002512	-1.38858	0.00580195	TNFRSF1A	TNFRSF1A		Susc10001755	1.68855	0.0285595	CCL22	CCL22
SS00000637	-1.38447	0.0105776	TC163491	ACAA1		SS00001620	1.67538	0.00058282	TC180828	SDF4
SS00000983	-1.38051	0.00361098	TC161968	GSN		Susc10000993	1.6708	9.82828e-05	NFKBIA	NFKBIA
SS00008922	-1.37942	0.0302596	TC183499	ALCAM		Susc10002421	1.67074	0.000700332	PLAUR	PLAUR
Susc10003754	-1.37521	0.00101746	PDK1	PDK1		SS00005351	1.66727	0.00457756	TC166166	C13orf15
SS00010779	-1.37404	0.00692506	TC183827	FKBP15		SS00009031	1.65935	0.0194243	TC162699	NFKBIA
Susc10003659	-1.36595	0.00355822	CALM2	CALM2		SS00001107	1.65806	0.000942697	TC181627
Susc10003387	-1.36424	0.0277324	CTSB	CTSB		SS00001018	1.65666	0.00147999	TC181908	APP
SS00000855	-1.34711	0.0123671	TC163738	VCL		SS00006406	1.65612	0.0167381	TC167575	RYK
Susc10003642	-1.34334	0.0407726	CEBPD	CEBPD		Susc10003316	1.6554	0.000277895	CD14	CD14
Susc10001493	-1.34164	0.00317281	Scarb2	SCARB2		Susc10003519	1.6444	0.000979353	SIGLEC7	SIGLEC7
Susc10000189	-1.33989	0.0122912	IRF8	IRF8		SS00002429	1.62303	0.00735678	TC186495	HK3
Susc10002800	-1.33933	0.0195952	ARRB1	ARRB1		SS00008318	1.61267	0.0165655	TC180813	THBS1
SS00000469	-1.33285	0.028364	TC182381	TNFRSF1A		SS00007673	1.60822	0.00745855	TC185614	NEK6
Susc10003673	-1.328	0.0353119	FCGRT	FCGRT		SS00010849	1.58123	0.0252035	TC162128	IL1RN
Susc10001110	-1.32511	0.014346	CTSW	CTSW		SS00009247	1.5767	0.000750626	TC183276	UBE2S
Susc10002942	-1.32317	0.0269179	IRF5	IRF5		SS00006682	1.5727	0.0235824	TC195999	TNFAIP6
Susc10000454	-1.31817	0.0190187	NCF4	NCF4		SS00005446	1.56855	0.00489552	TC163680	CXCR4
SS00007947	-1.31485	0.0481868				Susc10003372	1.56832	0.00329486	GBP4	GBP4
SS00013008	-1.30968	0.0302596	TC169352			SS00004283	1.55733	0.00156417	TC182502	UPP1
SS00006169	-1.30834	0.0285595	TC164291	CTSW		SS00004288	1.55515	0.000218984	TC163137	IFITM1
SS00010765	-1.30212	0.0107768	TC181249	CEBPD		SS00012370	1.54901	0.000913608	TC182926
SS00004261	-1.29979	0.0481868	TC163456	ZYX		Susc10002771	1.545	0.00972688	NPM1	NPM1
SS00008425	-1.2997	0.0376147	TC163513	TXNDC12		Susc10002401	1.54454	0.0120286	PACAP	MGC29506
SS00001000	-1.28596	0.0403124	TC181445			SS00005572	1.53828	0.000562013	TC170085	HCK
SS00004915	-1.28299	0.0353391	TC186364	ANKZF1		SS00001180	1.53159	7.56336e-05	TC162668	GAPDH
SS00010104	-1.27774	0.0240459	TC182595	RNF130		SS00003981	1.53045	0.00010379	TC164436	HIST1H4J
SS00012605	-1.27496	0.0387315				Susc10000809	1.52945	0.0276181	MT1-MMP	MMP14
SS00004202	-1.27108	0.0388172	TC163232	ETFB		Susc10002902	1.5292	0.00436353	CD44	CD44
SS00001624	-1.25864	0.0368013	TC183130	POLR1D		Susc10000696	1.52294	0.0127194	PF4	PF4
SS00010014	-1.25065	0.0163312	TC182455	ZFP36L2		SS00003896	1.52003	0.0250735	TC181768	PCNA
SS00009830	-1.23724	0.0164052		PRKACB		Susc10001854	1.52002	0.000670676	HCK	HCK
SS00005129	-1.23318	0.0282468	TC163956	LAPTM5		Susc10000444	1.51159	0.0213442	HSP90AB1	HSP90AB1
SS00001816	-1.2306	0.0421699	TC184779	RASSF1		SS00005246	1.51079	0.000768484	TC182892	ATP6V1B2
						SS00000527	1.50945	0.0102846	TC163151	LDHA
						SS00006444	1.50657	0.0220292	TC164158	NT5DC2
						SS00001543	1.50567	0.0304811	TC183176	ACO1
						SS00002900	1.50139	0.00251629	TC181768	PCNA
						Susc10003584	1.50116	0.000489244	INDO	INDO
						Susc10003277	1.50016	0.0043219	NFKB2	NFKB2
						Susc10003071	1.49999	0.00145994	SDC1	SDC1
						SS00001287	1.49984	0.00862041	TC162687	HSP90AB1
						SS00002996	1.49315	0.00166001	TC184267	DUT
						Susc10002861	1.49178	0.00233793	LTB	LTB
						Susc10003507	1.48936	0.00743543	GNLY	GNLY
						SS00000750	1.4877	0.0051737	TC183990	NPM3
						SS00012918	1.48723	0.0367117	TC186155	MCM6
						SS00006134	1.48063	0.0288236	TC185614	NEK6
						SS00005945	1.47981	0.0139673	TC186522	UGCG
						Susc10002962	1.47867	0.0387315	HSPD1	HSPD1
						SS00009742	1.47814	0.00390449	TC181252	CEBPB
						SS00001180	1.4764	0.00147877	TC162668	GAPDH
						SS00001180	1.47623	0.00175616	TC162668	GAPDH
						SS00000851	1.47552	0.0195608	TC169388	GFPT1
						Susc10003690	1.47377	0.00111435	SAMSN1	SAMSN1
						SS00008883	1.4737	0.0120691	TC166581	SHCBP1
						Susc10000339	1.47143	0.00360584	TNFAIP3	TNFAIP3
						SS00001180	1.47039	0.00130917	TC162668	GAPDH
						Susc10000516	1.46954	0.0413477	HIF1A	HIF1A
						SS00001058	1.46637	0.0155224	TC181693	HSP90B1
						SS00001180	1.46502	0.00813874	TC162668	GAPDH
						Susc10001434	1.46183	0.0234549	G1P2	ISG15
						SS00000471	1.45793	0.0128779	TC163178	HSPA5
						Susc10002649	1.45747	0.0080606	LYN	LYN
						Susc10000683	1.45223	0.0127194	RGC32	C13orf15
						SS00001180	1.45131	0.00103288	TC162668	GAPDH
						SS00005241	1.45021	0.0494253	TC167391	LTB
						SS00001180	1.44891	0.00201673	TC162668	GAPDH
						SS00001180	1.4479	0.00263503	TC162668	GAPDH
						SS00001180	1.44725	0.00321911	TC162668	GAPDH
						SS00000185	1.4471	0.00396402	TC162658	RPS2
						Susc10001966	1.44645	0.0161139	PTPRJ	PTPRJ
						Susc10002602	1.44614	0.00580195	PIM1	PIM1
						Susc10001067	1.44497	0.010863	LTA4H	LTA4H
						SS00001180	1.44411	0.00574263	TC162668	GAPDH
						SS00009655	1.44377	0.00396402	TC162687	HSP90AB1
						SS00003495	1.44237	0.00492983	TC182079	GBP1
						SS00001180	1.44053	0.0012209	TC162668	GAPDH
						SS00000953	1.43942	0.00568611	TC174014	HSPA6
						SS00001180	1.43859	0.00220651	TC162668	GAPDH
						Susc10002880	1.43785	0.00138637	EMILIN2	EMILIN2
						SS00006628	1.43652	0.0210375	TC190457	CCDC50
						Susc10001701	1.43466	0.0123136	MS4A6A	MS4A6A
						SS00001180	1.43033	0.00175316	TC162668	GAPDH
						SS00007160	1.42829	0.0235824	TC163178	HSPA5
						SS00011632	1.42795	0.00720703
						Susc10001962	1.42601	0.0206165	SEMA7A	SEMA7A
						SS00001180	1.42321	0.00139794	TC162668	GAPDH
						Susc10002540	1.42181	0.00407671	PRSS11	HTRA1
						SS00001180	1.41961	0.00235021	TC162668	GAPDH
						SS00003321	1.41799	0.00932914	TC167700	WFS1
						SS00002876	1.41796	0.00812823	TC183502	SLC1A5
						SS00002730	1.41776	0.00955865	TC182892	ATP6V1B2
						SS00002395	1.41634	0.0166007	TC166482	UBE2C
						Susc10002408	1.41388	0.0051515	POU2AF1	POU2AF1
						SS00001180	1.40784	0.00158113	TC162668	GAPDH
						SS00001180	1.407	0.00329486	TC162668	GAPDH
						SS00008001	1.40585	0.00414064	TC181252	CEBPB
						SS00013244	1.40202	0.00394842
						SS00004326	1.39602	0.0342327	TC163315	ATP5G1
						SS00007626	1.39526	0.0481868	TC165560	PAPSS2
						Susc10001527	1.39344	0.028364	MS4A1	MS4A1
						SS00009672	1.39115	0.0350934	TC186722	TXNRD1
						SS00003960	1.38883	0.0404267	TC185066	EMILIN2
						Susc10001825	1.38707	0.00365382	CCR7	CCR7
						SS00001359	1.38341	0.0104354	TC162756	NPM1
						SS00000616	1.38067	0.0258279	TC183029	TOP2A
						SS00000287	1.37755	0.00775711	TC172079	MGAT4A
						Susc10002939	1.37286	0.0419889	CD55	CD55
						Susc10001104	1.36846	0.00446532	PIK3CD	PIK3CD
						SS00002055	1.36505	0.028364	TC181886	GBA
						SS00001180	1.3647	0.00349978	TC162668	GAPDH
						Susc10000182	1.36002	0.00418189	LTB	LTB
						SS00004649	1.35799	0.00149032	TC181574	HIST1H2BK
						SS00000563	1.35678	0.00742467	TC183398	CD97
						Susc10000372	1.35319	0.0285595	CEBPB	CEBPB
						SS00006949	1.35173	0.0282753	TC183644	EMILIN2
						Susc10003503	1.35068	0.0277324	BIP	HSPA5
						Susc10001947	1.3479	0.00721292	SOCS1	SOCS1
						SS00013167	1.34523	0.0312482	TC162660	RPS2
						SS00001217	1.34427	0.0210412	TC182866	CCT4
						SS00007089	1.34235	0.00521449	TC168603	E2F1
						SS00002820	1.34097	0.0326101	TC185404	SEC61G
						SS00012266	1.33981	0.0324918	TC183978
						SS00012493	1.33774	0.0289454	TC165165
						SS00012866	1.33709	0.01769	TC167604
						Susc10001155	1.33522	0.0153899	DSC2	DSC2
						Susc10000823	1.33486	0.0200048	TNFRSF13B	TNFRSF13B
						Susc10002621	1.33179	0.0199376	PSME2	PSME2
						Susc10002526	1.32936	0.00774909	PIK3R5	PIK3R5
						SS00013114	1.3293	0.0215374		ACTG1
						SS00013214	1.32698	0.0289818	TC182140
						Susc10002597	1.32615	0.0244839	NFKBIB	NFKBIB
						SS00004165	1.32426	0.00838474	TC181248	H3F3B
						SS00001380	1.32166	0.00743543	TC163307	ATP6V0B
						SS00001595	1.31707	0.0112982	TC162687	HSP90AB1
						SS00004237	1.31455	0.0216082	TC181964	EIF4G1
						SS00008132	1.31435	0.0139673	TC190016	C15orf41
						Susc10001765	1.30974	0.0296042	TXN	TXN
						SS00010155	1.3085	0.00983132	TC182152	SFRS3
						SS00004621	1.30611	0.015964	TC164143	PSMB7
						SS00001656	1.30048	0.0216082	TC162975	PDIA4
						SS00005547	1.28841	0.0254737		KIAA0101
						SS00005339	1.28666	0.0391732	TC166337	NDUFA7
						Susc10002396	1.28439	0.0285595	CFLAR	CFLAR
						SS00010069	1.27888	0.0258279	TC164427	CFLAR
						SS00000162	1.26861	0.0192974	TC169186	SFRS1
						SS00001210	1.26614	0.0266511	TC162395	HMGN2
						SS00000703	1.26515	0.0280223	TC164993	PSMB8
						SS00009894	1.26266	0.0253428	TC162068	HNRPA2B1
						Susc10000677	1.26204	0.0220292	PPIA	PPIA
						SS00001368	1.25514	0.020053	TC181754	RAN
						Susc10002003	1.25149	0.0391924	VARS	VARS
						SS00012588	1.24996	0.0395764	TC187252
						SS00010630	1.24687	0.0431142	TC189994
						SS00002523	1.23822	0.0446253	TC167251	PSMB3
						Susc10002534	1.2321	0.0246619	HNRPA1	HNRPA1

## Sheet: PMA_ionomycin
Probe ID	Fold Change (Down-regulated)	adjPVal	Target Gene	Human_GeneName		Probe ID	Fold Change (Up-regulated)	adjPVal	Target Gene	Human_GeneName
Susc10003065	-65.9828	7.3268e-12	THBS1	THBS1		Susc10003368	9.96215	2.35276e-07	IL2	IL2
SS00008318	-36.1514	3.15073e-11	TC180813	THBS1		SS00001287	8.48869	5.77603e-13	TC162687	HSP90AB1
SS00013177	-19.7399	1.59899e-09	TC166471	FOLR1		Susc10002771	8.21127	1.5706e-11	NPM1	NPM1
SS00000797	-15.4686	1.99557e-09	TC181776	FOLR1		Susc10000444	7.9704	8.45712e-12	HSP90AB1	HSP90AB1
Susc10002688	-14.7549	3.16546e-09	LYZ	LYZ		SS00001359	7.84797	1.057e-12	TC162756	NPM1
SS00000456	-14.7223	4.95648e-11	TC182269	LYZ		SS00009655	7.76547	2.90569e-13	TC162687	HSP90AB1
SS00008241	-12.2552	2.04027e-07	TC162457	FN1		Susc10000301	6.86723	1.40045e-10	CD69	CD69
SS00003385	-9.42397	5.90291e-08	TC162457	FN1		SS00001083	6.66921	6.78455e-08	TC169979	IL2
Susc10000514	-8.15347	6.15252e-10	CSF1R	CSF1R		SS00001595	6.64055	2.90569e-13	TC162687	HSP90AB1
SS00006721	-6.77807	4.71787e-07	TC182782	TGFBI		Susc10003330	6.61912	2.37539e-09	TNFRSF9	TNFRSF9
Susc10002010	-6.50851	1.07532e-09	CST3	CST3		SS00009192	6.61135	3.51484e-09	TC183990	NPM3
Susc10002411	-5.80172	6.43533e-09	CST2	CST2		Susc10002962	6.50702	1.25217e-10	HSPD1	HSPD1
SS00000121	-5.5921	2.4887e-08	TC182038	CD163		SS00001180	6.20245	2.90569e-13	TC162668	GAPDH
SS00004109	-5.58033	7.74156e-10	TC182057	CTSZ		SS00000750	6.11285	2.07632e-08	TC183990	NPM3
Susc10001738	-5.3824	7.96106e-07	IL1R2	IL1R2		SS00009986	6.07639	1.18858e-09	TC194907	CD69
Susc10001490	-5.26038	7.96612e-07	TGFBI	TGFBI		SS00001180	5.80081	1.84152e-12	TC162668	GAPDH
Susc10001110	-4.92274	1.42688e-10	CTSW	CTSW		SS00001180	5.5619	3.64469e-13	TC162668	GAPDH
Susc10003071	-4.88225	7.8851e-08	SDC1	SDC1		SS00001180	5.5177	2.90569e-13	TC162668	GAPDH
Susc10003395	-4.77572	1.89097e-09	CTSZ	CTSZ		SS00001180	5.41302	2.09316e-12	TC162668	GAPDH
SS00000539	-4.74979	7.35261e-11		HBB		SS00001180	5.32443	5.77603e-13	TC162668	GAPDH
Susc10003318	-4.62225	7.94048e-10	IgM			SS00001180	5.31372	4.17531e-12	TC162668	GAPDH
Susc10001041	-4.54703	2.23834e-08	FCGR3B	FCGR3B		SS00013167	5.30864	2.09316e-12	TC162660	RPS2
Susc10001902	-4.53947	3.90939e-09	KLF1	KLF1		SS00001368	5.30664	6.20926e-12	TC181754	RAN
SS00010467	-4.45921	3.07839e-05	TC182038	CD163		Susc10003344	5.28133	8.42442e-11	DDX21	DDX21
Susc10001715	-4.41823	6.13133e-07	DF	CFD		SS00001180	5.25	2.94641e-12	TC162668	GAPDH
SS00010810	-4.4045	9.24407e-07	TC181980	CST3		SS00001180	5.22506	4.53668e-12	TC162668	GAPDH
SS00000733	-4.36284	8.49058e-08	TC187758	C5AR1		SS00001180	5.1702	1.14603e-12	TC162668	GAPDH
SS00013122	-4.25705	8.09315e-09	TC164392	FCGR3B		SS00001180	5.12754	5.98176e-12	TC162668	GAPDH
Susc10001945	-4.25172	3.14365e-08	AEP	LGMN		SS00001180	5.12627	2.09316e-12	TC162668	GAPDH
Susc10001702	-4.23898	7.01131e-09	CYBB	CYBB		SS00000953	5.12039	6.34477e-13	TC174014	HSPA6
SS00013121	-4.1975	4.38393e-09		FCGR3B		SS00001308	5.10937	7.09529e-11	TC181367	HSPA8
SS00000648	-4.17455	1.09365e-08	TC163629	CYBB		SS00001180	5.0867	6.58696e-12	TC162668	GAPDH
SS00000983	-4.09363	5.21762e-09	TC161968	GSN		SS00004370	5.03128	1.51576e-12	TC163014	HSPE1
SS00001790	-4.04716	3.85642e-09	TC184628	PLAC8		Susc10003544	5.01107	7.58747e-12	GBP3	GBP3
Susc10002292	-4.03756	3.23306e-07	CCL23	CCL23		SS00009826	4.98582	2.1572e-05	TC187147	INHBA
SS00004031	-4.02541	5.23963e-07	TC169931	PLXND1		SS00001283	4.95016	2.10946e-10	TC161960	ENO1
SS00004564	-4.01907	6.16773e-12	TC163217	ARHGDIB		SS00001180	4.94032	7.58747e-12	TC162668	GAPDH
Susc10000019	-3.98351	5.25483e-08	NPC2	NPC2		SS00001180	4.93611	4.73914e-13	TC162668	GAPDH
SS00000973	-3.95047	1.18834e-10	TC181441	HLA-DQA1		SS00001180	4.8936	1.0922e-11	TC162668	GAPDH
Susc10003409	-3.88808	8.23318e-08	CSPG2	VCAN		SS00000649	4.86581	1.00244e-09	TC183393	MYC
SS00010452	-3.87554	4.5638e-09	TC181514			Susc10002961	4.80832	2.90569e-13	MYC	MYC
Susc10003090	-3.83509	1.25217e-10	FTL	FTL		SS00001180	4.75742	6.03488e-12	TC162668	GAPDH
Susc10001733	-3.83105	8.11874e-08	ETS1	ETS1		SS00001180	4.71624	2.60859e-12	TC162668	GAPDH
Susc10002893	-3.80074	3.02227e-10	SLA-DQA	HLA-DQA1		SS00004032	4.6241	9.12099e-09	TC180820	C1QBP
Susc10002703	-3.74017	2.45505e-10	SLA-DOB	HLA-DOB		SS00001016	4.59374	2.7002e-07	TC162693	SPP1
Susc10003447	-3.69737	5.83273e-06	FN1	FN1		SS00006991	4.53436	1.1822e-09	TC163489	HSPD1
Susc10000353	-3.68689	1.4413e-08	SLA-DRB	HLA-DRB1		Susc10002493	4.45016	5.99219e-09	BCL2A1	BCL2A1
SS00001228	-3.67638	4.01435e-06	TC161974	TXNIP		SS00000185	4.44903	1.52553e-11	TC162658	RPS2
SS00001410	-3.67332	1.93749e-08	TC162851	ID3		Susc10002783	4.41916	1.93749e-08	SPP1	SPP1
SS00008273	-3.66524	1.25217e-10	TC181526	TMSL3		SS00004228	4.33475	9.95462e-09	TC162739	YBX1
Susc10001651	-3.66177	6.1385e-09	ITGB7	ITGB7		Susc10000677	4.3217	4.93382e-12	PPIA	PPIA
Susc10003555	-3.60248	3.6726e-11	ARHGDIB	ARHGDIB		SS00000799	4.3094	1.23952e-11	TC181833	MDH2
SS00000203	-3.53768	9.87156e-06		KLF2		SS00003495	4.3079	1.46317e-09	TC182079	GBP1
Susc10000953	-3.5337	6.89274e-08	HMOX1	HMOX1		SS00000319	4.26892	3.25031e-10	TC183424	RANBP1
SS00003883	-3.53259	8.26967e-08	TC162374	CTSD		SS00000212	4.24771	1.22009e-11	TC162934	ATP5B
Susc10003316	-3.53076	1.10897e-07	CD14	CD14		Susc10002164	4.23538	4.49027e-11	HSPA9	HSPA9
SS00003960	-3.5129	4.43324e-08	TC185066	EMILIN2		SS00001377	4.22424	7.58747e-12	TC162934	ATP5B
SS00005129	-3.49401	1.25217e-10	TC163956	LAPTM5		SS00004433	4.1655	5.24981e-10	TC181981	CCT2
SS00000976	-3.47129	1.1822e-09	TC187916	TYROBP		Susc10002132	4.15198	1.42819e-09	APEX1	APEX1
SS00000587	-3.47026	1.12667e-05	TC181921	HMOX1		Susc10001800	4.09496	2.67175e-06	CSF1	CSF1
SS00000628	-3.46634	1.44639e-09	TC181319	FTL		SS00001203	4.09415	5.86674e-11	TC162005	FBL
SS00005446	-3.41732	1.22641e-07	TC163680	CXCR4		SS00000654	4.08283	1.59213e-11	TC162859	RPS4X
Susc10002880	-3.32796	2.05418e-08	EMILIN2	EMILIN2		SS00004551	4.07589	3.09714e-10	TC181936	CCT5
Susc10002712	-3.27614	1.84019e-09	CD74	CD74		SS00002381	4.07153	1.31162e-08	TC163815	PPA1
Susc10000672	-3.26047	1.05158e-09	SLA-DQB1	HLA-DQB1		SS00000654	4.03001	2.42029e-11	TC162859	RPS4X
SS00011251	-3.24437	1.63268e-06		MAFB		SS00000654	4.02243	1.72637e-11	TC162859	RPS4X
SS00013129	-3.24152	1.55515e-06	TC181368			Susc10000368	3.99179	3.43611e-12	RPSA	RPSA
SS00001208	-3.19012	2.59832e-09	TC161947	CD74		SS00004175	3.98376	4.73777e-11	TC181403	RPSA
SS00004199	-3.16754	1.54161e-08	TC181427	LGMN		SS00004217	3.96987	8.74208e-12	TC181303	SLC25A6
Susc10000945	-3.16521	3.41052e-06	IgG4			SS00000654	3.93575	7.03139e-12	TC162859	RPS4X
SS00000515	-3.1621	7.03214e-05	TC167916	VCAN		SS00000654	3.91869	6.53775e-11	TC162859	RPS4X
Susc10000636	-3.15608	5.21762e-09	SLA-DRA	HLA-DRA		SS00000654	3.91736	2.62426e-11	TC162859	RPS4X
Susc10002196	-3.14466	4.81436e-06	MafB	MAFB		SS00000654	3.90456	7.3268e-12	TC162859	RPS4X
SS00000516	-3.12474	2.26727e-07	TC163013	ANXA1		SS00000654	3.87941	1.72637e-11	TC162859	RPS4X
SS00000637	-3.12386	1.32924e-07	TC163491	ACAA1		SS00000654	3.8749	5.06941e-11	TC162859	RPS4X
SS00000206	-3.09796	2.07632e-08	TC182455	ZFP36L2		SS00000654	3.87347	2.97212e-11	TC162859	RPS4X
SS00000621	-3.06416	2.15043e-09	TC163010	CTSH		SS00000655	3.87032	7.35261e-11	TC180960	RPL3
SS00006982	-3.05866	1.69825e-05	TC166361			SS00000534	3.84443	4.84019e-11	TC162888	LDHB
Susc10003378	-3.05562	2.18606e-10	CTSS	CTSS		SS00000654	3.83985	1.72637e-11	TC162859	RPS4X
Susc10002310	-3.05394	4.95869e-06	CST4	CST4		SS00004149	3.83628	2.42029e-11	TC161943	RPL4
Susc10002844	-3.04669	9.43432e-06	TYROBP	TYROBP		SS00000654	3.81673	3.78271e-11	TC162859	RPS4X
SS00008321	-3.04268	2.16724e-06	TC161974	TXNIP		SS00000654	3.80215	1.64966e-11	TC162859	RPS4X
SS00000791	-2.98923	6.20952e-06	TC186142	FCER1G		Susc10001962	3.7953	1.59588e-08	SEMA7A	SEMA7A
SS00002126	-2.98391	1.4615e-07	TC180907	H1FX		SS00000654	3.78625	3.16498e-11	TC162859	RPS4X
Susc10001986	-2.96648	5.89193e-07	SELL	SELL		SS00005111	3.77995	9.04433e-11	TC181589	EIF5A
SS00010917	-2.96458	9.93762e-08	TC183006	ZFP36L2		SS00004665	3.77262	7.82632e-12	TC163537	IMPDH2
SS00003887	-2.96252	7.03129e-10	TC162989	CTSS		SS00002654	3.76348	1.79582e-07	TC182566	WARS
SS00010971	-2.93843	8.55916e-07	TC182658	S100B		SS00000654	3.76269	7.3268e-12	TC162859	RPS4X
Susc10000626	-2.9302	9.20914e-06	SLA-DMB	HLA-DMB		Susc10001759	3.74807	1.04635e-11	NSEP1	YBX1
SS00002655	-2.91731	2.46047e-05	TC162036	TXNIP		Susc10002026	3.74424	6.09009e-09	EBI3	EBI3
SS00006169	-2.91596	3.25213e-06	TC164291	CTSW		Susc10001213	3.73785	4.60859e-06	CCL3L1	CCL3L1
Susc10001981	-2.90314	8.356e-07	AIF1	AIF1		SS00000654	3.73625	1.72637e-11	TC162859	RPS4X
Susc10002949	-2.8768	0.000236301	C1QA	C1QA		SS00001248	3.73138	1.76505e-10	TC161978	CCT7
SS00003426	-2.86901	2.30483e-06	TC176860	EMR4		SS00007499	3.71449	1.63397e-10	TC163086
Susc10001383	-2.86541	3.1812e-07	LRP1	LRP1		SS00004585	3.70415	1.7313e-10	TC161943	RPL4
SS00007760	-2.86051	0.000358972	TC182782	TGFBI		SS00001307	3.70018	1.18858e-09	TC180802	RPLP0
SS00010765	-2.85671	1.43166e-05	TC181249	CEBPD		SS00001460	3.6629	8.45712e-12	TC181922	SLC25A5
SS00009845	-2.85559	1.19285e-05	NP276195			Susc10003743	3.66227	1.25235e-06	CCL4	CCL4
SS00012075	-2.84881	4.02457e-08	TC162846	PSAP		SS00013168	3.65223	2.48907e-10		SLC25A3
SS00005778	-2.84338	5.14193e-06	TC165198	FCGRT		SS00004204	3.63866	3.90841e-08	TC163115	RPL24
SS00010468	-2.84113	1.35756e-05	TC181805	CD1A		Susc10002534	3.63847	1.45848e-09	HNRPA1	HNRPA1
Susc10001449	-2.82584	1.92519e-06	AIF1	AIF1		SS00004838	3.58983	5.2085e-08	TC163385	APEX1
SS00000842	-2.81953	0.000381626	TC163286	CCL2		SS00004468	3.5887	3.81426e-09	TC163123	CYCS
Susc10002498	-2.81707	5.89058e-08	HIMAP4	GIMAP4		SS00006311	3.58656	6.1904e-08	TC165230	SNRPD1
SS00010802	-2.81446	2.60696e-06	TC162015	GRN		SS00000953	3.54698	4.93382e-12	TC174014	HSPA6
Susc10000119	-2.81357	1.19078e-08	SLA-DRA	HLA-DRA		SS00013169	3.51622	1.25217e-10		SLC25A3
Susc10001886	-2.79146	2.43834e-05	SIRPB1	SIRPB1		SS00004323	3.51066	9.95462e-09	TC182118	ATP5G3
SS00008818	-2.76679	6.85401e-05	TC166110	SIRPA		SS00009840	3.50778	1.09365e-08	TC163019	CCT3
Susc10003568	-2.76448	0.00235323	CCL2	CCL2		SS00001264	3.50507	1.05158e-09	TC161948	RPS6
Susc10000527	-2.76179	1.63556e-08	MUC17	MUC17		Susc10003274	3.49142	2.41099e-11	RPL3	RPL3
SS00005812	-2.75551	1.28361e-06	TC188306	LAPTM5		Susc10000189	3.49066	5.77346e-10	IRF8	IRF8
Susc10001984	-2.74402	1.03584e-06	MAP3K1	MAP3K1		SS00008502	3.48867	2.89383e-06	TC187298
SS00001334	-2.72874	3.13545e-08	TC162704	ITM2B		SS00003034	3.47273	1.41671e-10	TC162821	PKM2
Susc10001136	-2.71341	1.16801e-06	GRN	GRN		SS00001401	3.45631	2.08675e-10	TC163324	NME2
Susc10000396	-2.71147	2.83281e-07	LLT1	CLEC2D		SS00004736	3.45484	4.84019e-11	TC165675	SHFM1
SS00011685	-2.68899	5.70843e-07	TC166557	TMEM123		Susc10000109	3.4474	7.20138e-07	LAG3	LAG3
Susc10001493	-2.6814	2.14339e-06	Scarb2	SCARB2		SS00000186	3.44696	3.50742e-11	TC161949	SLC25A3
Susc10001519	-2.66704	0.000129776	FCGR2B	FCGR2B		SS00007673	3.43374	3.01394e-09	TC185614	NEK6
Susc10003024	-2.65292	2.1382e-08	CTSH	CTSH		Susc10002003	3.41985	1.44639e-09	VARS	VARS
SS00004726	-2.64874	1.96994e-05	TC181004	SCARB2		SS00005797	3.40063	2.24233e-08	TC188235	TRAF1
SS00011994	-2.64821	1.39884e-05	TC162374	CTSD		SS00001217	3.36503	3.95217e-10	TC182866	CCT4
Susc10003642	-2.64774	0.000244468	CEBPD	CEBPD		SS00001651	3.34319	1.07828e-07	TC163020	CCT3
SS00006331	-2.63542	1.14583e-05	TC168533	ADD3		SS00001491	3.33574	4.96656e-08	TC182398	NDUFA4
Susc10002151	-2.62865	2.72428e-05	CCR2	CCR2		Susc10001765	3.32972	2.58076e-10	TXN	TXN
SS00006522	-2.62504	2.99608e-06	TC190815	SELL		SS00003258	3.32514	1.76505e-10	TC185924	SNRPF
SS00000689	-2.60865	9.62053e-05	TC162907	NPC2		Susc10002746	3.31562	1.25222e-08	BCL2L1	BCL2L1
SS00000040	-2.60101	6.58313e-07	TC182658	S100B		SS00006883	3.31412	5.86674e-11	CF178920
Susc10001940	-2.58761	1.43661e-06	BTG1	BTG1		SS00006133	3.30957	9.80442e-10	TC185107	PGAM2
SS00002222	-2.56406	5.73402e-09	TC182412	BTG1		SS00000505	3.29109	1.32571e-07	TC181349	ALB
Susc10001038	-2.55975	3.30685e-05	FOS	FOS		SS00002702	3.27638	2.26453e-07	TC180815	FKBP4
SS00001179	-2.55551	3.68078e-07	TC162681	HLA-DRB1		SS00006978	3.26984	3.43869e-11	TC184312	PPME1
Susc10002687	-2.55188	3.38773e-07	ANXA1	ANXA1		SS00000626	3.25768	4.99852e-10	TC181715	RPS18
Susc10002359	-2.54284	2.95974e-05	CD163	CD163		SS00001499	3.24871	6.03318e-10	TC163167
SS00001741	-2.5349	1.52713e-05	TC163340	FLJ22662		SS00000714	3.23614	3.51484e-09	TC163257	RPS12
SS00000513	-2.53044	2.07632e-08	TC162683	HLA-DRA		SS00000714	3.22993	9.95462e-09	TC163257	RPS12
SS00007012	-2.52334	9.80317e-06	TC181647	MARCKS		Susc10000946	3.21918	5.17543e-08	HSPA8	HSPA8
Susc10001817	-2.51965	7.60294e-06	IgG2b			SS00012438	3.21305	1.95903e-08	TC164308
Susc10003083	-2.51634	4.4457e-07	CTSD	CTSD		SS00000714	3.21141	2.0566e-08	TC163257	RPS12
SS00008531	-2.5147	8.52894e-05	TC182353	VCAN		SS00000871	3.21045	4.7381e-08	TC171660	RGS16
Susc10000105	-2.51228	3.83614e-06	EDG6	EDG6		SS00013032	3.19544	2.51354e-07	TC168975	STEAP4
Susc10002419	-2.48445	0.000102608	C5AR1	C5AR1		SS00000626	3.19515	1.28405e-10	TC181715	RPS18
Susc10003774	-2.465	1.82942e-07	TCF7	TCF7		SS00001340	3.18879	1.88239e-10	TC181344	RPL7A
Susc10002951	-2.4625	5.19496e-06	ICOSLG	ICOSLG		SS00012804	3.18683	1.7176e-08
SS00010757	-2.46122	1.13381e-07	TC181775			SS00000885	3.18445	2.23895e-08	TC181352	GNB2L1
Susc10003673	-2.45575	1.18318e-06	FCGRT	FCGRT		SS00000303	3.17994	1.77082e-08	TC181981	CCT2
SS00012763	-2.45498	1.07868e-09	TC181593			Susc10003522	3.17336	2.31319e-08	PSMB9	PSMB9
SS00012164	-2.44272	8.07662e-09	TC185881	IGFBP5		SS00000714	3.16951	4.42517e-08	TC163257	RPS12
SS00012022	-2.44271	1.13183e-07				SS00000714	3.16885	1.3855e-08	TC163257	RPS12
Susc10000262	-2.44126	0.000250329	S100B	S100B		SS00000626	3.16469	5.17297e-10	TC181715	RPS18
SS00007003	-2.43175	2.66352e-06	TC165531	SPOCK2		SS00000966	3.16408	9.32509e-09	TC162985	MDH1
SS00001182	-2.41803	1.98079e-06	TC162891	HLA-DQB1		Susc10001428	3.15793	3.25637e-10	RPL7	RPL7
SS00003171	-2.41397	8.26531e-05	TC166910			SS00000714	3.15513	1.95903e-08	TC163257	RPS12
SS00000977	-2.41149	8.68778e-06	TC162938	IGLL1		SS00000714	3.14781	2.61872e-08	TC163257	RPS12
SS00001132	-2.41055	9.82065e-06	TC182685	SLC11A1		SS00001213	3.14331	3.03337e-09	TC161946	RPL8
SS00000663	-2.41024	5.98246e-06				SS00000626	3.14294	3.95217e-10	TC181715	RPS18
Susc10001951	-2.40657	1.18925e-07	IL32	IL32		SS00004597	3.13321	6.53775e-11	TC162666	SERBP1
Susc10000520	-2.40542	1.64499e-05	LNPEP	LNPEP		SS00001466	3.13183	1.01146e-10	TC181172	EEF1G
SS00009901	-2.40532	9.36259e-08	NP276721	ST6GAL1		SS00000714	3.13035	3.98953e-09	TC163257	RPS12
Susc10000030	-2.40331	0.000274752	IGKV2-4	IGKV2-4		Susc10003082	3.13034	1.34022e-07	ILF2	ILF2
Susc10003442	-2.40213	0.0006912	CTAPIII	PPBP		SS00000626	3.12504	3.25031e-10	TC181715	RPS18
SS00000535	-2.39965	7.05543e-06	TC181081	CSTB		SS00000626	3.12436	1.86887e-10	TC181715	RPS18
SS00013166	-2.3963	1.99059e-06	TC180980	HBA1		Susc10001669	3.12369	1.34692e-05	AMCF-I	IL8
Susc10000605	-2.39531	6.67182e-06	SDC3	SDC3		SS00004555	3.11458	6.3159e-08	TC181606	PA2G4
Susc10001281	-2.38562	5.05969e-06	ADAM8	ADAM8		SS00000626	3.11234	7.94048e-10	TC181715	RPS18
Susc10003647	-2.38391	0.000351624	IgD	IGHD		SS00000626	3.11164	1.25217e-10	TC181715	RPS18
SS00010198	-2.38028	8.71149e-09	TC181455			SS00000626	3.11001	2.11295e-09	TC181715	RPS18
Susc10001472	-2.37558	2.70467e-05	LOC396881	FCN2		SS00000626	3.10614	1.18834e-10	TC181715	RPS18
Susc10001658	-2.37031	2.59446e-06	SLA-DMA	HLA-DMA		SS00000714	3.10456	8.02248e-08	TC163257	RPS12
Susc10003700	-2.36724	0.000381626	FGL2	FGL2		SS00000714	3.10367	4.23872e-09	TC163257	RPS12
Susc10001734	-2.35764	1.31939e-06	ITGA4	ITGA4		SS00000033	3.10079	1.71e-09	TC183741	CCT4
SS00010014	-2.35653	1.1801e-08	TC182455	ZFP36L2		SS00000714	3.09931	1.73729e-08	TC163257	RPS12
Susc10003655	-2.34505	5.27924e-08	SLA-11			SS00001039	3.0972	7.33193e-07	TC162909	PRDX6
SS00012777	-2.342	2.1301e-05	TC167025	NCF2		SS00004064	3.09613	5.09234e-08	TC182357	RANBP5
SS00005762	-2.34056	2.43287e-07	TC181365	CTSB		SS00004669	3.08923	3.25214e-10	TC163501	TUFM
Susc10002307	-2.33914	3.07699e-07	SBAB-1051H9.6			Susc10002602	3.07667	6.34928e-10	PIM1	PIM1
SS00004997	-2.33905	1.14487e-05	TC167131	LRP1		SS00000714	3.07383	1.56934e-08	TC163257	RPS12
Susc10002347	-2.33111	2.30397e-07	SPI1	SPI1		SS00000626	3.07153	1.05158e-09	TC181715	RPS18
SS00011626	-2.33019	5.24178e-05	TC175923			SS00002165	3.06925	3.95212e-06	TC182727	RUVBL1
SS00004489	-2.32618	0.000108205	TC182542	SERPINB1		SS00000626	3.06498	3.96112e-10	TC181715	RPS18
Susc10002304	-2.32598	2.74966e-05	CD1A	CD1A		SS00004934	3.06248	1.42123e-09	TC164287	CCT8
SS00004490	-2.32416	3.34954e-06	TC182542	SERPINB1		SS00000828	3.05025	9.30927e-11	TC181180	VDAC2
SS00002170	-2.32256	4.92276e-06	TC162743	CD68		SS00000714	3.04662	8.23318e-08	TC163257	RPS12
SS00010922	-2.31942	1.13575e-05	TC163092			SS00005171	3.0461	8.07662e-09	TC164388	PFKP
Susc10001910	-2.31911	6.18663e-06	SELPLG	SELPLG		SS00001330	3.03791	2.4789e-10	TC162765	RPL15
Susc10003770	-2.31062	9.17704e-05	FCER1G	FCER1G		SS00000626	3.0353	6.21611e-09	TC181715	RPS18
SS00001008	-2.29946	0.000123965	TC192014	IL6R		SS00004205	3.03294	5.91328e-09	TC162821	PKM2
SS00000053	-2.29548	1.11927e-05	TC168059	LOC196463		SS00000626	3.01987	4.98049e-10	TC181715	RPS18
SS00011125	-2.28713	1.39623e-05	TC163217	ARHGDIB		SS00000626	3.01056	1.21211e-09	TC181715	RPS18
Susc10001854	-2.27524	2.42678e-05	HCK	HCK		SS00002726	3.00427	2.52519e-05	TC183980	MCM4
SS00007549	-2.27318	3.72396e-08	TC183877	ABR		Susc10001706	3.00282	1.5062e-05	TBX21	TBX21
SS00000993	-2.27135	0.000403453	TC183157	FOS		SS00000626	2.9931	1.1822e-09	TC181715	RPS18
SS00008272	-2.26718	3.13842e-06	TC181527	TMSL3		SS00000034	2.98898	5.72136e-08	TC165941	MCM2
SS00001037	-2.26241	9.95025e-06	TC185662	AIF1		SS00003432	2.98504	8.87628e-08	TC162426	PGAM1
SS00009358	-2.2604	1.18318e-06	TC182412	BTG1		SS00012068	2.97499	7.98185e-07	TC163123	CYCS
Susc10001268	-2.25861	0.000245726	PTPNS1	SIRPA		SS00000626	2.97061	2.12134e-10	TC181715	RPS18
SS00010698	-2.25846	0.000189309	TC181249	CEBPD		Susc10000968	2.96542	2.27862e-08	FKBP4	FKBP4
SS00004261	-2.25083	1.93261e-07	TC163456	ZYX		Susc10001419	2.95871	1.12906e-05	CCL3	CCL3
Susc10000696	-2.24649	0.001129	PF4	PF4		SS00004291	2.95836	3.00203e-10	TC163119	EEF1B2
Susc10002879	-2.23863	3.38773e-07	CD38	CD38		SS00001607	2.94641	2.66251e-09	TC165721	NOSIP
SS00006950	-2.23651	3.69423e-09	TC163096			SS00000067	2.9433	3.51484e-09	TC163264	KARS
Susc10000538	-2.22956	2.72833e-06	IgMh			SS00008238	2.93263	6.98257e-10	TC190982	LOC284064
Susc10002506	-2.22938	7.26415e-06	SLA-DMA	HLA-DMA		SS00003896	2.93184	8.47098e-09	TC181768	PCNA
Susc10002538	-2.22792	5.65617e-05	CEBPA	CEBPA		SS00001493	2.92049	1.65651e-09	TC182131	RPS23
SS00011680	-2.22463	2.26337e-06	TC188758			SS00000325	2.91613	7.82001e-09	TC163501	TUFM
SS00010760	-2.22179	2.39638e-05	TC181077			SS00003807	2.90922	2.08044e-08	TC164007	SSRP1
SS00006420	-2.22144	2.79754e-06	TC182687	AES		SS00004244	2.90626	2.51094e-10	TC184221	RPL36A
Susc10001584	-2.22027	6.4595e-05	PTPRC	PTPRC		Susc10002077	2.89722	1.18858e-09	DKC1	DKC1
SS00008947	-2.21515	4.71166e-05	TC182412	BTG1		Susc10003779	2.89706	4.43695e-07	MT2A	MT2A
Susc10001845	-2.21401	0.000148099	CD68	CD68		Susc10001254	2.89304	9.47771e-08	ALDH9A1	ALDH9A1
Susc10001142	-2.21399	2.09126e-05	IFI30	IFI30		Susc10001412	2.89277	1.8352e-07	PHI-1	PPP1R14B
Susc10001343	-2.21145	0.000145805	THY1	THY1		SS00000720	2.88877	4.02811e-10	TC182735	DNAJB1
SS00000914	-2.20181	8.69468e-06	TC181599	IGF2		Susc10003839	2.88264	4.73777e-11	RPL32	RPL32
SS00005150	-2.19367	3.52446e-06	TC184590	PPT1		SS00001014	2.87701	6.0258e-09	TC182221	SOD1
SS00002076	-2.17819	1.09692e-07	TC168752	IL10RA		SS00000848	2.87467	3.34057e-06	TC186512	SLC2A14
Susc10001613	-2.16985	1.0978e-05	SLA-DQB	HLA-DQB1		Susc10002621	2.84946	1.28292e-09	PSME2	PSME2
SS00008794	-2.16934	4.71339e-06	TC181895	EDG1		SS00005056	2.84729	9.98089e-10	TC162827	PABPC1
SS00001329	-2.14901	1.43573e-05	TC162942			SS00001737	2.84416	3.78925e-10	TC166878	RPL7
SS00005272	-2.14441	6.37424e-06	TC166806			SS00004641	2.83913	1.50544e-07	TC164651	PSMB2
Susc10000594	-2.1419	0.000128204	NCF2	NCF2		SS00010789	2.83852	2.2108e-08		MRPL55
Susc10002256	-2.13742	4.95027e-07	SLA-11			SS00006823	2.83401	1.51568e-07	TC162512	HMGA1
SS00003465	-2.13372	1.9116e-05	TC192127	SLC46A2		SS00004444	2.83103	5.89153e-08	TC183163	SRM
SS00002212	-2.13336	1.09247e-06	TC163456	ZYX		SS00004326	2.82798	2.01332e-09	TC163315	ATP5G1
SS00011447	-2.13281	1.72252e-06	TC182542	SERPINB1		SS00001171	2.82688	1.63409e-05	TC184148	TNF
Susc10003387	-2.13173	0.000146075	CTSB	CTSB		Susc10000606	2.8247	1.26574e-05	EDN1	EDN1
SS00000320	-2.13138	2.21622e-05	TC174396	DYRK2		Susc10003215	2.81917	1.54555e-07	TFRC	TFRC
SS00009998	-2.12846	0.000139948	TC162709	TPM2		SS00005574	2.81028	3.99225e-05	TC163814	PPA1
Susc10000658	-2.12639	1.34692e-05	HPSE	HPSE		SS00002071	2.80786	1.85124e-08	TC164456
SS00009331	-2.12506	4.33127e-05	TC169219	EDG1		SS00000643	2.79812	1.40634e-07	TC188510	FASN
SS00003197	-2.1223	3.17299e-05	TC175379	RASGRP2		SS00001312	2.79613	1.22141e-09	TC180805	RPS9
Susc10003573	-2.11296	0.000100156	CXCR4	CXCR4		SS00003305	2.78973	5.17406e-07	TC189053	CCT6A
SS00008507	-2.11103	7.48467e-05	TC185054			SS00005311	2.78961	1.2866e-08	TC164066	CCT6A
Susc10002129	-2.11087	0.000105766	IGLL1	IGLL1		SS00001903	2.7894	1.75911e-07	TC165608	ARMET
SS00001626	-2.10089	8.59183e-05	TC182048	NAGK		Susc10001755	2.78585	4.35212e-05	CCL22	CCL22
SS00000905	-2.10012	4.38682e-05	TC163813	MMP14		SS00000701	2.78141	1.01629e-09		HSPA1B
Susc10003321	-2.0959	9.65424e-06	PREX1	PREX1		SS00006134	2.78087	3.81034e-06	TC185614	NEK6
Susc10000599	-2.09515	3.0274e-05	IgMh			SS00003638	2.77013	4.85524e-07	TC171232	METTL1
Susc10001331	-2.08849	6.72575e-06	SLA-DMA	HLA-DMA		SS00004182	2.76591	8.40566e-09	TC181617	RPLP1
SS00012030	-2.08799	2.11039e-06	TC181213			SS00004282	2.76105	3.76054e-08	TC163041	BTF3
SS00005241	-2.08779	2.93111e-06	TC167391	LTB		Susc10002508	2.75478	5.93438e-09	NME1	NME1
Susc10000896	-2.07972	2.99998e-05	TIMP2	TIMP2		SS00001354	2.75189	1.71114e-06	TC163091	H2AFZ
SS00005317	-2.07572	2.96768e-06	TC163059	ARL4C		Susc10000871	2.74616	3.81102e-09	STAT1	STAT1
SS00001449	-2.0745	0.000100112	TC163568	MAN2B1		SS00004402	2.74456	8.14229e-09	TC182895	PSMB6
Susc10003365	-2.07298	5.74363e-06	TARP	TARP		SS00004364	2.73421	3.75292e-10	TC163563	RPL23A
Susc10003304	-2.07263	0.000151972	SLA-DMB	HLA-DMB		Susc10001555	2.73106	1.29361e-07	PSMA2	PSMA2
Susc10001012	-2.06388	5.59585e-06	Igh-V			SS00006253	2.72742	2.6572e-07	TC162913	HNRPC
SS00006889	-2.06226	2.22081e-06	TC162061	GSN		SS00001379	2.72667	1.68779e-08	TC162850	RPS27A
SS00009892	-2.06194	3.28051e-05	NP276694	ST6GAL1		Susc10002830	2.72541	2.02861e-05	GZMA	GZMA
SS00004292	-2.05858	0.00167463	TC164126	C1QA		SS00001613	2.72429	4.63905e-10		RPS21
SS00007475	-2.05615	4.28397e-06	TC186768	PREX1		SS00009201	2.72032	7.72391e-06	TC186310	TFRC
Susc10002011	-2.05238	0.000158829	SLA-DRB3	HLA-DRB1		SS00000880	2.71997	5.05632e-09	TC161959	MIF
SS00000487	-2.05166	0.000286502	TC167910	CECR1		Susc10001880	2.7149	1.03037e-07	PSMB5	PSMB5
Susc10000552	-2.04019	1.04872e-06	TCRDV1.5			Susc10002396	2.7081	6.18977e-08	CFLAR	CFLAR
Susc10000212	-2.03718	0.000145406	IFNGR2	IFNGR2		SS00004227	2.69681	1.02693e-10	TC163027	PPIB
SS00009494	-2.03512	4.71166e-05	TC199327			SS00001245	2.69603	1.23129e-07	TC161955	PHB2
Susc10001620	-2.03311	0.000292205	ARPC1B	ARPC1B		SS00004714	2.69137	1.07532e-09	TC163264	KARS
Susc10001888	-2.02132	0.000207683	ficolin	FCN1		SS00001404	2.68735	6.15889e-10	TC180981	RPL10A
SS00010756	-2.01966	9.02956e-06	TC181595			SS00004414	2.68667	1.05158e-09	TC182078	RPL37A
Susc10001087	-2.01148	0.000538124	F13A1	F13A1		SS00009628	2.68564	1.0911e-06	TC183704
SS00011212	-2.0095	0.000108886	TC167602	KCTD12		SS00004760	2.6798	5.61169e-08	TC163304	LAP3
Susc10003862	-2.00549	2.4896e-06	SLA-6			SS00003168	2.67582	4.55587e-09	TC183898	NFKBIB
Susc10000894	-2.00135	0.000237483	CD1.1	CD1A		SS00001631	2.67314	9.98089e-10	TC182065	SSR4
Susc10001350	-1.99921	4.4032e-07	CD63	CD63		Susc10003624	2.67166	1.3462e-07	MCM3	MCM3
SS00005455	-1.99783	4.16415e-06	TC174015	GMEB1		SS00005624	2.66528	1.45776e-08	TC181914	ALDH9A1
SS00006030	-1.99542	3.72314e-05	TC190729	UNC84B		SS00001060	2.66441	0.000295287		IL8
Susc10000454	-1.99379	0.000540842	NCF4	NCF4		SS00000071	2.66429	4.38325e-07	TC183626	TYMS
Susc10002096	-1.98952	1.46307e-05	CD163L1	CD163L1		SS00001363	2.66272	3.85642e-09	TC181880	RPL27A
Susc10002435	-1.98912	0.0008748	IGKV4-3			SS00001290	2.65292	2.86501e-07	TC181118	EEF1A1
SS00004840	-1.98575	8.43309e-05	TC162790	CAPG		SS00008216	2.65034	1.67087e-06	TC164204	PYCRL
Susc10001848	-1.9852	0.000283388	IgA	IGHA1		SS00008789	2.64968	8.29654e-06	TC165941	MCM2
Susc10002172	-1.98125	8.68619e-05	PLA2G7	PLA2G7		SS00006310	2.64828	4.86706e-08	TC181190	SET
SS00006988	-1.97867	0.00240782	TC183750	TNFRSF21		SS00001144	2.64725	5.23315e-08	TC181736	RPL29
Susc10003597	-1.978	4.92976e-06	KLRD1	KLRD1		SS00001255	2.64209	5.23542e-09	TC181706	SNRPB
Susc10003657	-1.97745	3.5666e-06	LRP10	LRP10		SS00001981	2.63987	3.97291e-10	TC162892	EEF1D
SS00003377	-1.97744	2.39962e-05	TC192265	CSF3R		SS00004621	2.63702	2.6572e-07	TC164143	PSMB7
SS00010811	-1.97736	1.63353e-05	TC181973	IFI30		SS00001603	2.63682	2.84991e-08	TC182036	PSMB5
SS00005941	-1.97431	1.48357e-05	TC175467	FGD3		SS00001878	2.63619	4.94641e-07	TC182736	ATP5L
Susc10000303	-1.974	0.000154468	CD52	CD52		SS00000523	2.62973	8.07859e-07	TC164718	RPL22
SS00001291	-1.97209	1.60449e-05	TC180957			SS00004194	2.62888	7.94048e-10	TC162812	EIF1
SS00001328	-1.97189	4.73882e-05	TC162941	IGLL1		SS00001545	2.62779	1.18318e-06	TC182135	RPS25
Susc10003004	-1.96774	1.5076e-05	GPSM3	GPSM3		SS00002607	2.62326	1.07693e-06	TC163089	TPI1
SS00009822	-1.95935	0.00341412		PPBP		SS00004531	2.62096	1.15888e-07	TC162986	RPL12
Susc10001999	-1.9534	5.23841e-05	IGKV4-5			SS00000100	2.62034	8.47098e-09	TC161978	CCT7
SS00007666	-1.94895	0.000424726	TC183554	ABLIM1		SS00001355	2.62004	7.97069e-08	TC181591	RPL17
SS00006184	-1.94764	5.32714e-05	TC182517	GATA3		Susc10002745	2.61627	1.6294e-06	PSMB9	PSMB9
SS00001822	-1.94702	0.0144218	TC183939	CSF1R		Susc10002029	2.61429	3.88475e-07	VARS	VARS
SS00010676	-1.94184	8.53439e-05	TC164701	IFNAR1		Susc10003332	2.60512	1.91279e-05	ICOS	ICOS
SS00005039	-1.93535	4.14787e-06	TC182854	SCPEP1		SS00004190	2.5991	2.27862e-08	TC162827	PABPC1
SS00001720	-1.93503	3.33155e-06	TC163292	S100A10		SS00005243	2.59132	1.37092e-09	TC180901	EEF2
SS00003281	-1.93284	7.49808e-06	TC163340	FLJ22662		SS00004237	2.58489	8.03467e-10	TC181964	EIF4G1
SS00005152	-1.93146	9.02686e-05		SLC15A3		SS00010069	2.58485	5.12415e-08	TC164427	CFLAR
SS00008332	-1.92572	0.000463622				SS00001854	2.58344	4.13718e-06	TC164807	VARS
SS00000590	-1.91684	0.000128412	TC181955	TARP		SS00005464	2.57674	1.92773e-07	TC182357	RANBP5
SS00000697	-1.91604	0.000243578	TC182215	HLA-DMB		SS00004524	2.5763	1.1235e-09	TC163578	RPS29
Susc10000355	-1.90967	0.00034162	LPHN2	LPHN2		Susc10003277	2.56668	2.09999e-06	NFKB2	NFKB2
Susc10000653	-1.9064	1.44186e-06	KLF13	KLF13		Susc10002017	2.56604	1.63626e-08	ACSL4	ACSL4
SS00003047	-1.9047	0.00027776	TC166211	ECM1		SS00001596	2.55858	2.05628e-08	TC180905	RPS15A
SS00007679	-1.90453	0.000270896	TC183018	SPI1		SS00003286	2.55572	7.56283e-07	TC182745	HIGD1A
Susc10003135	-1.90228	0.00216127	UF	ACP5		SS00004715	2.5508	2.33516e-06	TC164388	PFKP
SS00009850	-1.90133	0.00101237	NP276226	VSIG7		SS00006989	2.55024	1.4912e-07	TC163227	CNBP
Susc10002381	-1.89799	0.000586543	INPP5D	INPP5D		SS00001473	2.54581	2.69543e-06	TC163108	RPL14
SS00003654	-1.89734	0.000513427	TC177880			SS00013186	2.54103	1.65651e-09	TC180808	RPLP2
Susc10001272	-1.89324	3.43809e-05	ZYX	ZYX		SS00010750	2.53959	7.59654e-09	TC164224	RPL36AL
Susc10003383	-1.89228	2.08245e-06	PICALM	PICALM		SS00004208	2.53718	9.98036e-09	TC181728	RPS20
SS00003325	-1.88352	1.88371e-05	TC169928	MFSD7		SS00012084	2.53158	3.44241e-06	TC183502	SLC1A5
SS00002312	-1.88222	8.91831e-05	TC164156	PIK3IP1		SS00000721	2.52802	1.19078e-08	TC181434	HSP90AA1
Susc10000967	-1.87494	3.36967e-05	LY6E	LY6E		SS00000713	2.52725	5.20579e-07	TC168990
SS00001450	-1.87144	0.000318074	TC163568	MAN2B1		SS00005927	2.52702	6.09439e-08	TC163452	RAD23A
SS00011213	-1.86823	6.18592e-05	TC183175			SS00002820	2.52415	4.42135e-07	TC185404	SEC61G
Susc10001974	-1.86673	1.10989e-05	JUN	JUN		SS00010033	2.51928	5.03925e-07	TC165535	NUTF2
Susc10000402	-1.86628	4.79456e-05	IFNR	IFNR		Susc10003294	2.51254	2.11295e-09	POMP	POMP
SS00010755	-1.86098	0.000195964	TC181301			SS00010781	2.51011	2.01332e-09	TC186077	BPI
SS00010029	-1.85268	0.000215367	TC181011	ARPC1B		SS00005201	2.5052	7.83988e-07	TC183259	PSMD11
SS00000583	-1.85004	0.000370711	TC181436	TPM4		SS00003774	2.50274	3.87984e-07	TC182712	MTHFD1
Susc10003515	-1.84931	5.93682e-06	ATP2A3	ATP2A3		SS00001928	2.49852	5.15977e-09	TC183798	RPS28
SS00008340	-1.841	4.01994e-06	TC182392	VAT1		SS00004633	2.49279	6.18758e-07	TC164109	NOL5A
SS00012145	-1.84001	3.4378e-05	TC184272	PLVAP		SS00011097	2.49223	1.77522e-06	TC184084
SS00006949	-1.83846	3.65214e-06	TC183644	EMILIN2		SS00006643	2.4895	4.81018e-08		NFKB1
SS00008094	-1.83737	0.000181384	TC170300	FCGR2B		Susc10002785	2.4886	9.97887e-08	TFDP1	TFDP1
SS00010200	-1.83678	1.07343e-05	BI304652			SS00001150	2.48834	2.29815e-07	TC184508	BCL2L1
SS00010325	-1.83672	0.000153876	TC167038			SS00006289	2.4848	1.59662e-06	TC184714	SNRPG
SS00004500	-1.83308	6.05253e-05	TC182059	FCGRT		SS00001319	2.48419	5.2602e-07	TC180915	RPL5
SS00001365	-1.83164	0.00117598	TC180814	RHOB		SS00004307	2.47972	2.03098e-08	TC163121	RPS17
SS00000514	-1.82816	4.32186e-05	TC165500	ENG		SS00001194	2.47531	1.11266e-05	TC162146	GHITM
SS00012945	-1.82483	0.00212597	TC183352	SH3BGRL		SS00011730	2.47425	8.54918e-05	TC165919
SS00001316	-1.82235	2.12385e-06	TC162654	SAT1		SS00004153	2.47099	1.21635e-06		RPL27
Susc10000307	-1.82176	3.88943e-06	TCRDV1.14			SS00006731	2.46963	7.74571e-08	TC165503	POLR3D
SS00012749	-1.82156	0.00014169	TC173447			SS00003788	2.46201	9.12688e-09	TC183010	EIF2S1
SS00008907	-1.8213	0.000778137	TC162210			SS00003202	2.46148	1.56287e-06	TC188425	SNRPE
SS00004983	-1.82101	9.66546e-07	TC162544	FLNA		SS00001352	2.4578	7.95649e-09	TC181569	RPS7
SS00011389	-1.82013	0.00086919	TC165478	SLC24A6		SS00004311	2.45568	5.94403e-07	TC181745	RPL13
SS00012040	-1.81887	0.000301444				SS00011446	2.45476	4.2393e-09	TC168348
SS00011090	-1.8184	0.000573273	TC181004	SCARB2		SS00001391	2.44767	5.21762e-09	TC181777	RPL23
Susc10001527	-1.816	1.98746e-05	MS4A1	MS4A1		SS00001458	2.44693	1.74588e-08	TC181879	PGK1
Susc10003682	-1.81573	0.001089	GATA3	GATA3		SS00012517	2.44567	0.00103833	TC162757	NPM1
SS00003744	-1.81443	1.85922e-05	TC165041	SPTAN1		Susc10000691	2.44549	5.27994e-06	METTL1	METTL1
SS00010809	-1.81284	0.00591524	TC181690	SEPP1		Susc10003508	2.44461	3.75563e-08	SSB	SSB
Susc10000754	-1.81245	0.00024466	CD72	CD72		SS00007084	2.4441	2.10849e-06	TC163073	STAT1
SS00011004	-1.81139	0.000383337	TC181420	GNAI2		Susc10001150	2.43779	3.63801e-06	VARS	VARS
SS00011092	-1.8104	0.00189036	TC181649	MARCKS		SS00001672	2.43266	1.09365e-08	TC181991	EIF3S2
Susc10000476	-1.81006	3.75635e-06	CCR1	CCR1		SS00003593	2.42877	3.01356e-05	TC183223	RRM2
Susc10001014	-1.8081	0.000674486	SPTAN1	SPTAN1		SS00005009	2.42489	1.1235e-09	TC162716	EIF4A2
SS00011773	-1.80763	0.000404618	TC183555	ABLIM1		SS00005702	2.41531	9.48411e-06	TC187871	MGC13017
Susc10001890	-1.80403	0.000156668	TLR4	TLR4		SS00013270	2.41342	9.67785e-09		PABPC1
SS00011366	-1.80081	0.00022717	TC187007			SS00004849	2.41119	3.81426e-09	TC164100	SSR3
Susc10002713	-1.79982	0.00822929	SERPINB2	SERPINB2		Susc10001118	2.40738	1.48613e-05	IL2RA	IL2RA
Susc10001297	-1.79777	0.000891023	CD79A	CD79A		SS00004278	2.40511	3.90841e-08	TC181784	PSMB4
SS00005143	-1.79744	5.7551e-05	TC163163	SDC2		SS00000713	2.40483	8.678e-08	TC168990
Susc10000748	-1.79691	0.00219251	IFNAR1	IFNAR1		SS00007179	2.40297	3.92211e-06	TC163661	STIP1
SS00000906	-1.79534	4.217e-06	TC163671	PGD		SS00004893	2.39196	3.94012e-06	TC163530	GRHPR
SS00011718	-1.79317	2.35211e-05	TC174539			SS00004609	2.39167	5.32506e-06	TC182181	PSMA2
SS00008060	-1.79082	3.60709e-05	TC165033	ZBTB4		SS00003737	2.38808	4.07004e-06	TC190567	FASN
Susc10001768	-1.79047	0.00117598	ST6GAL1	ST6GAL1		SS00004933	2.38699	2.73343e-08	TC184792	FUNDC1
SS00005138	-1.78902	2.42678e-05	TC169036	SPTBN1		Susc10001607	2.3846	6.89274e-08	LAP3	LAP3
SS00010813	-1.78797	0.00101948	TC182436	RNASET2		SS00000721	2.37714	4.28807e-08	TC181434	HSP90AA1
SS00001107	-1.78656	0.00063363	TC181627			SS00013170	2.37473	2.09772e-09		RPS14
SS00007950	-1.77881	6.4609e-05	TC191263	SOX13		SS00004178	2.37124	6.22745e-08	TC181500	RPL6
Susc10001293	-1.77839	0.00541196	IgD	IGHD		SS00000773	2.36806	4.44805e-08	TC162842	RPS15
Susc10000318	-1.77749	0.00435907	CXCL5	CXCL5		Susc10000612	2.36787	4.61095e-05	CDK6	CDK6
Susc10002252	-1.77455	4.82167e-05	MAP4K2	MAP4K2		Susc10002786	2.36686	1.73379e-08	IgE	IGHE
SS00005798	-1.77308	0.000602998	TC168493			SS00008291	2.36355	4.45662e-08	TC162426	PGAM1
Susc10000253	-1.77244	0.0030829	ENG	ENG		Susc10002597	2.36078	3.31564e-08	NFKBIB	NFKBIB
SS00010968	-1.77154	0.00167463	TC164473	ASAH1		Susc10003780	2.35501	1.21356e-07	PSMB8	PSMB8
SS00006004	-1.77014	4.36504e-05	TC189908	PDE7A		Susc10000634	2.35311	1.09692e-07	PSMB6	PSMB6
SS00000437	-1.76901	0.00140106	TC183087	NT5C2		SS00001320	2.35282	5.90291e-08	TC180801	RPS3A
SS00004841	-1.76745	3.4378e-05	TC162790	CAPG		SS00013137	2.35092	1.29571e-07	TC181824	RPL19
SS00000701	-1.76411	0.000128535		HSPA1B		SS00004184	2.34974	1.13757e-06	TC162715	EIF4A2
SS00009125	-1.76403	0.000601484	TC188641	CHPT1		SS00000721	2.34912	4.44805e-08	TC181434	HSP90AA1
SS00005280	-1.7632	0.000564375	TC182854	SCPEP1		SS00005708	2.34912	1.54737e-06	TC166667	NOLC1
SS00007072	-1.75978	0.00222857	TC183654	EPB41L2		Susc10001145	2.34528	1.95903e-08	MIF	MIF
SS00012070	-1.75784	0.000622849	TC164156	PIK3IP1		SS00000721	2.34195	3.79902e-08	TC181434	HSP90AA1
SS00007656	-1.75563	0.00109894	TC189314			SS00001946	2.33895	3.77644e-09	TC181826	HNRPK
Susc10000747	-1.7547	0.0010942	CKLFSF7	CMTM7		SS00002348	2.33387	3.95468e-07	TC182529	UQCR
Susc10000404	-1.75331	0.00531869	RNF125	RNF125		SS00012464	2.33254	5.01486e-05	TC191308	SELI
SS00004794	-1.74831	0.00165969	TC183447	C9orf19		SS00001697	2.32971	6.89274e-08	TC163494	FH
SS00003075	-1.74824	0.000191089		PICALM		Susc10002576	2.32966	2.18917e-06	PABPC4	PABPC4
SS00000652	-1.74657	0.000108574	TC165015	GLUL		SS00007541	2.32728	6.90599e-07	TC162666	SERBP1
SS00001805	-1.74245	2.8345e-05	TC181342	LAT2		SS00009746	2.32261	3.62114e-06	TC184105	HMGCR
SS00008503	-1.74181	0.000878373	TC165033	ZBTB4		SS00013139	2.3201	3.76246e-08	TC181584	RPS10
SS00010608	-1.73802	0.000940338	TC181370			SS00012910	2.31948	3.48307e-05	TC183626	TYMS
SS00000872	-1.7363	4.49469e-05	TC165362	CASP1		SS00006095	2.31887	1.67014e-08	TC181962
Susc10002268	-1.73533	0.000112243	LRAP	LRAP		Susc10000975	2.31626	2.26865e-08	C1QBP	C1QBP
SS00013244	-1.732	2.43834e-05				SS00000665	2.31358	3.09407e-08	TC181824	RPL19
Susc10001898	-1.73157	3.917e-05	CD24	CD24		Susc10001637	2.3115	3.05659e-08	TUBB	TUBB
SS00000481	-1.73024	0.00143616	TC181895	EDG1		SS00000720	2.31129	1.02041e-06	TC182735	DNAJB1
Susc10001464	-1.72803	0.000454403	IL8RA	IL8RA		Susc10003078	2.31031	3.18577e-08	ATF4	ATF4
SS00006736	-1.72721	0.000725179	TC185032	LXN		SS00000721	2.30537	1.73992e-07	TC181434	HSP90AA1
Susc10002512	-1.725	5.59232e-05	TNFRSF1A	TNFRSF1A		SS00004729	2.30535	3.95267e-07	TC182121	STOML2
SS00000826	-1.71993	0.000472683	TC182705	S100A11		SS00005109	2.30449	4.52086e-07	TC182496	POMP
SS00003216	-1.71457	0.000893387	TC169331	HIST1H2AC		SS00000112	2.30436	3.65537e-07	TC175179	BRPF3
Susc10003286	-1.71403	3.15437e-05	MSF	39700		Susc10000057	2.30328	4.71526e-06	PSMA5	PSMA5
Susc10003275	-1.71199	0.000447354	PTGDR	PTGDR		SS00004459	2.29981	8.8477e-06	TC164714	NOMO1
SS00003358	-1.70775	0.000229532	TC171162	UTRN		SS00001364	2.29409	1.45355e-07	TC163444	ATP5G2
SS00001266	-1.70587	0.00177944	TC162137	EVL		SS00009894	2.29403	2.07632e-08	TC162068	HNRPA2B1
Susc10003269	-1.7043	8.54918e-05	SARM1	SARM1		SS00004975	2.29355	2.52498e-08	TC163810	PSMD2
Susc10003293	-1.70427	0.000346357	PRKCD	PRKCD		SS00000721	2.29049	2.16356e-07	TC181434	HSP90AA1
Susc10002756	-1.70165	0.00173453	ASC	PYCARD		SS00005316	2.29047	6.48454e-07	TC181086	C14orf166
SS00008895	-1.70093	0.000837414	TC188450	STK38		Susc10000779	2.29038	3.41026e-06	TAP1	TAP1
Susc10001432	-1.70022	0.000302591	MSR1	MSR1		SS00009775	2.28957	0.000539751	NP275743	GAPDH
SS00007270	-1.6985	5.40703e-06	TC183752	DDX23		SS00003535	2.2878	9.90358e-08	TC166837	SYNCRIP
SS00012768	-1.6983	3.67454e-05	TC194499			Susc10001934	2.28585	7.83988e-07	PSMA1	PSMA1
SS00012908	-1.69752	4.1546e-05	TC179688			SS00004335	2.28321	4.39274e-07	TC164290	RPL31
SS00003819	-1.69317	0.000128034	TC182979	MPP1		SS00001556	2.28221	6.35474e-06	TC181535	ATP5F1
SS00004788	-1.6924	0.000195964	TC187689	SEMA4A		SS00007807	2.27949	3.62421e-06		PLAGL2
SS00008306	-1.69238	7.05543e-06	TC181419	GNAI2		SS00004892	2.27911	5.2179e-06	TC162243	G3BP1
SS00002084	-1.69126	1.23482e-05	TC181506	CORO1A		SS00001399	2.27855	2.47741e-07	TC162720	ATP5A1
SS00000855	-1.69075	0.00334992	TC163738	VCL		SS00001436	2.27807	9.33637e-08	TC182393	TIMM13
Susc10002812	-1.68979	2.31712e-05	SAA1	SAA1		SS00001572	2.27591	2.83281e-07	TC164207	COX5A
SS00012062	-1.68868	7.90928e-05	TC182907			SS00000753	2.27564	9.17758e-09	TC162993	ATP5C1
SS00000489	-1.68831	2.55625e-06	TC181419	GNAI2		SS00001207	2.27484	1.97503e-05	TC162415	GARS
Susc10003158	-1.68758	0.00693719	C1QB	C1QB		SS00008451	2.27287	5.12671e-06	TC163452	RAD23A
Susc10000408	-1.68571	1.89586e-05	STK17A	STK17A		Susc10002987	2.27269	0.000383582	S100A9	S100A9
SS00011137	-1.68507	0.00134352				SS00010981	2.27105	7.11323e-07	TC162860
SS00004953	-1.68409	0.000230782	TC165677	BIN2		SS00000721	2.26952	7.1059e-08	TC181434	HSP90AA1
Susc10000809	-1.68243	0.00674918	MT1-MMP	MMP14		SS00001682	2.2694	1.12915e-06	TC182008	MRPL12
Susc10001009	-1.68081	0.00179444	ITGB5	ITGB5		SS00006587	2.26813	1.71397e-07	TC173117	MAP2K3
Susc10002824	-1.67918	0.00144485	EDG1	EDG1		SS00002215	2.26606	0.000116887	TC183133	PSME2
SS00004147	-1.67882	0.000601242	TC181953	MDK		SS00001337	2.26202	3.67174e-07	TC180909	RPS5
SS00000597	-1.67804	7.3212e-05	TC181959	TARP		SS00004206	2.26011	3.95358e-08	TC162821	PKM2
SS00002490	-1.67773	0.000479394	TC185863	TSPO		SS00000721	2.25872	1.03584e-06	TC181434	HSP90AA1
SS00003692	-1.6771	0.00102408	TC172940			SS00002876	2.25819	1.8352e-07	TC183502	SLC1A5
SS00005572	-1.67706	0.0144706	TC170085	HCK		SS00001380	2.25589	2.34962e-07	TC163307	ATP6V0B
SS00009991	-1.67682	2.48532e-06	TC165211	IL6		SS00000162	2.25449	1.74852e-08	TC169186	SFRS1
SS00006805	-1.67652	2.89658e-05	TC162428	39334		SS00006999	2.25184	4.42517e-08	TC181803	CDK4
SS00000055	-1.67604	0.00756232	TC169392	RGL1		SS00001757	2.2509	7.7658e-07	TC183100	PTS
SS00000974	-1.67427	0.000293115	TC163247	DNASE2		SS00006637	2.24728	2.87006e-08	TC163329	KPNB1
SS00012146	-1.67382	0.000702419	TC181082			SS00001306	2.2467	1.98348e-08	TC181075	RPL10
SS00001315	-1.67354	2.94973e-05	TC162654	SAT1		SS00000692	2.24655	1.41527e-08	TC180819	HSPA1A
Susc10000951	-1.66887	5.82661e-05	SLA-DQA	HLA-DQA1		SS00000729	2.24653	4.81826e-08	TC162713	CS
SS00002316	-1.66652	0.000256192	TC181011	ARPC1B		Susc10000515	2.24383	3.3008e-06	PSMB8	PSMB8
Susc10002030	-1.66516	0.00557356	TNFRSF21	TNFRSF21		SS00006033	2.23855	7.59556e-05	TC186246	GBP4
Susc10001612	-1.66384	7.84767e-05	SH2D1A	SH2D1A		SS00006261	2.23774	7.77759e-07	TC165414	SHMT2
SS00013099	-1.66366	0.00674918	TC181046			SS00001353	2.23667	4.28807e-08	TC163198	CHCHD2
SS00011748	-1.66219	0.00655143	TC175743	FGD3		SS00001560	2.23362	1.63556e-08	TC182022	RPL30
SS00008542	-1.66128	9.35319e-05	TC184286	PICALM		SS00001689	2.23362	6.20515e-06	TC181763	PHB
Susc10003718	-1.66109	1.04049e-05	SEMA4A	SEMA4A		SS00002900	2.23324	9.32465e-06	TC181768	PCNA
Susc10002980	-1.661	3.2386e-05	SAT	SAT1		Susc10001963	2.23307	2.83281e-07	PSMB2	PSMB2
Susc10002423	-1.66086	5.28766e-05	PLP	PLP1		SS00005931	2.23304	7.81552e-08	TC164525	DDX49
SS00011024	-1.65843	0.000274156	TC183629	CMTM7		Susc10002878	2.23252	1.8827e-07	RPS7	RPS7
SS00004347	-1.65685	0.00128578		PITPNM1		SS00006501	2.22982	9.42574e-08	TC166819	GTPBP4
SS00006370	-1.65682	0.00359476	TC197231	NCF2		SS00001677	2.22903	1.41199e-06	TC164151	PSMA5
SS00009763	-1.65662	5.8367e-07	NP275655	ATP2A3		SS00006055	2.22635	8.43456e-06	TC186489	MRPL18
Susc10000453	-1.65638	0.000819102	IL6R	IL6R		SS00012533	2.22435	2.211e-05	TC165177	FLJ11184
Susc10001400	-1.65391	0.000869245	UCP2	UCP2		Susc10001699	2.22143	5.19652e-06	PSMD12	PSMD12
SS00000469	-1.65375	0.00237356	TC182381	TNFRSF1A		SS00000604	2.21415	1.31309e-08	TC181972	SUMO2
Susc10001729	-1.653	0.000845422	LY86	LY86		SS00006136	2.21216	2.55666e-05		NOLA1
Susc10003527	-1.65277	0.000332441	AQP9	AQP9		SS00000721	2.2108	1.35774e-07	TC181434	HSP90AA1
SS00012819	-1.65258	0.0028399	TC191417			SS00000045	2.21006	3.4471e-09	TC181729	EIF3S7
SS00003463	-1.65166	9.45678e-05	TC185327	SIT1		SS00002569	2.2092	9.73933e-08	TC166737	COX7A2
SS00008347	-1.6505	5.93872e-05	TC181691	ANXA5		SS00000225	2.20611	3.38773e-07	TC162024	GHITM
SS00002277	-1.6499	0.000112357	TC165260	ARRB2		SS00004753	2.19901	1.67014e-08	TC162928	EIF4B
SS00010182	-1.64849	0.000244468	NP1115332	CD4		SS00006648	2.19603	6.02252e-06	TC183864	PPID
SS00000249	-1.64843	0.00109309	TC183463	NFE2L2		SS00006951	2.19121	7.79013e-07	TC163818	DKC1
Susc10003445	-1.6478	2.35211e-05	FLNA	FLNA		SS00013214	2.19093	1.1524e-07	TC182140
SS00010972	-1.6468	0.00140106	TC181576	HIST2H2BE		SS00001557	2.19004	8.33123e-08	TC162914	HNRPC
SS00009148	-1.64662	0.00275188	TC190929	SLA2		SS00007334	2.19001	3.48403e-05	TC168170	METTL1
SS00010181	-1.64606	0.00105324	TC185393	CXCL6		SS00006673	2.18874	3.86326e-05	TC182213	MCM5
Susc10002013	-1.64513	0.00633557	NRAMP1	SLC11A1		Susc10002907	2.18874	6.78455e-08	GVIN1	GVIN1
SS00005930	-1.64347	5.6269e-05	TC168043	PSD4		Susc10002910	2.18772	2.59637e-07	BIRC3	BIRC3
SS00002545	-1.6396	0.000166325	TC163360	DDIT4		SS00012343	2.18648	4.1731e-07	TC168939
SS00002636	-1.63912	0.00134352	TC165536	RGL1		Susc10002934	2.186	3.04077e-05	CTTN	CTTN
SS00000985	-1.63875	0.00221867	TC163733	HEXB		SS00000615	2.18568	3.14091e-07	TC181855	PSME1
Susc10002835	-1.63605	0.000649739	LAMP1	LAMP1		SS00001612	2.18544	3.09047e-08	TC163070	PSMA7
SS00005405	-1.63593	0.000327421	TC190175	SARM1		SS00001947	2.18328	0.000717262	TC163318	PYCR1
Susc10003602	-1.63453	0.00114393	PLCG1	PLCG1		SS00008455	2.18176	5.85044e-06	TC183444	DHX15
SS00013206	-1.63375	0.00061748	TC162026	BIN1		Susc10001301	2.17991	0.000128069	LTA	LTA
Susc10000584	-1.63365	0.000322074	TLR8	TLR8		SS00013034	2.17969	7.2602e-06	TC168523	GTPBP9
SS00006265	-1.63304	0.000299703	TC192185	DDEF1		Susc10000993	2.17905	2.05826e-07	NFKBIA	NFKBIA
Susc10003434	-1.63289	1.11246e-05	TCRB	TRB@		SS00002072	2.17657	4.1624e-07	TC182132	RPL26
SS00008777	-1.63246	0.000146075	TC180945	PIK3R1		SS00002174	2.17633	7.09414e-07	TC164813	TOMM20
SS00000339	-1.62924	0.00224306	TC176645	TLN1		SS00002880	2.17272	2.13193e-06		NCL
SS00007331	-1.62738	0.000228994	TC183521	SSH2		Susc10001333	2.17104	1.76043e-05	FAS	FAS
Susc10001382	-1.62726	0.0122352	MCP-1	CCL2		SS00013173	2.16893	6.20036e-08	TC183058	RPL28
Susc10003114	-1.62413	0.000202271	IGKV1-1			SS00001336	2.167	2.48532e-06	TC162676	RPL11
SS00012311	-1.62237	0.000103417	TC183743	DAB2		SS00004485	2.1666	2.43192e-08		RPL34
SS00001256	-1.61977	6.24015e-05	TC162615	ARHGEF1		SS00010848	2.166	3.57363e-05
SS00004115	-1.61942	0.00222296	TC162962	LGALS1		SS00000721	2.16363	4.32751e-07	TC181434	HSP90AA1
SS00007572	-1.61923	0.0311962	TC169972	SERPINB2		SS00006220	2.16224	2.23226e-07	TC184834	PFDN6
SS00001202	-1.6184	0.0040015	TC161947	CD74		SS00000386	2.16026	3.35686e-05	TC184893
SS00001048	-1.6167	8.59814e-06	TC164015	HLA-A		SS00012925	2.15898	0.00024509	TC194526
SS00004514	-1.61639	0.00227734	TC163408	HEBP1		SS00011014	2.15873	0.000525339	TC164336
Susc10002765	-1.61634	0.000760221	ITGA5	ITGA5		Susc10001379	2.15748	9.85331e-07	ABCE1	ABCE1
SS00008561	-1.61567	0.00857185	TC165023	SLC40A1		Susc10002436	2.15605	7.12435e-06	CDK4	CDK4
SS00000701	-1.61359	0.00228288		HSPA1B		SS00005835	2.15593	5.23891e-06	TC186703	LARS
Susc10001575	-1.61273	0.00163481	SAMHD1	SAMHD1		Susc10001369	2.15557	1.07929e-05	PIM2	PIM2
SS00006607	-1.61241	0.000479394	TC191951	NOTCH2		SS00005036	2.15465	8.73688e-06	TC163610
Susc10001273	-1.61042	0.0118073	IL7R	IL7R		SS00004540	2.1534	1.49013e-07	TC182581	PES1
SS00001105	-1.60938	0.0123508	TC165669	FAM102A		SS00001129	2.1514	5.78289e-06	TC185303	STAT5A
SS00010876	-1.60906	4.39911e-05	TC162248			SS00000713	2.14921	1.47626e-06	TC168990
SS00003110	-1.60854	0.000768709	TC191685	NUAK2		SS00013179	2.14817	4.84604e-08	TC162998	RPS26
SS00012856	-1.60842	0.00475778	TC171823	PRKCB2		SS00012320	2.14742	1.31673e-06	TC183704
SS00004424	-1.60833	0.00420403	TC182071	DHRS3		SS00000713	2.14705	8.20485e-05	TC168990
Susc10002740	-1.60761	0.00229243	RARA	RARA		SS00002869	2.14186	9.87195e-07		HINT1
SS00009625	-1.60754	0.0037874	TC197756	LOC255809		SS00004935	2.14082	1.6745e-05	TC183261	MYH10
Susc10002681	-1.60714	0.00149543	CSF3R	CSF3R		SS00007186	2.13851	7.96248e-07	TC164044	TMEM49
Susc10003754	-1.60619	0.000222891	PDK1	PDK1		SS00002353	2.1371	3.46004e-06	TC164665	POLR2E
Susc10002833	-1.60489	2.87365e-05	gp22-phox	CYBA		SS00001901	2.13658	2.78362e-06	TC164038	TOMM22
SS00008335	-1.60291	0.000209504	TC183022	DAZAP2		SS00000721	2.13609	1.71719e-06	TC181434	HSP90AA1
SS00002673	-1.60124	0.000115678	TC171031			Susc10003517	2.13555	2.54573e-06	TYMS	TYMS
Susc10001605	-1.60098	0.000695152	CDKN1B	CDKN1B		Susc10001846	2.13491	2.02243e-05	MCM5	MCM5
Susc10000857	-1.59967	0.00620787	CD300C	CD300C		SS00000721	2.13007	9.91306e-07	TC181434	HSP90AA1
SS00001116	-1.59948	0.00149037	TC162750	ACP5		Susc10000450	2.12988	1.63727e-06	PSME1	PSME1
SS00003349	-1.59888	0.00949608	TC168240	PIR		SS00000160	2.1281	3.96658e-06	TC166314	ANP32E
Susc10001246	-1.59838	0.0138021	LILRB4	LILRB4		SS00000696	2.1251	2.33005e-05	TC183050	GOT1
SS00004815	-1.59751	0.000150519	TC164835	NAGA		SS00008371	2.12495	1.75356e-07	TC163155	PTBP1
SS00006052	-1.5975	0.000265261	TC194921	CAMKK2		SS00013114	2.12399	3.49512e-08		ACTG1
Susc10001302	-1.59717	0.0216486	SPON2	SPON2		SS00004452	2.12295	1.09365e-08	TC181190	SET
SS00006653	-1.59681	0.000245381	TC181206	C3orf28		SS00006803	2.12251	3.41686e-08	TC163252	RPL39
Susc10003302	-1.59619	9.99814e-05	CCR6	CCR6		SS00004697	2.12064	1.79808e-05	TC182747	SNRPD3
Susc10002290	-1.59573	0.000429941	VAV3	VAV3		Susc10003372	2.11939	8.14707e-06	GBP4	GBP4
SS00004767	-1.59476	8.25461e-05	TC165081	SIGIRR		SS00013103	2.11601	1.72699e-08	TC181275	TUBA1B
Susc10001881	-1.59468	2.95289e-05	ZNFN1A3	IKZF3		SS00000223	2.11558	1.21893e-07	TC163672	EIF3S6IP
SS00002679	-1.59464	0.000874525	TC167802	TLR6		SS00006399	2.11534	1.05747e-07	TC187771	SYNCRIP
Susc10002496	-1.59344	0.000609391	CTSK	CTSK		SS00000542	2.11425	1.82275e-06	TC163378	TXN
Susc10002197	-1.59328	0.000163888	IL17RA	IL17RA		SS00004300	2.11188	3.26876e-06	AJ656908	RPL37
Susc10003571	-1.58865	8.44277e-05	CUL5	CUL5		SS00003268	2.11099	1.25235e-06	TC182120	ANP32B
Susc10002222	-1.58845	0.000779638	HBP1	HBP1		SS00004605	2.10802	5.62478e-07	TC183055	PSMC6
SS00002042	-1.58838	0.00420958	TC165131	ARHGEF10L		SS00008814	2.10658	1.59662e-06	TC164007	SSRP1
Susc10001687	-1.58798	1.73901e-05	MTSS1	MTSS1		SS00005501	2.10522	4.73043e-06	TC168562	BZW2
Susc10003493	-1.58691	0.00221066	SYK	SYK		SS00008036	2.10466	9.82065e-06	TC164046	TMEM49
SS00003273	-1.58626	0.0146077	TC189607	ITSN1		Susc10003211	2.10063	0.000319017	CD51	ITGAV
SS00001201	-1.58465	3.23061e-05	TC161987	TLN1		SS00001604	2.09843	0.000531139	TC163717	CTTN
SS00013119	-1.58398	0.00602717	TC181259			SS00000178	2.09819	6.14724e-08	TC181536	RBBP4
Susc10000342	-1.58343	0.000389001	IGKVG502	IGKV5-2		SS00002523	2.09765	4.03475e-07	TC167251	PSMB3
SS00003007	-1.58265	0.000318932	TC187496	PHACTR1		Susc10002018	2.09293	3.82128e-05	CLIC1	CLIC1
Susc10001036	-1.58227	0.000153397	TCRDV1.8			SS00009953	2.09293	1.78283e-05	TC185818	PLK3
SS00000701	-1.58224	0.00105324		HSPA1B		SS00008295	2.09187	1.0006e-07	TC163908	PPFIA3
SS00005247	-1.58146	7.74813e-05	TC164779	LRP10		SS00003554	2.09186	3.65751e-07	TC186888	SEC13
SS00006879	-1.57863	0.000115829	TC181035	TMSB10		SS00002291	2.08873	1.48651e-05	TC165605	PABPC4
Susc10000465	-1.57725	0.000301125	CD37	CD37		SS00007448	2.08845	9.66546e-07	TC182718	ARPC1A
SS00008948	-1.57708	0.0165623	TC172548			SS00001425	2.08698	2.4248e-07	TC163225	C19orf10
SS00008021	-1.5768	0.0029439	TC171123	TLR8		SS00004904	2.08688	2.68557e-08	TC164925	CHCHD6
SS00001000	-1.57664	1.64456e-05	TC181445			SS00006139	2.08548	3.95468e-07	TC182629	CLIC1
Susc10000524	-1.57653	0.00117624	TRAT1	TRAT1		SS00001773	2.08367	3.88666e-07	TC163888	PPM1G
SS00012018	-1.57625	0.0101256				SS00001791	2.08352	1.91654e-06	TC182716	C6orf49
Susc10001420	-1.57623	0.000939173	UNC84B	UNC84B		SS00008254	2.08103	2.66991e-05	TC166107	BHLHB2
SS00007045	-1.57509	0.00027488	TC183998	PTPN1		SS00006628	2.07709	1.49013e-07	TC190457	CCDC50
SS00010817	-1.57441	0.000316151	TC182765	IFI6		SS00002033	2.07506	0.0154964	TC185616	SLC25A22
SS00009169	-1.57263	0.0130784	TC187986	FLI1		SS00005121	2.07243	1.59662e-06	TC166156	MRPS17
Susc10002062	-1.57178	0.00181711	PBXIP1	PBXIP1		SS00000720	2.07231	2.07632e-08	TC182735	DNAJB1
SS00003237	-1.57145	0.00315399	TC174033	ANTXR2		Susc10003105	2.07203	7.06194e-07	PSMB8	PSMB8
SS00003059	-1.57134	0.00254485	TC165099	AKAP13		SS00004223	2.07199	2.21021e-07	TC181586	ATF4
SS00004825	-1.57108	0.000284133	TC183380	STX18		SS00002184	2.07136	1.15078e-08	TC164957	XRN2
SS00013274	-1.57023	0.000151396	TC163764	ATP6V1G1		SS00004330	2.07051	2.302e-07	TC182113	PARK7
SS00001018	-1.56985	6.77003e-05	TC181908	APP		SS00001949	2.07021	1.94773e-05	TC166200	DTYMK
SS00003572	-1.56979	0.00313728	TC178690	SH3BP5		SS00001908	2.06834	2.88485e-06	TC182853	MRPL37
Susc10000290	-1.56966	0.0173458	IFI6	IFI6		SS00001102	2.06832	2.1836e-07	TC162996	HADHA
SS00000984	-1.56908	0.00321537	TC163746	HLA-DMA		SS00003529	2.06676	2.57155e-08	TC181911	FKBP1A
Susc10002376	-1.56896	0.0107621	LEF1	LEF1		SS00002984	2.06676	6.90599e-07	TC171454	RRAS2
SS00003624	-1.56786	0.000567944	TC198885	CARD6		SS00010038	2.06624	2.83251e-05	TC166312	NFKB2
SS00012444	-1.56681	0.00134612	TC187483			Susc10002368	2.06605	4.14716e-08	PRDX2	PRDX2
Susc10001435	-1.56667	0.000232855	CD99	CD99		SS00003389	2.06436	2.24722e-07	TC164805	BZW2
SS00004950	-1.56577	0.00525364	TC184527	ITGB5		SS00006962	2.06408	2.45128e-06	TC185086	CISH
SS00011106	-1.56568	0.000371516	TC186789			SS00005864	2.06355	4.61087e-06	TC182860	HRSP12
SS00008592	-1.56486	0.00273112	TC183463	NFE2L2		SS00009870	2.06301	0.00105905	TC192326	LIF
SS00010918	-1.5646	0.00654938	TC180853	TIMP2		SS00007100	2.06102	0.000145414	TC181897	OAT
SS00001152	-1.56371	0.0086313	TC170818	GLT6D1		SS00000244	2.06033	1.42357e-05	TC162926	EIF4B
SS00006450	-1.56361	0.000291797	TC198723	TESK2		SS00004332	2.05967	5.2241e-06	TC163515	QDPR
Susc10000125	-1.56291	0.00035377	PSTPIP1	PSTPIP1		SS00013151	2.05866	1.68699e-06	TC182964	ACP1
SS00010982	-1.56234	0.000536778	TC165563	ANTXR2		SS00005011	2.05852	1.29571e-07	TC164036	IMP4
SS00004599	-1.5623	0.0029439	TC182894	SLC7A7		Susc10001883	2.05596	6.93618e-06	PCNA	PCNA
SS00009676	-1.56028	0.000503664	NP275232	CD247		SS00000717	2.05559	9.06266e-07	TC181803	CDK4
SS00001432	-1.55996	0.0220249	TC163521			SS00002704	2.05259	6.01012e-06	TC164311	CACYBP
SS00008859	-1.55983	0.00128684	TC162163	RNF44		SS00003012	2.05239	1.49013e-07	TC185159	PHPT1
SS00005583	-1.5597	0.000732841	TC187977	FGR		SS00013228	2.05101	9.57861e-06	TC183300
Susc10001362	-1.55967	0.000307066	TGFBR2	TGFBR2		SS00007037	2.04963	3.32855e-06	TC165626	C14orf2
SS00010603	-1.55936	9.21214e-05	TC162945	GPX1		SS00000654	2.04772	0.0052611	TC162859	RPS4X
Susc10001698	-1.557	0.00540449	DNASE2	DNASE2		SS00008431	2.04771	7.64136e-06	TC180815	FKBP4
Susc10003301	-1.55387	0.00363818	PARVG	PARVG		Susc10000195	2.04715	0.000347976	IL27	IL27
SS00000845	-1.55319	0.000641364	TC188692	ST3GAL1		SS00004905	2.04482	6.65578e-07	TC186060	EXOSC2
SS00003187	-1.55292	0.000479288	TC188486	SH2D3C		SS00001931	2.04444	1.3526e-05	TC165545	MRPL20
SS00006984	-1.55283	0.00731233		ATP6V1A		Susc10002056	2.04089	6.96294e-07	VCP	VCP
Susc10001756	-1.5503	0.000500602	TOB1	TOB1		SS00004187	2.04036	4.27409e-06	TC181671	RPL18A
SS00007088	-1.55017	0.000355443	TC182999			SS00002013	2.03665	0.000869409	TC184471	EEF1E1
SS00006971	-1.5471	0.000250329	TC184144			SS00000721	2.03611	1.6783e-06	TC181434	HSP90AA1
SS00004260	-1.54562	0.00148788	TC164021	VAMP8		SS00004338	2.03536	8.2667e-06	TC164735	SLC29A1
SS00006549	-1.54517	0.000564375	TC165694	PIK3R1		SS00009493	2.03484	1.17869e-07		CSNK1G3
SS00011136	-1.54475	0.000798688	TC186430	GAB2		Susc10001809	2.03423	3.88787e-06	PSMB1	PSMB1
SS00010634	-1.54466	0.000847441	TC190248			SS00005290	2.03411	7.1059e-08	TC163935	CSDE1
SS00007051	-1.54362	0.000128371	TC163095			SS00005788	2.03348	3.16173e-08	TC169501	MRPL23
SS00006529	-1.5432	8.94154e-05	TC171537	SH2D3C		Susc10001159	2.03185	7.75471e-05	SLC16A1	SLC16A1
SS00011519	-1.54262	0.000284237	TC182517	GATA3		SS00008296	2.03107	9.76334e-07	TC181782	RBM3
SS00012683	-1.54194	0.0056331	TC167334			SS00004380	2.03065	9.21138e-06	TC164107	CD320
Susc10002312	-1.5392	0.00157492	KLRG1	KLRG1		SS00004549	2.0296	1.72721e-05	TC164365	UQCRQ
SS00006533	-1.53909	0.00209707	TC164343	CCR1		SS00012073	2.02929	0.00086919	TC166112
SS00007172	-1.53834	0.00251927	TC185261	SYNE1		SS00001192	2.02763	6.04042e-06	TC162091	YARS
Susc10002861	-1.53779	0.000226438	LTB	LTB		SS00001621	2.02719	1.03116e-05	TC163088	SPR
Susc10003072	-1.53738	0.000277994	HIAN2	GIMAP6		SS00005921	2.02351	1.2384e-05	TC171002	DAZAP1
SS00010878	-1.53735	0.010176	TC162409			SS00013174	2.02283	9.93762e-08	TC174885	RPS8
SS00007505	-1.53698	0.00149543	TC165398			SS00008918	2.02024	1.46289e-06	TC163226	CNBP
SS00002453	-1.53647	0.0306256	TC162977	C1R		Susc10002317	2.02	0.000265261	CXCL10	CXCL10
Susc10003068	-1.53607	0.000246833	GRAP2	GRAP2		SS00002711	2.01878	1.42857e-05	TC164901	PSMA1
SS00008437	-1.53473	0.000714912	TC181231			SS00013162	2.0113	3.99056e-07	TC185210	RPL26L1
Susc10000343	-1.53318	0.0101953	LYST	LYST		SS00002533	2.00552	1.64126e-06	TC183201	CCDC72
SS00010405	-1.53204	0.00154073	TC181551			SS00000445	2.00552	9.66546e-07	TC162243	G3BP1
SS00002733	-1.53023	0.0409939	TC191037	DDEF1		Susc10000148	2.00359	1.99019e-05	PTGS2	PTGS2
SS00001888	-1.52988	0.00987259	TC164135	PLA2G7		SS00004874	2.00244	2.12046e-07	TC181498	NAP1L1
SS00012412	-1.52933	0.0151625	TC185207	CAMKK2		SS00003740	2.00218	9.48333e-06	TC180886	POLR3E
Susc10003220	-1.52893	0.00124202	GADD45	GADD45A		SS00000348	2.00172	1.34048e-05	TC177069
SS00005627	-1.52844	0.00321993	TC192503	LRRC33		SS00009247	1.99907	1.15776e-06	TC183276	UBE2S
Susc10000890	-1.52779	0.00051609	BTG2	BTG2		SS00012918	1.99808	0.00025388	TC186155	MCM6
Susc10001065	-1.52723	0.000367856	TLN1	TLN1		SS00004922	1.99791	1.90753e-07	TC165548	APOA2
SS00002117	-1.52687	9.21299e-05	TC165029	LRCH4		Susc10001434	1.99705	0.00176257	G1P2	ISG15
SS00011017	-1.52571	0.0275908	TC185972	YPEL5		SS00000330	1.9951	9.61834e-07	TC166994	CSDE1
Susc10003702	-1.52502	0.00243024	ZNFN1A1	IKZF1		SS00001726	1.99502	5.10003e-06	TC183399	THYN1
SS00002630	-1.52437	0.00315395	TC167335			SS00007488	1.99125	0.00068061	TC166995	NUP54
SS00000701	-1.52338	0.00254714		HSPA1B		SS00006572	1.99102	2.45128e-06	TC163311	PSMD7
Susc10001130	-1.52329	0.00140106	DEF6	DEF6		Susc10003716	1.99095	4.60421e-05	NFKB1	NFKB1
SS00002541	-1.52175	0.00602717	TC171362	FGD2		SS00001435	1.9909	5.79809e-06	TC181914	ALDH9A1
SS00010211	-1.52173	9.40027e-05	TC183453			SS00001324	1.98916	1.76098e-07	TC161945	RPS3
SS00010842	-1.52158	0.00274979	TC161969			SS00010769	1.98852	3.18134e-07	TC182139	P4HB
Susc10001037	-1.52112	0.00168304	SERPING1	SERPING1		SS00006593	1.98666	7.24447e-08	TC163542	TINP1
SS00011976	-1.5204	0.0082054	TC165805			SS00001830	1.98543	0.000482549	TC163758	TIMM50
SS00007049	-1.52025	0.00306161	TC166354			Susc10003144	1.98542	4.61087e-06	P2RX1	P2RX1
Susc10003064	-1.5193	0.00528565	PIK3CG	PIK3CG		SS00001238	1.98267	0.000111099	TC162201	SMARCB1
Susc10002176	-1.51839	0.000299377	AFF3	AFF3		SS00001580	1.98236	2.95974e-05	TC181903	GDI2
SS00000512	-1.51815	0.012386	TC181995	CAT		Susc10000326	1.98082	1.81212e-05	PSMD11	PSMD11
SS00001897	-1.5178	0.0002127	TC182189	COTL1		SS00011572	1.97983	2.02578e-06	TC164378	WDR77
Susc10001258	-1.5173	0.000454403	CIITA	CIITA		SS00013120	1.97711	8.60376e-07	TC181888	UBA52
Susc10000178	-1.51635	0.0267152	EMR3	EMR3		SS00001225	1.97591	0.000291381	TC162421	TARS
Susc10001972	-1.51628	0.000150971	DOK2	DOK2		SS00001296	1.9746	2.24722e-07	TC181289
SS00010818	-1.51621	0.00279419	TC183511	SMTNL2		SS00004382	1.97432	0.000122529	TC182418	ITPA
SS00005836	-1.51606	0.000534057	TC182099	DUSP1		SS00006674	1.97387	0.000358972	TC165985	ZNF593
Susc10002378	-1.5156	0.00236845	MERTK	MERTK		SS00007388	1.97376	2.33349e-05	TC170996	RGS16
SS00007733	-1.51485	0.0145606	TC165816	CYBRD1		SS00008663	1.97285	0.000136891	TC163369	EIF3S10
SS00011419	-1.51448	0.000358972	TC189129	MAP4K2		SS00002996	1.97269	3.80626e-06	TC184267	DUT
SS00006669	-1.51345	0.00143489	TC180833	FLJ20920		SS00010082	1.97187	4.06895e-06	TC182647	COX5B
SS00001411	-1.51287	0.000211567	TC162852	ID3		SS00000843	1.97159	3.32337e-05	TC163532	PSMA4
SS00007518	-1.51187	0.00816123	TC187529	NQO1		SS00000568	1.96935	1.80943e-08	TC163419	RPN1
SS00012866	-1.5108	0.000204091	TC167604			Susc10002631	1.96786	0.00300956	TNFRSF6B	TNFRSF6B
SS00009481	-1.50968	0.000640628	TC164520	SPTBN1		Susc10000877	1.96625	7.09117e-06	M6PR	M6PR
SS00012738	-1.50963	0.00454137	TC167815			SS00004921	1.96477	8.7877e-08	TC170368
SS00012140	-1.50938	0.00032497	TC181436	TPM4		SS00008168	1.96325	1.6609e-07	TC165881	FUBP1
SS00005029	-1.50843	0.00208724	TC185542	TMEM106A		SS00001611	1.96318	4.07948e-06	TC163602	SNRPD2
SS00000235	-1.50739	0.00301405	TC165205	S100A6		SS00001798	1.96201	2.80398e-05	TC165178	TMEM93
SS00011865	-1.50732	0.0192225	TC183861	IQGAP2		SS00001974	1.96021	2.3579e-06	TC181850	SNX5
SS00002188	-1.50563	8.85168e-05	TC168053	PRR14		SS00001246	1.96001	2.12934e-06	TC161967	PRDX2
SS00004026	-1.5054	0.000136438	TC182961	NECAP2		SS00007366	1.95758	1.59951e-05	TC167209
SS00011223	-1.50482	0.00667843	TC188839			SS00000024	1.95728	8.02874e-05	TC164211	VTI1B
SS00011079	-1.50437	0.00160953	TC183364	FSCN1		Susc10003536	1.95697	1.64739e-05	TRA1	HSP90B1
SS00007044	-1.50424	0.00126318	TC165486	FARP1		SS00000398	1.95692	0.000233809	TC185334	TXNL5
Susc10000790	-1.50424	0.0147048	SQSTM1	SQSTM1		SS00001649	1.95612	4.61087e-06	TC183310	NLE1
SS00013008	-1.50386	0.00118488	TC169352			SS00001597	1.95567	2.24566e-06	TC165219	IPO4
SS00011816	-1.50319	0.00472438	TC185006	IFNGR1		Susc10001965	1.95563	5.33018e-05	PDIA3	PDIA3
Susc10000182	-1.50291	0.00168818	LTB	LTB		Susc10003503	1.95494	4.13825e-07	BIP	HSPA5
SS00009538	-1.50269	0.000153397	TC184954	TMEM123		SS00003303	1.95309	0.000171484	TC164508	RP11-529I10.4
SS00002010	-1.50228	0.00028957	TC185410	IRF5		Susc10000516	1.95074	2.48122e-05	HIF1A	HIF1A
SS00001356	-1.50129	0.00729819	TC181331	C1QC		SS00000703	1.95052	7.3212e-05	TC164993	PSMB8
SS00008862	-1.50022	0.000715213	TC164628	LAMP1		SS00001518	1.94988	1.07943e-07	TC162946	HNRPDL
SS00000937	-1.49865	0.0164264	TC181439	APOE		SS00000270	1.94881	6.96294e-07	TC163662	PSMA6
SS00008908	-1.49799	0.0109229	TC185267	MYH9		SS00001820	1.94669	3.01653e-07	TC181655	HNRPF
SS00007098	-1.49702	0.000451584	TC167640	PPARD		SS00005620	1.94565	6.13497e-07	TC163542	TINP1
SS00002715	-1.49595	0.00614876	TC171156	IKBKE		Susc10003485	1.94434	1.49013e-07	CALR	CALR
SS00012052	-1.4959	0.000525025	TC163765			SS00001701	1.94277	4.60666e-06	TC164476	PHF5A
SS00000701	-1.49542	0.000733303		HSPA1B		SS00000866	1.94252	1.53068e-06	TC163473	GOT2
SS00002415	-1.49518	1.42857e-05	TC182910	RAP1B		Susc10001787	1.94219	0.000351624	CD5	CD5
SS00009868	-1.49484	8.33367e-05	NP276410	MYH9		SS00010027	1.9413	1.34938e-06	NP276809
Susc10000287	-1.49483	0.00341412	C7	C7		SS00002120	1.93989	0.000898172	TC181226	PCID1
SS00007544	-1.4938	0.00113473	TC161972	LCP1		SS00005223	1.9379	1.7499e-06	TC184255	DDX39
SS00008845	-1.49325	0.000216055	TC188614			SS00009492	1.93778	2.77993e-05	TC167402	SFRS1
SS00007626	-1.4931	0.00137611	TC165560	PAPSS2		SS00006441	1.93653	7.40484e-07	TC198557	PITRM1
SS00000318	-1.49238	0.000987034	TC182680	PNRC1		Susc10001221	1.93603	0.000102168	HSP90	HSP90AA1
SS00012001	-1.49214	0.00822835	TC163981			SS00002618	1.93529	3.09902e-06	TC164251	SF3A3
SS00011476	-1.49185	0.00697659	TC184301	MUM1L1		SS00001912	1.93474	0.000498991	TC183481	GTF2E2
Susc10002578	-1.49143	0.00302634	STAB1	STAB1		SS00003843	1.93456	1.46591e-05	TC183791	GCN1L1
SS00005216	-1.49126	0.00202963	TC167260	GAA		SS00001044	1.93426	0.000160023	TC182019	FABP3
SS00000701	-1.49034	0.00339433		HSPA1B		SS00004126	1.93395	0.000815317	TC162614	CAD
SS00004827	-1.49009	0.00561707	BF190734	PITPNM1		Susc10003191	1.93159	2.61066e-06	PSMD3	PSMD3
Susc10000708	-1.48945	0.000265692	PDGFB	PDGFB		Susc10000546	1.92925	0.000141158	SOD1	SOD1
SS00010815	-1.48921	0.0302644	TC185720			Susc10002886	1.92895	0.000433752	PSMD1	PSMD1
SS00000701	-1.48909	0.00128601		HSPA1B		SS00004675	1.92867	7.65292e-06	TC183166	TIMM23
Susc10001589	-1.48845	0.00131444	RDX	RDX		SS00012643	1.9282	0.000122471	TC181962
SS00001588	-1.48812	0.000248369	TC164396	HDAC5		SS00004977	1.92598	0.000221139	TC164782	UQCRB
SS00007210	-1.48802	0.00380176	TC182375	GADD45A		Susc10000935	1.9254	0.000176722	BYSL	BYSL
SS00013297	-1.4867	0.000408327	TC166559	IER5		SS00012232	1.92525	3.15312e-07	TC163549	SEPHS2
SS00001231	-1.48592	0.000141732	TC162544	FLNA		SS00008478	1.92512	6.05253e-05	TC164841	HPRT1
SS00012693	-1.48552	0.0030176	TC175344			SS00004907	1.92457	3.76054e-08	TC185460	ADCK2
SS00012458	-1.48453	0.0146694	TC162304	GLUL		SS00004131	1.92233	1.47481e-05	TC162633	MICAL1
Susc10003041	-1.48406	0.00174962	BAT5	BAT5		SS00008926	1.9206	6.06891e-05	TC163106
SS00001835	-1.48389	0.000408327	TC165541	NPR2		SS00001749	1.91761	1.95394e-06	TC183062	RPL35A
Susc10000130	-1.48349	0.00171357	IRF2	IRF2		SS00004886	1.91717	1.63268e-06		USP52
SS00011272	-1.48199	0.00872457	TC189854			SS00002035	1.91642	1.47153e-05	TC185093	NDUFV2
Susc10002800	-1.48113	0.00711441	ARRB1	ARRB1		SS00000563	1.91585	2.71812e-07	TC183398	CD97
SS00008519	-1.48086	0.000915296	TC183932	IER2		Susc10002076	1.91544	9.36259e-08	DHX9	DHX9
Susc10000254	-1.4806	0.0161755	CD79B	CD79B		SS00004919	1.91449	7.53122e-07	TC164259	COQ4
SS00013157	-1.47998	0.00142024	TC164192	MYO9B		Susc10000694	1.91407	7.03214e-05	PSMD8	PSMD8
SS00001492	-1.47825	0.0058618	TC163208	COL5A1		SS00001480	1.91355	0.00033241	TC182829	ARPC5L
SS00009608	-1.47793	0.00105324	TC171040	CCDC51		SS00004996	1.91287	0.00012163	TC170030	SEC13
Susc10003798	-1.47771	0.00796745	SDC2	SDC2		SS00004471	1.91264	1.18461e-05	TC180904	COL1A1
Susc10000217	-1.47676	0.000291744	IFNA5	IFNA5		SS00000721	1.91188	5.71818e-05	TC181434	HSP90AA1
SS00012093	-1.47652	0.00647777	TC183607			Susc10000922	1.9114	2.48532e-06	ATP6V1E1	ATP6V1E1
SS00006495	-1.47601	0.00483062	TC169593	CCNL1		SS00004779	1.90982	2.34493e-05	TC181536	RBBP4
SS00012137	-1.47564	0.0102518	TC163639	PECAM1		SS00004709	1.90907	9.45372e-06	TC182183	EIF2S3
SS00002440	-1.4745	0.00092526	TC169512	DYRK1B		SS00013216	1.90875	2.85384e-07	BX674513
SS00003835	-1.47392	0.0130817	TC182001	CTSA		SS00002460	1.9084	4.14953e-05	BI345345	PXMP2
SS00001288	-1.4734	0.015857	TC162386	ITGA5		SS00001916	1.90838	5.15809e-08	TC182629	CLIC1
SS00004695	-1.47273	0.00251426	TC165617	SETX		SS00001984	1.90822	8.51963e-06	TC163864	COX7C
SS00000612	-1.47263	0.0119069	TC190926	PCDHGC3		SS00009718	1.90758	8.25461e-05	NP275440	RGS1
Susc10003394	-1.47219	0.00154073	LRPAP1	LRPAP1		Susc10001522	1.90714	2.77561e-07	PPIH	PPIH
SS00000701	-1.47204	0.00136018		HSPA1B		Susc10003843	1.90432	8.1415e-06	SCYE1	SCYE1
SS00004151	-1.47144	0.00696158	TC183241	MAP1LC3A		SS00004894	1.90425	1.34692e-05	TC164212	UCHL5
SS00005397	-1.47129	0.011797	TC184213	PPP2R5C		SS00005014	1.90248	2.91563e-07	TC182596	HNRPM
SS00007038	-1.46961	0.00818984	TC184597	ANKRD13A		SS00005928	1.90214	1.06645e-06	TC165929	TBCA
SS00012923	-1.4695	0.00380222	TC170998			SS00013172	1.90198	1.17081e-06	TC162724	RPS19
SS00007580	-1.46837	0.00203963	TC167816	POGZ		SS00010012	1.90158	3.50141e-06	TC184500	TAP1
SS00010177	-1.46726	0.0278481	TC166811	CD86		SS00008632	1.89867	1.63964e-05	TC165890	USMG5
SS00000292	-1.46708	0.00421381	TC166550	JUND		SS00000581	1.89751	2.88187e-06	TC163029	VCP
SS00005123	-1.46652	0.000396362	TC165029	LRCH4		SS00001531	1.89652	1.41266e-07	TC164111	WBSCR22
SS00001497	-1.46591	0.0176178	TC164687	DCAKD		SS00002597	1.89476	2.06864e-06	TC162822	EIF4G2
SS00000504	-1.46586	0.0101214	TC166472	TBXAS1		Susc10000543	1.89474	1.92339e-06	ZNF593	ZNF593
SS00012764	-1.46507	0.00398187	TC168282			Susc10000668	1.89424	5.98442e-06	ZNF364	ZNF364
SS00007077	-1.46493	0.00111631	TC167188	POLDIP2		Susc10003444	1.888	0.000275037	CD274	CD274
SS00000465	-1.46412	0.00200304	TC181626			SS00004898	1.88798	1.04134e-06	TC163098	CALR
SS00010416	-1.46395	0.00979844	TC198590			Susc10003346	1.88469	4.36874e-06	MGST3	MGST3
SS00010620	-1.46316	0.00349106	TC185385	PECAM1		SS00006377	1.88431	8.25345e-05	TC182320	NUDC
SS00004981	-1.46282	0.00249294	TC182831	ACP2		Susc10001892	1.88363	0.000932363	F3	F3
Susc10000897	-1.4628	0.00337572	CD4	CD4		SS00013272	1.88354	1.04469e-06	TC181965	EIF4G1
SS00013201	-1.46238	0.0020147		C9orf121		SS00004337	1.88343	2.16288e-05	TC164736	SLC29A1
SS00001933	-1.46216	0.00288635	TC165128	YPEL3		SS00012097	1.88306	0.000128069	TC164066	CCT6A
Susc10000425	-1.46154	0.00574118	IL10RA	IL10RA		SS00011033	1.88202	6.06238e-05	TC165102	NLF2
Susc10002080	-1.46145	0.0145474	ID1	ID1		SS00001663	1.88077	0.000160023	TC164219	FUS
Susc10000712	-1.45979	0.00021923	C1QTNF5	C1QTNF5		SS00001294	1.88036	2.35935e-05	TC181273	AHSA1
SS00012943	-1.45978	0.00435166	TC183336			SS00001339	1.8791	1.55883e-06	TC181036	RPS11
SS00008738	-1.45933	0.00756823	TC190007	TESK2		SS00000257	1.87876	3.6061e-05	TC163304	LAP3
SS00005833	-1.45928	0.000245024	TC181018	WDR88		SS00008541	1.87821	1.17967e-05
Susc10003667	-1.45867	0.000427049	IGSF6	IGSF6		SS00012995	1.87601	0.000134662	TC181768	PCNA
Susc10001619	-1.45762	0.0109209	AIF1	AIF1		Susc10001899	1.87278	0.00014999	PSMA4	PSMA4
SS00000667	-1.45756	0.00718879	TC163405	CTSK		SS00001852	1.87264	6.77003e-05	TC165070	POP7
SS00000268	-1.4573	0.0183179	TC191021	RASGRP1		SS00010776	1.87192	9.58985e-06	TC183515	E2F4
Susc10000777	-1.45695	0.00144389	ANXA5	ANXA5		Susc10000898	1.87053	8.2667e-06	CLIC1	CLIC1
Susc10000983	-1.45614	0.00195053	MALT1	MALT1		SS00009710	1.86963	1.11468e-06	NP275397	XPO1
SS00012893	-1.45611	0.00905868	TC187785	MKL1		Susc10002337	1.86865	7.29268e-05	PSMA6	PSMA6
Susc10001740	-1.45599	0.00526179	IFNGR1	IFNGR1		SS00012053	1.86838	1.77023e-06	TC182990	C11orf31
SS00001824	-1.4548	0.00508354	TC163696	OSTF1		SS00001408	1.86836	0.000291001	TC182133	NDUFV1
SS00008300	-1.45462	9.21299e-05	TC165151	RALGDS		SS00009656	1.86816	4.33744e-05	TC168122	ITGAV
SS00005285	-1.45428	0.0150754	TC170489	PLD4		SS00005140	1.86612	4.9513e-05	TC186775	RRP12
SS00006617	-1.45404	0.00124831	TC184272	PLVAP		SS00011478	1.86582	2.30781e-05	TC165502	POLR3D
SS00006724	-1.45402	0.000693234	TC163764	ATP6V1G1		Susc10001807	1.86302	0.000136165	YARS	YARS
SS00000971	-1.45391	0.00185526	TC183436	RENBP		SS00011156	1.863	2.61634e-05	TC186682	MDN1
Susc10003189	-1.45285	0.00092526	CD8A	CD8A		Susc10001683	1.86292	3.12135e-06	PSMB8	PSMB8
SS00012862	-1.45192	0.0115225	TC168076			Susc10003101	1.86163	9.77655e-05	SLAMF7	SLAMF7
SS00001108	-1.45091	0.00519366				SS00003793	1.86048	0.000152152	TC166076	C6orf125
SS00002225	-1.45064	0.000114941	TC164591	HMOX2		SS00004111	1.8603	0.00176603	TC162361	EMG1
SS00004742	-1.44992	0.00111937	TC183658	MOV10		SS00004247	1.85972	4.04427e-05	TC163708	ATP5H
SS00005858	-1.44972	0.0041871	TC185032	LXN		SS00009197	1.85661	0.00083419	TC165815	HSPH1
SS00003661	-1.44962	0.000285191	TC161972	LCP1		SS00000008	1.85575	4.66066e-06	TC162822	EIF4G2
SS00003259	-1.44948	0.00128684	TC193091	NUAK2		SS00013165	1.85527	0.000158702	TC181287	TUBA1A
Susc10000207	-1.44935	0.00193012	CD300A	CD300A		SS00010873	1.85514	9.02686e-05	TC162416	ZNF259
Susc10000250	-1.44871	0.00778579	NFASC	NFASC		SS00004060	1.85442	0.00202023	TC177355	KIAA0133
SS00005331	-1.44831	0.00388359	TC163873	FXYD6		SS00006012	1.85423	7.73707e-07	TC169112	LARP1
SS00007524	-1.44831	0.00200422	TC165703	SDC2		SS00008290	1.85395	0.00117612	TC182470	SLC2A3
SS00000188	-1.44676	0.0109229	TC162869	SERPING1		SS00001598	1.85385	0.000815089	TC165219	IPO4
Susc10000431	-1.44637	0.0188002	OLF42-3_antisense			SS00010822	1.8521	0.000104158		S100A9
SS00012135	-1.4461	0.00338168	TC182458	XIST		SS00006007	1.85194	0.000126498	TC195628	TOMM40
SS00007113	-1.44572	0.0050609	TC165446	CREBBP		SS00005880	1.8513	1.77052e-06	TC181846	PDIA6
Susc10000304	-1.4441	0.0406431	OLFM1	OLFM1		SS00013104	1.84959	1.02104e-06	TC181275	TUBA1B
SS00004053	-1.44405	0.00382453	TC173753	BTK		Susc10002205	1.84911	0.000224117	ICAM1	ICAM1
Susc10001054	-1.44368	0.00204608	HOXD4	HOXD4		SS00012113	1.84857	4.43695e-07	TC163561	PEBP1
SS00013105	-1.44323	0.0015835		C1orf84		Susc10001762	1.84807	2.97614e-06	HMG1	HMGB1
Susc10001502	-1.44287	0.0303375	PIK3R1	PIK3R1		SS00013143	1.84751	8.49058e-08		SPCS1
Susc10001105	-1.44271	0.00580687	DOK1	DOK1		SS00001882	1.84681	5.16735e-05	TC163394	ACSL1
SS00004806	-1.44241	0.0170613	TC165560	PAPSS2		SS00005869	1.84543	1.04045e-05	TC167772	PCK2
SS00003388	-1.44235	0.000403453	TC181967	PNRC2		SS00002194	1.84475	1.55116e-06	TC163277	ALDOA
SS00001167	-1.44228	0.0387141	TC181456			SS00003542	1.84357	4.2428e-06	TC165414	SHMT2
SS00008375	-1.44204	0.000162611	TC162792	SDCBP		SS00000196	1.84286	0.000745463	TC162744	EIF4A1
Susc10003232	-1.44144	0.0205943	SORBS3	SORBS3		SS00001941	1.84234	5.39846e-06	TC184035	MRPL30
SS00000260	-1.44136	0.0174161	TC171051	TRIB2		SS00005187	1.84196	4.46546e-05	TC163793	RUVBL2
SS00012008	-1.44125	0.00579558	TC162419	AMPD3		SS00006633	1.84178	0.000406826	TC180459	INDO
Susc10001509	-1.44121	0.0228766	PFC	CFP		SS00009480	1.84018	7.32123e-06	TC166413	MKKS
Susc10003200	-1.44119	0.00949969	C3AR1	C3AR1		SS00008221	1.83942	4.33744e-05	TC161999	XPO5
Susc10001900	-1.4402	0.0354867	IKBKG	IKBKG		SS00000638	1.83934	1.59951e-05	TC165684	KPNA2
SS00003057	-1.43941	0.00242141	TC182582	PKN1		SS00005048	1.83919	0.000766716	TC184728	C3orf31
SS00013007	-1.43885	0.0467449	TC186546	GSR		SS00001406	1.83803	1.91875e-07	TC163322	TRIM28
Susc10001655	-1.43821	0.0241367	CASP1	CASP1		SS00008951	1.83773	0.000750644	TC183553
Susc10001743	-1.43776	0.0108328	NQO1	NQO1		SS00000592	1.83741	0.000796713	TC182958	CMPK
Susc10002474	-1.4375	0.0272996	NOTCH2	NOTCH2		SS00003615	1.83704	1.81129e-06	TC163350	SSB
SS00011022	-1.43657	0.0339166	TC166647	C9orf19		SS00009514	1.83655	4.39762e-05	TC186247	AMD1
Susc10001799	-1.43609	0.00809409	PSCD1	PSCD1		SS00008529	1.83649	6.61633e-05	TC164006	GRSF1
SS00000176	-1.43578	0.00724852	TC165693	CCM2		SS00006415	1.83633	3.68288e-05	TC197214	CISH
SS00007268	-1.43572	0.036729		SNN		SS00003689	1.83628	0.00207198	TC167330	GNL3
SS00000701	-1.43553	0.0101214		HSPA1B		SS00008462	1.83621	0.000141732	TC164623	RPL7L1
SS00000209	-1.43545	0.0238659	TC165491	KLF3		SS00000414	1.8351	7.96356e-06	TC163068	NONO
Susc10000580	-1.43389	0.000185835	COTL1	COTL1		SS00004361	1.83471	3.94274e-06	TC182284	NDUFB9
SS00006048	-1.43262	0.017561	TC182595	RNF130		SS00005983	1.83457	6.06551e-05	TC163736	CSNK2A1
Susc10000640	-1.43198	0.0149838	C7H6orf25			SS00007244	1.83439	0.000161529	TC183344	PRMT1
Susc10002735	-1.43162	0.00060144	CD7	CD7		SS00004105	1.83386	1.72721e-05	TC162000	MRPL28
SS00003342	-1.43037	0.0174929	TC162044	TPP1		Susc10001471	1.83267	0.00119414	CLIC1	CLIC1
SS00010571	-1.42954	0.00279115	TC165191			SS00005244	1.82961	7.84767e-05	TC163978	WBSCR16
SS00003106	-1.42939	0.0399461	TC163653	TBRG4		Susc10003345	1.82726	0.000283027	CCR4	CCR4
SS00001563	-1.42925	0.00246411	TC164503	PBXIP1		SS00004930	1.82706	9.11475e-07	TC183342	C14orf147
SS00010117	-1.42921	0.000790361	TC187189	SLC46A3		SS00009430	1.82698	0.00105324	TC187165	ETV6
SS00011096	-1.42898	0.00111937	TC182574			SS00000265	1.82656	5.56738e-06	TC163577	HNRPR
Susc10000141	-1.42895	0.00174045	CD3Z	CD247		SS00005786	1.82596	3.01653e-07	TC183592	PDIA3
Susc10002859	-1.42869	0.00438065	MLLT7	FOXO4		SS00011076	1.82454	8.11805e-05	TC186295	HMGN4
SS00005329	-1.42855	0.00146005	TC183957	C6orf32		SS00005362	1.82036	0.00139823	TC182698	NAP1L4
Susc10001544	-1.42834	0.00872457	TXK	TXK		Susc10001684	1.81659	5.613e-06	BSG	BSG
SS00004757	-1.42754	0.00222496	TC184270	TMEM173		Susc10003240	1.81641	8.07878e-06	PSMD13	PSMD13
SS00001322	-1.42746	0.00830454	TC178675	NRG1		Susc10000513	1.81569	1.96019e-06	PSME3	PSME3
SS00002307	-1.42734	0.00242463	TC164193	MYO9B		SS00001254	1.81565	5.2241e-06	TC161950	PTMA
SS00011724	-1.42716	0.0283615	TC165050	CDC42SE1		SS00007516	1.81483	0.000107886	TC165935	RRS1
Susc10002816	-1.42714	0.00743637	ALK-5	TGFBR1		SS00001512	1.8132	4.99807e-06	TC183076	ABCF1
SS00001314	-1.42675	0.0132114	TC181076	CD63		SS00003776	1.81262	3.9594e-05	BF190060	ATRIP
SS00011159	-1.42641	0.00472614	TC183233			SS00002991	1.81069	9.11475e-07	TC163690	CAPRIN1
SS00001513	-1.42541	0.00301696	TC164818	LDHD		SS00006391	1.8101	6.61264e-05	TC181970	RBM8A
SS00012740	-1.42466	0.000322074	TC168203			SS00002070	1.80811	3.48954e-06	TC182850	ATP5O
SS00009269	-1.42372	0.00949851	TC182597	RAB5C		SS00006349	1.80802	0.000931221	TC184519	THOC1
Susc10000750	-1.42364	0.00379653	JAK1	JAK1		SS00008897	1.80787	5.57237e-06	TC163850	STRAP
SS00012277	-1.42342	0.00140106	TC184747	MGC33894		SS00007661	1.80727	3.01653e-07	TC162928	EIF4B
Susc10003386	-1.42289	0.0181253	LGALS1	LGALS1		SS00005742	1.80641	0.000475006	TC166151	RARS
SS00009617	-1.42236	0.0132545	TC199304	FAM117A		SS00005461	1.80638	1.59951e-05	TC188591	C18orf22
SS00006972	-1.42212	0.000796713	TC181060			SS00000332	1.80568	2.09126e-05	TC186049	UBQLN1
Susc10001663	-1.42163	0.000633807	VAT1	VAT1		SS00004058	1.80449	0.000378815	TC162378	TUBB
Susc10001638	-1.42142	0.0113903	ZNFN1A2	IKZF2		Susc10003410	1.80368	3.56475e-06	PSMB7	PSMB7
SS00000254	-1.42098	0.00013156	TC186710	FOXO3		Susc10003333	1.80347	0.000677372	IL15RA	IL15RA
SS00013110	-1.42076	0.00101782	BI399281			Susc10001917	1.80325	0.000467733	SIAT7B	ST6GALNAC4
SS00010293	-1.42036	0.0437647	BE014850			SS00007365	1.80269	0.00215731	TC169851	NOL6
SS00011335	-1.41958	0.0046446		ARRDC4		SS00001624	1.8022	1.6659e-06	TC183130	POLR1D
SS00008558	-1.41931	0.00251251	TC167067	UNC119		Susc10001943	1.80085	1.39794e-05	PLP2	PLP2
SS00004083	-1.41897	0.0307066	TC176735	NPEPL1		SS00002840	1.7968	0.000138623	TC183693	NOL1
SS00001376	-1.41743	0.0392127	TC163090	AQP3		SS00005339	1.79656	5.42724e-05	TC166337	NDUFA7
SS00012143	-1.417	0.00809024	TC186010			SS00000919	1.79375	1.77052e-06	TC163255	FAU
SS00012254	-1.41663	0.00477673	TC167638			SS00009814	1.7927	1.27702e-05	TC163155	PTBP1
SS00002500	-1.41614	0.00312759	TC182672	STK17A		SS00007443	1.79243	4.74568e-05	TC164038	TOMM22
SS00004110	-1.41484	0.004419	TC164632	MAPK3		SS00005335	1.79173	0.00200711	TC166875	KPNA2
SS00003158	-1.4148	0.00600394	TC190604	MAP3K11		SS00007160	1.78892	6.17484e-06	TC163178	HSPA5
SS00013156	-1.4147	0.000895907	TC183181	JUN		SS00006393	1.78845	3.54898e-05	TC165414	SHMT2
SS00001164	-1.41357	0.0109486	TC165586	ABCB1		SS00008694	1.78756	0.000371731	TC186740
SS00000234	-1.41271	0.00435624	TC183932	IER2		SS00012480	1.78707	3.22285e-05	TC183218
SS00003330	-1.4126	0.0134725	TC163476	SATB1		SS00003821	1.78369	2.45128e-06	TC181634	MRFAP1
Susc10001174	-1.41205	0.0161755	LILRA5	LILRA5		SS00008465	1.7825	0.000479288	TC166860
SS00013098	-1.4114	0.00389189				SS00000471	1.78241	0.000139948	TC163178	HSPA5
SS00000683	-1.4112	0.00781036	TC187679	FTCD		SS00005546	1.78155	3.80422e-05	TC170530	MRPL52
SS00012879	-1.41058	0.0371075	TC188308			SS00005625	1.78111	9.21299e-05	TC187385	SPRYD4
SS00003688	-1.40989	0.027562	TC178850	SSH1		SS00003868	1.78106	2.15732e-06	TC163672	EIF3S6IP
SS00001999	-1.40941	0.00359339	TC164706	SLC46A1		SS00000356	1.78085	3.28051e-05	TC185085	YWHAE
SS00008219	-1.40869	0.00270601	TC162491	ITM2C		SS00005949	1.78028	5.5162e-06	TC166562	DNAJA2
SS00012440	-1.40851	0.000453243	TC186352	RBL2		SS00011015	1.77934	0.00128684	TC182860	HRSP12
SS00010232	-1.40723	0.0301121	TC174219			SS00005723	1.77922	8.71158e-06	TC165341	GRWD1
Susc10002821	-1.40712	0.00189877	MGST1	MGST1		SS00001960	1.77917	0.000785383	TC183689	UQCRFS1
SS00003076	-1.40698	0.0147947	TC163079	PRPSAP2		SS00000881	1.77913	4.77869e-05	TC182240	DBI
SS00005117	-1.40697	0.0186774	TC187265	DEDD		SS00001058	1.77766	2.29374e-05	TC181693	HSP90B1
SS00008662	-1.40616	0.00610066	TC165238	SHC1		SS00005060	1.77728	5.63094e-05	TC182145	TXNL2
SS00000946	-1.40579	0.00110386	TC182164	UCP2		SS00006229	1.77713	0.000345806	TC181900	PCBP1
SS00004417	-1.40563	0.00207198	TC165044	C16orf5		SS00010183	1.77671	0.000664391	TC166624	ICAM1
SS00002801	-1.40561	0.00831912	TC190622	CERK		SS00004613	1.77665	1.35966e-05	TC181816	M6PR
Susc10002375	-1.40541	0.0384417	MYBPC3	MYBPC3		SS00003877	1.77629	2.76459e-05	TC181969	TIMM8B
Susc10001833	-1.4054	0.0257281	CD59	CD59		SS00005884	1.77393	8.40777e-05	TC188835	ERCC1
SS00000701	-1.40433	0.00070807		HSPA1B		SS00004412	1.77267	1.5084e-05	TC181900	PCBP1
SS00009810	-1.4038	0.00743637	TC182781	RNASE4		SS00001542	1.77194	6.94331e-06	TC164547	NEDD8
Susc10003519	-1.40327	0.0297019	SIGLEC7	SIGLEC7		SS00001861	1.77163	3.03974e-05	TC164780	DDX54
SS00007134	-1.40247	0.000695152	TC182169	ZFP36L1		SS00002032	1.77003	6.03334e-06	TC182547	CPSF1
SS00006885	-1.40229	0.0232693	TC181614	RAP1B		SS00004389	1.7695	1.34114e-06	TC163766	NACA
SS00007881	-1.40212	0.00724128	TC163689	GNS		SS00004856	1.76937	1.60373e-06	TC183899	PDCD5
SS00007501	-1.40191	0.0308231	TC165397			SS00008839	1.76823	0.000251053	TC185989
SS00009469	-1.4019	0.00122554	TC167958	PRKCB1		SS00007397	1.76666	1.2384e-05	TC165048	ABCE1
SS00012417	-1.40181	0.00364421	TC186667	SLC19A1		Susc10003055	1.76596	0.000253445	GBP2	GBP2
SS00009345	-1.40082	0.00440671	TC195194	LCP2		Susc10002608	1.76508	2.58326e-06	PSMD2	PSMD2
SS00006401	-1.40059	0.00741947	TC196831			Susc10003750	1.76327	0.000506577	PPT2	PPT2
Susc10002942	-1.40022	0.0104832	IRF5	IRF5		SS00002050	1.76221	0.000888784	TC183564	ATP5J
SS00003947	-1.40004	0.00605974	TC190186	SLC25A24		SS00005517	1.76211	2.4223e-05	TC181707	SNRPN
SS00004007	-1.39989	0.00902198	TC180767	IKZF2		SS00003555	1.7621	3.24279e-06	TC191577	ECE1
SS00000674	-1.39969	0.000811071	TC167107	DGKA		SS00009283	1.76199	1.15629e-05	TC163690	CAPRIN1
Susc10002049	-1.39939	0.00347048	SPAM-1	SPAM1		SS00008750	1.76152	6.89197e-05	TC188821
SS00012359	-1.39919	0.00805874	TC169872			Susc10002799	1.76093	3.41679e-05	CD6	CD6
SS00003870	-1.39905	0.0320267	TC187519	DOCK2		SS00009185	1.76046	0.00193482	TC198859	PLAGL2
SS00012605	-1.39862	0.000318932				SS00010689	1.76031	0.00166765	TC167511
SS00004732	-1.3984	0.0119132	TC183434	C1orf85		SS00012114	1.75921	0.00293726	TC163189
SS00005938	-1.39783	0.0416005	TC191548	RALGDS		SS00006508	1.75806	0.00281103	TC193434	AMD1
SS00008264	-1.39772	0.00620787	TC165252	PI4KII		SS00004910	1.75797	1.27223e-05	TC185475	DCBLD2
SS00010455	-1.39754	0.000736231	TC181031			SS00008016	1.75781	0.00199945	TC191854	EIF3S1
SS00010961	-1.39692	0.00734728	TC182250	LEPROT		SS00005993	1.75729	0.0001134	TC162014	GLUD1
SS00011396	-1.39662	0.0437647	TC168838			SS00008449	1.75659	2.174e-06	TC181672	TAGLN2
SS00010460	-1.39615	0.00100717	TC164940			SS00004137	1.75564	3.39559e-06	TC162021	UQCRC1
SS00008563	-1.3961	0.000811696	TC181968	PNRC2		SS00010754	1.75539	9.50137e-07	TC181772	SUCLG1
Susc10000966	-1.39603	0.0217506	FLOT1	FLOT1		SS00004798	1.75529	0.000277885	TC162014	GLUD1
Susc10002254	-1.39591	0.0329591	MYLIP	MYLIP		SS00008533	1.75477	0.000226438	TC166031	CLNS1A
SS00006247	-1.39478	0.00129744	TC162369	WDR90		SS00010155	1.75399	8.8878e-06	TC182152	SFRS3
Susc10000643	-1.39427	0.0344347	LAIR2	LAIR2		SS00001829	1.75314	0.00443647	TC163758	TIMM50
SS00003035	-1.39394	0.00420005	TC166036	ERLIN2		SS00009031	1.75173	0.00173413	TC162699	NFKBIA
SS00012125	-1.39352	0.0045398	TC184784			SS00003090	1.75079	0.00125519	TC185420	ABCF2
Susc10003295	-1.39341	0.00351934	HEXA	HEXA		SS00005569	1.75019	0.00758776	TC163874	PSAT1
SS00011440	-1.39324	0.0048016	TC185288	DDEF1		SS00000460	1.74848	6.08173e-05		PPIA
Susc10002274	-1.39287	0.00319305	PECAM1	PECAM1		Susc10003476	1.74724	0.000577418	CASP3	CASP3
SS00011834	-1.39264	0.00487373	TC171580			SS00004962	1.74707	4.44008e-07	TC161953	SAP18
Susc10002594	-1.39261	0.0105756	JUND	JUND		SS00001494	1.74671	2.51354e-07	TC182602	SUMO1
SS00006974	-1.39232	0.00158176		ADIPOR2		SS00008495	1.74537	1.49765e-05	TC182138	HDGF
Susc10003572	-1.39189	0.0124065	AXL	AXL		SS00001521	1.74466	0.000391504	TC182213	MCM5
SS00010986	-1.39186	0.00223602	TC185490			SS00002253	1.7446	6.81108e-05	TC184011	NDUFB2
Susc10003169	-1.39113	0.0340026	CAPN3	CAPN3		SS00004590	1.74427	0.00182853	TC183914	FARSA
SS00011723	-1.39034	0.0103426	TC165668	PPARBP		SS00004940	1.74367	6.09371e-05	TC188015	EIF2C2
Susc10000484	-1.38995	0.00812849	NINJ1	NINJ1		SS00010908	1.74359	2.30457e-05	TC162378	TUBB
Susc10000356	-1.38993	0.0121097	FCRL3	FCRL3		SS00007594	1.74334	9.09017e-05	TC182958	CMPK
SS00009069	-1.38973	0.0115149	TC172349	SOX10		SS00002442	1.74323	7.60294e-06	TC181710	PRDX3
SS00003337	-1.38844	0.00946175	TC190174	PLCL2		SS00008797	1.74299	0.000453243	TC182745	HIGD1A
SS00010604	-1.3884	0.00389931	TC182804	CXCL16		SS00001561	1.74295	4.83054e-06	TC162673	EIF3S4
SS00012130	-1.38813	0.00633557	TC182169	ZFP36L1		SS00001186	1.74252	0.00138714	TC182123	MT1A
SS00008351	-1.38743	0.0239868	TC165707	ARRDC3		SS00000829	1.7424	7.61146e-05	TC164441	VDAC3
SS00009167	-1.38726	0.000715278	TC193045			SS00010695	1.74089	0.000715213	TC186003	GCNT2
SS00000701	-1.3872	0.0139474		HSPA1B		SS00002724	1.73975	0.000100623	TC185568	BXDC1
Susc10002922	-1.38652	0.000536285	CCNG2	CCNG2		SS00008395	1.73879	0.00110899	TC163898	SAE1
SS00008301	-1.3865	0.00483062	TC165151	RALGDS		SS00001134	1.7385	0.000497594	TC163829	PCCB
SS00001938	-1.38607	0.00969167	TC183549	BLVRB		SS00003024	1.73827	0.0067061	TC165811	MRPL19
Susc10000327	-1.38573	0.000552029	MATK	MATK		SS00012083	1.73687	0.000106308	TC182161	CD81
SS00004758	-1.38565	0.00985145	TC166854			Susc10001439	1.735	6.08405e-05	PSMB3	PSMB3
SS00009806	-1.38529	0.00818064	NP275940	RARG		SS00000817	1.73354	2.59989e-06	TC162723	OAZ1
SS00012612	-1.38509	0.000785909	TC192651			SS00000478	1.73349	0.000299308	TC164480	CD40
Susc10003424	-1.38503	0.00150071	GABBR1	GABBR1		SS00001412	1.73297	0.00144603	TC161979	ABHD11
SS00001707	-1.38455	0.000293589	TC163441	HEXA		SS00002645	1.73276	2.96337e-05	TC163952	MRPL14
SS00010827	-1.38452	0.0006085	TC166980			SS00012559	1.73248	0.000404749	TC172285
SS00011459	-1.38404	0.00129393	TC185603			SS00004302	1.73239	0.000482749	TC183372	SLC38A5
SS00009442	-1.38396	0.00932062	TC185195	CNNM4		Susc10001777	1.73172	0.000132825	PSMB9_antisense	PSMB9
SS00001030	-1.38342	0.00472031	TC169443	ADRA2A		SS00004243	1.73124	3.99888e-06	TC181657	HNRPF
SS00006824	-1.3832	0.0040992	TC162216	CORO2B		SS00007290	1.72929	1.20008e-05	TC164465	CDV3
SS00005051	-1.38281	0.00407152	TC184843			SS00008619	1.72905	3.36967e-05	TC183283	DAZAP1
SS00000701	-1.38254	0.0289313		HSPA1B		Susc10001667	1.72901	0.000894248	PPT2	PPT2
SS00006288	-1.38245	0.0327526	TC177630	GLI1		SS00009104	1.72883	0.0141848	TC183109	IRF1
SS00008870	-1.38231	0.00305124	TC171633	CXXC5		SS00001817	1.7279	6.91518e-05	TC164584	MRPL17
Susc10002939	-1.38198	0.0174372	CD55	CD55		SS00012803	1.72752	0.00273603	TC184869	HNRPA0
SS00008329	-1.38112	0.0361271	BI346750			Susc10003467	1.72727	6.92829e-05	ELAVL1	ELAVL1
Susc10001912	-1.3811	0.0299188	ORMDL-1	ORMDL1		SS00007174	1.72599	0.000452408	TC164629	CDK2AP1
Susc10000493	-1.37998	0.00132418	TCRDV1.4			SS00005198	1.72364	3.60233e-06	TC165940	DSCR2
SS00000661	-1.37979	0.0294005	TC187013	HLA-DOA		SS00010158	1.7201	0.000265422	TC164604	HTF9C
Susc10002540	-1.37939	0.0118626	PRSS11	HTRA1		SS00006509	1.71707	0.00248605	TC185568	BXDC1
SS00009801	-1.37906	0.011314	TC183180	JUN		SS00013135	1.71629	3.8672e-06	TC162889	RPS16
SS00005294	-1.3787	0.0040992	TC167452	FUCA2		SS00004931	1.71572	1.00756e-05	TC184396	PITRM1
SS00003386	-1.37851	0.0173778	TC194716	ZFAT1		SS00005674	1.71562	4.62849e-05	TC191295	CCR4
Susc10002882	-1.37848	0.0077072	DUSP6	DUSP6		Susc10001627	1.71553	0.000599433	GABBR1_antisense	GABBR1
SS00012829	-1.37708	0.00986986	TC167135	TMEM50B		SS00010047	1.71403	0.000350699	TC164288	CINP
SS00004257	-1.37692	0.00658683	TC182497	C1QB		SS00012206	1.71395	2.90338e-05	TC162881
Susc10002058	-1.37685	0.0235205	GP9	GP9		SS00002160	1.71385	9.63265e-05	TC186797	RAD51L3
SS00001106	-1.3759	0.0274722	TC167411	NR3C1		SS00002075	1.7125	0.00269827	TC164279	TMEM165
SS00013124	-1.3758	0.0202346	TC164505	CAPN1		SS00004920	1.71245	0.000246833	TC168932	PWP2
Susc10001229	-1.37572	0.00134352	SIT1	SIT1		SS00006072	1.71187	1.25872e-06	TC185048
SS00002990	-1.37534	0.00357237	TC187895			SS00001304	1.71169	8.85341e-06	TC162229	C9orf86
SS00001658	-1.3748	0.00259472	TC182940	DNASE1L1		SS00001831	1.71132	0.000311773	TC165024	MGST3
SS00012147	-1.37474	0.00566005	TC168313			Susc10002135	1.7107	0.00321993	PSMC1	PSMC1
SS00002290	-1.37441	0.00384917	TC163680	CXCR4		SS00003739	1.71026	0.0001134	TC163364	ADH5
SS00003100	-1.3744	0.0267754	TC166615	SLCO3A1		SS00000953	1.70796	2.80734e-05	TC174014	HSPA6
SS00007338	-1.37378	0.00934957	TC168722	PLEKHF1		Susc10003429	1.70555	1.89992e-05	REL	REL
SS00004738	-1.37337	0.0251266	TC166384	PLCD1		SS00004163	1.70503	0.000901934	TC164338	EIF4A3
SS00005951	-1.37335	0.0363319	TC191696	CNR2		SS00004136	1.70463	0.000491936	TC182088	VPS25
SS00003411	-1.37259	0.00111937	TC194991	SLC4A11		SS00004515	1.70462	7.89175e-05	TC163665	PRDX4
SS00005131	-1.37219	0.0147048	TC164581	CORO1B		Susc10003803	1.7041	1.94957e-05	CANX	CANX
SS00010662	-1.3721	0.00322273	TC169132			SS00010963	1.70396	0.0001715	TC184478
SS00002802	-1.37208	0.0107566	TC186486	CXorf9		SS00008148	1.70391	0.000665213	TC162931	RRP15
Susc10002973	-1.37121	0.000722738	SLA-11			SS00000934	1.70358	3.36967e-05	TC189276	EGR1
SS00008701	-1.37117	0.00195225	TC164779	LRP10		SS00008311	1.7029	8.41598e-05	TC180900	EIF4H
SS00010711	-1.37107	0.0298509	TC185976			SS00001774	1.70011	8.79674e-05	TC183334	C3orf60
Susc10001351	-1.37098	0.0240413	PDE4B	PDE4B		SS00010956	1.70001	0.00179586	TC183548	HSD17B12
SS00012009	-1.37071	0.0016827	TC162302	PYGL		SS00007326	1.69997	0.000178744	TC163098	CALR
SS00011287	-1.37057	0.00402663	TC184870			SS00001585	1.69911	6.94607e-06	TC183378	POLR2G
SS00006692	-1.37017	0.00572911	TC161985	TBCC		SS00005956	1.69901	3.21141e-05	TC182274	U2AF1
SS00011681	-1.37006	0.0226038	TC168887			SS00003546	1.69867	0.00275332	TC172362	POLR2K
SS00012404	-1.36994	0.00358139				SS00004343	1.69749	2.64017e-05	TC182972	AAAS
Susc10000549	-1.36978	0.000378815	CXYorf3	SFRS17A		SS00003973	1.69675	0.00362463	TC181680	ENTPD4
SS00001098	-1.36951	0.0499703	TC164450	CPT1A		SS00005819	1.69558	0.00168346	TC164030	PMPCB
SS00007875	-1.36911	0.0251266	TC184754	PPP2R5C		SS00000827	1.69447	0.00136897	TC182107	VDAC1
SS00010295	-1.36815	0.00140106	TC171366			SS00009380	1.69423	6.55057e-05	TC181911	FKBP1A
SS00008697	-1.36778	0.00219009	TC181912	PRCP		SS00004909	1.69282	1.34829e-06	TC185248	UBL5
SS00000227	-1.36776	0.0107834	TC163742	CXXC5		SS00006635	1.69214	8.46663e-05	TC162884	GUK1
Susc10002679	-1.36761	0.0169685	CD18	ITGB2		Susc10002415	1.69201	1.03745e-05	HNRPM	HNRPM
SS00009242	-1.36742	0.0348959	TC187572	LEF1		SS00004283	1.69122	4.00405e-05	TC182502	UPP1
SS00011558	-1.36709	0.00048253				SS00000713	1.6901	0.00109894	TC168990
SS00005400	-1.36692	0.0475586		AGPAT2		SS00004908	1.68947	3.99056e-07	TC164522	NDUFB5
SS00000716	-1.36581	0.0171115	TC163457	MGST1		SS00007257	1.68913	0.00230947	TC185295	TOMM7
SS00005913	-1.36521	0.00591524	TC177963	LNX1		Susc10002163	1.68647	1.83614e-05	BAT2	BAT2
Susc10002215	-1.36414	0.0226393	FYN	FYN		SS00004887	1.6861	3.5131e-05	TC165740	CCDC25
SS00012489	-1.36404	0.00870422	TC166032			SS00003795	1.68518	0.000396708	TC165641	PNO1
SS00009119	-1.36397	0.00841548	TC186592			SS00012272	1.68445	0.000130659	TC169357	FOXP4
SS00010666	-1.3638	0.00954152				Susc10001239	1.68437	0.00475778	PPP2R1A	PPP2R1A
Susc10003704	-1.36368	0.00825089	PSMD9	PSMD9		SS00005010	1.68429	4.78503e-05	TC165852	MGC3196
SS00001071	-1.36324	0.00292117	TC183790	CD47		SS00004086	1.68412	6.13312e-05	TC162046	SYNGR2
SS00006480	-1.36268	0.017623	TC183944	VSIG4		SS00000021	1.68411	4.39762e-05	TC164276	OXA1L
Susc10003669	-1.36232	0.016693	ADAM28	ADAM28		SS00000775	1.68401	3.13091e-06	TC183307	PSME3
SS00009933	-1.36181	0.0204335	NP283242	PTAFR		SS00004191	1.68324	3.28898e-05	TC181631	ARF1
SS00003928	-1.36114	0.00338162	TC163256	ARPC5		SS00006287	1.68153	5.85923e-05	TC167710	GNG5
SS00006831	-1.36039	0.00542134	TC162458	GPX3		SS00004096	1.68136	1.46289e-06	TC161962	PFN1
SS00010992	-1.36033	0.0111935	TC165360			Susc10001191	1.68128	8.48333e-05	P2RY1	P2RY1
SS00000298	-1.36026	0.00234902		LOC202051		SS00003587	1.68039	0.000188007	TC181605	PA2G4
Susc10003554	-1.35959	0.0172926	GABBR1	GABBR1		SS00009688	1.67847	4.45889e-06	TC182525	UBE1
Susc10002028	-1.35946	0.00765989	TAX1BP3	TAX1BP3		Susc10000940	1.67834	0.000567944	PRKCA	PRKCA
SS00009471	-1.35898	0.0175729	TC185487	ARIH1		SS00005347	1.67745	0.000224752	TC163950	C19orf60
Susc10000911	-1.35869	0.00536622	ARHGEF7	ARHGEF7		SS00001629	1.67661	5.75797e-05	TC163821	BCKDK
SS00006713	-1.35868	0.00508194	TC180077	NCOA2		Susc10000977	1.67643	7.05543e-06	FCN3	FCN3
SS00008426	-1.35845	0.00483039	TC164924			SS00001623	1.67587	0.000159935	TC165539	ICT1
Susc10002755	-1.35835	0.0024392	C7H6orf31			SS00005320	1.67547	6.85564e-05	TC184369	C20orf24
Susc10000172	-1.35786	0.0391249	TCRD	TRD@		SS00004221	1.67444	5.01486e-05	TC163683	ARD1A
SS00010109	-1.35633	0.012218	TC166310	OBSL1		SS00005472	1.67399	0.000939981	TC185886	RCC2
SS00005314	-1.35592	0.0171115	TC163218	CD247		SS00002038	1.67117	7.89175e-05	TC163709	ATP5J2
SS00009434	-1.35589	0.022719	TC194606	FOSL2		SS00004897	1.67106	2.15488e-06	TC164238	ST6GALNAC4
SS00012315	-1.35587	0.00771881	TC187355			SS00011340	1.67068	0.000301252	TC181637	MRFAP1
SS00007057	-1.35573	0.00271097	TC181997	RAC1		SS00003998	1.6705	4.61095e-05	TC163570	POMGNT1
SS00010928	-1.35561	0.0207811	TC183672	GIT2		SS00005510	1.66728	3.99225e-05	TC181982	PDHB
SS00009426	-1.35453	0.00173413	TC180189			SS00000080	1.66712	0.000274156	TC185580	NUDT3
SS00003046	-1.3543	0.0228989	TC188212	NADSYN1		SS00003006	1.66631	2.9313e-05	TC163736	CSNK2A1
SS00011155	-1.35319	0.023666	TC184772			Susc10000447	1.66483	0.00270433	IL18BP	IL18BP
SS00004483	-1.35262	0.0211916	TC182881	WDR13		SS00013171	1.66424	4.51239e-05	TC181329	RPS14
SS00006816	-1.35247	0.0211459	TC162161			SS00002617	1.66336	8.6607e-05	TC182845	SAMM50
SS00011350	-1.35214	0.00492168	TC171255			SS00000396	1.66315	4.00181e-05	TC165144	CCAR1
SS00007923	-1.35205	0.00466558	TC181235	RCAN3		SS00000527	1.66305	4.28814e-05	TC163151	LDHA
SS00011546	-1.3519	0.00907701	TC182911	DECR1		SS00013106	1.66268	0.00306159	TC181787	RPS24
SS00001343	-1.35178	0.00527962	TC162898	GABARAP		SS00001839	1.66257	4.6436e-06	TC184027	KRTCAP2
SS00008383	-1.35151	0.0452515	TC165357	LRP1		SS00009175	1.66213	3.01356e-05	TC191201
Susc10000775	-1.35149	0.0132418	CNR2	CNR2		SS00000231	1.66175	0.00334188	TC183190
Susc10000673	-1.35137	0.0180489	MCP	CD46		SS00005632	1.66167	9.95025e-06	TC182429	NAPA
SS00002432	-1.35116	0.00338162	TC187186	PHF1		SS00000723	1.66083	0.0154034	TC183931	SLC2A1
Susc10003197	-1.35111	0.00313728	MLL	MLL		SS00001978	1.66048	0.000845422	TC163970	PGAM5
SS00011063	-1.35065	0.00593423	TC164785	ZFAND2A		SS00004918	1.66018	0.000686569	TC163297	MDFIC
SS00007658	-1.35049	0.00665905	TC183908	PDCD4		Susc10000423	1.65912	2.92747e-05	FAU	FAU
SS00009414	-1.35022	0.00647782	TC191225			Susc10003690	1.65875	7.12478e-06	SAMSN1	SAMSN1
SS00006914	-1.34997	0.00420958	TC164249	TSC22D3		Susc10000258	1.65825	0.000349149	TNFSF5IP1	TNFSF5IP1
Susc10003050	-1.3498	0.00752734	TCTP	TPT1		SS00000782	1.65819	0.000120732	TC169726	MAPK6
Susc10003060	-1.34958	0.00281689	MXRA5	MXRA5		SS00007229	1.65671	0.00227763	TC168985	SLC35F2
SS00010681	-1.34956	0.0255675	TC162869	SERPING1		SS00007040	1.65667	0.000370711	TC163321	HSPA9
SS00010795	-1.34861	0.0437647	TC185017	AP2A2		SS00001564	1.6565	6.09371e-05	TC183084	C11orf58
SS00012132	-1.34801	0.00338168	TC167660			SS00005789	1.65631	0.000314134	TC164859	C11orf2
SS00010477	-1.34776	0.0111491	TC171309			SS00008548	1.65575	6.25074e-05	TC187853	ATXN7L2
SS00002055	-1.34771	0.0109229	TC181886	GBA		SS00004141	1.65568	0.00821133	TC162067	HSPC111
SS00001247	-1.34734	0.00766349	TC162004	GPAA1		SS00006740	1.65511	0.0012719	TC183620	AGPAT7
Susc10003771	-1.3472	0.00449747	LCP2	LCP2		SS00001723	1.65493	0.000178169	TC164141	HSPBP1
SS00005738	-1.34715	0.0102637	TC184346	THBS2		SS00001195	1.6542	0.000546101	TC161971	LMNA
SS00010774	-1.34704	0.00364126				Susc10002775	1.65402	0.000375378	CCL20	CCL20
SS00009769	-1.34654	0.00797591	NP275672	NFATC2		SS00005626	1.6539	6.35474e-06	TC183327	CRYAB
SS00010320	-1.3465	0.0118334	TC176129			SS00004835	1.65385	7.32123e-06	TC166879	TMEM109
SS00002633	-1.34635	0.0218184		LTBP4		SS00003766	1.65379	3.82297e-05	TC164256
SS00004266	-1.3463	0.00857195	TC164412	MFSD5		SS00013108	1.65363	7.18919e-05	TC165853	MGC3196
SS00010104	-1.34618	0.0179502	TC182595	RNF130		SS00010826	1.65325	0.000359102	TC163549	SEPHS2
Susc10002997	-1.34599	0.00415163	SLA-DRB5	HLA-DRB1		Susc10000002	1.6531	6.51439e-05	FKBP1A	FKBP1A
SS00002341	-1.34588	0.00987566	TC168610	GNA15		SS00013163	1.65299	0.0016909	TC184136	ATIC
Susc10002444	-1.34587	0.00616285	UNC5C	UNC5C		SS00004236	1.65268	0.000103048	TC181923	PSMD8
SS00004722	-1.3458	0.00745894	TC166656	LOC55565		SS00008516	1.65209	0.000539814	TC186531	EGR1
SS00004387	-1.34568	0.0320599	TC164376	C3orf37		SS00006083	1.65178	0.000138003	TC183600	FKBP3
Susc10001927	-1.34556	0.0381002	IRAK3	IRAK3		SS00007403	1.65122	0.000111965	TC163853	KTN1
Susc10000410	-1.34522	0.0228579	GIMAP5	GIMAP5		SS00004029	1.65114	0.000158915	TC170567	IPO4
SS00001816	-1.34488	0.00838339	TC184779	RASSF1		Susc10003459	1.65054	0.00577271	PARP1	PARP1
SS00000769	-1.34456	0.00632997	TC185517	CDKN1B		SS00006145	1.65026	2.3615e-05	TC163407	RTN4
SS00006189	-1.34443	0.00729819	TC165839	CSRP3		SS00001295	1.64983	0.000300301	TC181253	ECHS1
SS00009800	-1.34434	0.00663076	TC190363	CENTA1		SS00011798	1.64964	0.00987385
Susc10003281	-1.3443	0.0232665	ITGA6	ITGA6		SS00013252	1.64961	0.000315102
SS00010772	-1.34401	0.0310903	TC184000	B4GALNT1		SS00001309	1.64929	3.53035e-05	TC181328	UBB
SS00008497	-1.34396	0.0131065	TC167541	TNFAIP1		SS00004411	1.64903	0.000963592	TC182603	CYC1
SS00003605	-1.34338	0.00236497	TC196661			Susc10000282	1.64878	3.01356e-05	TRAF1	TRAF1
SS00000824	-1.34335	0.0344237		CIITA		SS00005709	1.64868	4.77869e-05	TC162854	SSR1
SS00005720	-1.34319	0.0167538	TC185645	TARBP1		Susc10000414	1.64862	4.59567e-05	TSTA3	TSTA3
SS00011684	-1.3429	0.0353005	TC183618	TRIM26		SS00000784	1.64842	0.000354055	TC163097	DDOST
SS00005022	-1.34279	0.0107566	TC164189	ACTN1		SS00006588	1.64839	0.000750073	TC163294	NOL11
SS00005403	-1.34271	0.0407287	TC188773	TRIM13		SS00012813	1.64614	4.6417e-06	TC193129
SS00012372	-1.34266	0.0348591	TC185905	TANC2		SS00002082	1.64593	0.000240981	TC185232	AATF
Susc10001751	-1.34256	0.0463144	ICAM3	ICAM3		SS00012940	1.64584	0.000446975	TC168829	RABGGTB
SS00001797	-1.34224	0.00169723	TC182898	POLD4		SS00004532	1.64569	2.43834e-05	TC182519	PCGF2
Susc10002426	-1.34214	0.038325	C2	C2		SS00008490	1.64557	0.000185835	TC184973	PLAGL2
SS00006745	-1.34193	0.00101468	TC170196	PDE9A		SS00002363	1.64504	4.23057e-05	TC165508	MRPL40
SS00012849	-1.34157	0.00969267	TC168777			SS00001249	1.64417	0.00119937	TC162058	B4GALT3
Susc10002410	-1.34133	0.0140643	COL6A2	COL6A2		SS00012981	1.64383	0.0176357	TC168715	PNPT1
SS00008523	-1.34114	0.0207167	TC184073	BNIP3L		Susc10002614	1.64374	2.12934e-06	STAT3	STAT3
SS00010900	-1.34068	0.00684902	TC163245	UBE2L3		SS00006807	1.64304	0.0130679	TC162190	CCND2
Susc10002695	-1.34034	0.0275908	SR-PSOX	CXCL16		SS00000517	1.6429	0.000564693	TC164289	CCND2
SS00011992	-1.34021	0.00584898	TC162621			SS00003873	1.64286	0.00113818	TC184906	NUP93
SS00012508	-1.34018	0.0367594	TC181175	HERPUD1		SS00006045	1.6423	9.91216e-05		FASN
Susc10002009	-1.33967	0.0174188	RAC2	RAC2		SS00001656	1.64152	3.75733e-06	TC162975	PDIA4
SS00003609	-1.33962	0.0294208	TC170832	GPR137B		SS00008442	1.6414	0.00579511	TC182731	ATP1B3
SS00009433	-1.33926	0.0366379	TC197108	RASAL2		SS00009788	1.64005	6.87703e-05	NP275787	CMAH
SS00007947	-1.33923	0.0176605				SS00000026	1.63775	0.00165911	TC183441	PRMT7
SS00012066	-1.3387	0.0224808	TC163873	FXYD6		SS00001570	1.6365	0.00136562	TC183001	C11orf73
SS00004074	-1.33867	0.0121802	TC167336	SH3KBP1		SS00001279	1.63638	2.52519e-05	TC162405	AUP1
SS00002709	-1.33863	0.00465382	TC184815	SLC20A2		SS00000306	1.63604	0.00378086	TC165717	ACBD6
SS00007009	-1.33846	0.0207299	TC164231	LOC57228		SS00003154	1.63589	0.000476198	TC166513	C17orf79
Susc10002690	-1.33799	0.0424472	OBSCN	OBSCN		Susc10001864	1.63564	0.000213785	SCARB1	SCARB1
Susc10000239	-1.33761	0.0131	CD276	CD276		SS00003685	1.63513	0.00157283	TC182473	MATR3
SS00012170	-1.33679	0.0314978	TC183866	PHLDA2		SS00004967	1.6345	5.4153e-05	TC163231	PSMC4
SS00002450	-1.33659	0.0267152	TC164027	CKAP4		SS00011529	1.63395	3.09663e-05	TC167319
SS00001510	-1.33635	0.0268333	TC180847	GMPR		SS00004054	1.63361	0.00047342	TC168714	QTRT1
SS00012405	-1.33625	0.0381336	TC183352	SH3BGRL		SS00009489	1.6335	0.00336053	TC165318	MRPL45
SS00002594	-1.33602	0.00421168	TC184575	SF3B1		SS00001448	1.6331	0.000137191	TC182382	ARL6IP4
Susc10001661	-1.33559	0.0168903	FLOT1	FLOT1		SS00002577	1.63307	0.00202233	TC165358	NOL14
SS00003728	-1.33505	0.00503413	TC180934	GNS		SS00001562	1.63302	0.00526179	TC163902	MRPL27
SS00013231	-1.3347	0.0067061	TC165691	YPEL5		Susc10002902	1.63195	4.9513e-05	CD44	CD44
Susc10000861	-1.33463	0.00466239	TLR1	TLR1		SS00009831	1.63138	4.23057e-05	TC163713	PDHA1
SS00001638	-1.3346	0.00756588	TC182257	TMBIM1		SS00004250	1.63055	4.92046e-05	TC163313	NSFL1C
Susc10002523	-1.33457	0.0189402	SIGIRR	SIGIRR		Susc10001825	1.62958	0.000200488	CCR7	CCR7
SS00013278	-1.33426	0.0441447	TC165870	TTRAP		SS00005020	1.62722	0.000224752	TC164323	ATPIF1
SS00005895	-1.33397	0.0401709	TC167067	UNC119		SS00012531	1.62708	0.0141741	TC172828
SS00003769	-1.33354	0.00304306	TC166465	C6orf115		SS00005031	1.62582	0.000729316	TC165310	MRPL4
SS00002104	-1.33306	0.00353375	TC186088	FLJ20273		SS00006484	1.62549	0.00230947	TC194817	QTRTD1
SS00000161	-1.33293	0.0144749	TC186177	RB1CC1		Susc10001352	1.62519	0.00367186	RGS1	RGS1
Susc10000795	-1.33272	0.0340533	DBP	DBP		SS00001456	1.62478	0.00690001	TC182208	FIBP
Susc10001295	-1.33257	0.0340516	CTNND1	CTNND1		SS00002767	1.62473	0.0030031	TC184611	MAGOH
SS00002614	-1.33196	0.0301619	TC162792	SDCBP		SS00000011	1.62382	0.000137419	TC181729	EIF3S7
SS00001842	-1.3316	0.00932062	TC184780	PPP2R5B		SS00009716	1.62335	2.95697e-05	TC182413	HADHB
Susc10003514	-1.33136	0.00907701	FLOT2	FLOT2		SS00001378	1.62317	0.0019144	TC180902
SS00007927	-1.33086	0.0166448	TC177075	PML		SS00001143	1.62297	0.000476071	TC185526	CSF3
SS00007232	-1.33078	0.00315395	TC169362	RARG		SS00006413	1.62279	0.00864944	TC197139	MFHAS1
SS00007144	-1.33078	0.0253425	TC168308	PDGFB		SS00003693	1.62276	9.99814e-05	TC184405	RNASEH2C
SS00000490	-1.33066	0.013493	TC163234	AKR1A1		SS00000357	1.6219	0.00340663	TC172957	HSPA4
SS00012859	-1.33057	0.0209053	TC171455			SS00001259	1.62187	0.00134352	TC161963	NDUFA9
SS00004441	-1.33032	0.00586198	TC164090	CLDN5		SS00001184	1.62161	0.000255239	TC182758	RYR1
SS00009706	-1.3302	0.0432615	NP275390	KCNQ1		Susc10001887	1.62078	0.000393109	PSMA7	PSMA7
SS00009978	-1.32994	0.0361402	TC183142	ATP2A1		SS00004181	1.62033	0.00045583	TC181222	HNRPA3
SS00000483	-1.32994	0.00270433	TC164145	ITGB2		SS00009463	1.61997	5.63993e-05	TC183791	GCN1L1
Susc10001156	-1.3296	0.00822417	SLA-7			SS00008218	1.61984	0.00475682		BUB3
SS00005822	-1.32953	0.0145869	TC182780	SCAMP2		SS00001880	1.61854	0.00224745	TC184952	ANAPC11
Susc10001558	-1.32947	0.00154219	HSPA1L	HSPA1L		SS00002572	1.615	0.00089411	TC184215	FEN1
SS00004713	-1.32905	0.0301319	TC162590	SEMA4B		SS00011154	1.6148	4.79456e-05	TC162204	B4GALT5
Susc10000238	-1.32891	0.0254414	CX3CR1	CX3CR1		SS00008489	1.61463	0.000311541	TC164877	CPSF6
SS00006396	-1.32861	0.0155859	TC188575	ATF7		SS00005342	1.61429	2.66991e-05	TC162211	C1orf107
SS00001220	-1.3285	0.039265	TC162121	TMEM16K		Susc10000562	1.61414	4.89158e-05	FKBP3	FKBP3
SS00005007	-1.3283	0.0284695	TC170022	ACSBG2		SS00003879	1.61391	0.00145091	TC166098	ELP4
SS00004655	-1.32809	0.0096936	TC164353	ASL		SS00005318	1.61369	0.0424409	TC184979	PAICS
SS00010253	-1.32808	0.0118184	TC193628			SS00001745	1.61323	0.000602998	TC163925	DNPEP
SS00012087	-1.32806	0.00322639	TC163256	ARPC5		SS00000699	1.61274	0.000103417	TC163274	SUCLG2
SS00009660	-1.32783	0.00306494	NP275174	PDX1		SS00003770	1.61257	0.000171484	TC166253	ENY2
SS00010867	-1.3272	0.00255109	TC162110			SS00001907	1.61214	0.00194502	TC163978	WBSCR16
SS00007486	-1.32684	0.0118626	TC168461			SS00004880	1.61188	1.8616e-05	TC165228	UNC84A
SS00010502	-1.32639	0.0219179	TC198298			SS00006297	1.61148	0.000889207	TC184942	ESF1
SS00006729	-1.32623	0.00388931	TC173214	MXRA5		SS00001862	1.61133	0.000389001	TC163876	FARSB
Susc10001648	-1.32599	0.0122702	CTSF	CTSF		SS00005041	1.61103	0.000837552	TC164859	C11orf2
Susc10001000	-1.32573	0.0337134	TRIM38	TRIM38		Susc10001267	1.61099	0.000153744	PSMA3	PSMA3
Susc10001078	-1.32478	0.00502394	PTF-BETA	PTN		SS00007693	1.6108	8.73599e-05	TC164950	MTMR4
SS00010852	-1.32478	0.00520315	TC180921			SS00008151	1.61071	0.000403762	TC185061	NAP1L1
SS00000202	-1.32466	0.0201937	TC182099	DUSP1		SS00010899	1.61069	2.41853e-05	TC181711	PRDX3
SS00008137	-1.32454	0.00184192	TC174916	HAGHL		Susc10002901	1.61045	9.01047e-06	ATP1A1	ATP1A3
SS00007137	-1.32426	0.0239066	TC165820	PIK3C2B		SS00002671	1.61033	0.00101237	TC166233	MGC3207
SS00004778	-1.32417	0.0257392	TC185623	LTBR		SS00004911	1.61028	0.00014169	TC164973	ZFP91
SS00005142	-1.32381	0.0410929	TC165208	FCHSD1		SS00005485	1.61014	8.73599e-05	TC183586	NDUFB6
SS00008436	-1.32317	0.0467384	TC163840	ID4		Susc10003177	1.60994	0.00011505	GDI2	GDI2
SS00007746	-1.32224	0.0122995	TC175260			SS00007509	1.60897	6.37975e-05	TC181190	SET
SS00011502	-1.32208	0.0457472	TC165168	EPB41		SS00002481	1.60877	2.15914e-05	TC165434	NDUFA2
Susc10002428	-1.32177	0.00376098	MDM1	MDM1		SS00004890	1.60855	0.000160023	TC183987	MRTO4
SS00010397	-1.32159	0.0355309				SS00000224	1.60793	0.000802238	TC183120	RWDD1
SS00007725	-1.32146	0.0181929	TC190486			SS00004393	1.60764	0.00216466	TC182373	DNAJC11
SS00012090	-1.32111	0.0101543	TC183881			Susc10003433	1.60703	3.68838e-05	CLIC1	CLIC1
SS00005940	-1.32092	0.0258538	TC175797	PLEKHG3		SS00012153	1.60646	0.000207075	TC164839	NUB1
SS00010316	-1.32077	0.0254951				Susc10001172	1.60638	0.00322639	PSMB4	PSMB4
Susc10000193	-1.32065	0.0058034	TAP1	TAP1		SS00011800	1.60632	0.00124556	TC171132
SS00005273	-1.3205	0.00919473	TC170037	VPS13D		SS00000422	1.60586	0.0059727	TC163329	KPNB1
Susc10001470	-1.3205	0.00684902	SMAD4	SMAD4		Susc10001862	1.60576	0.000548472	SENP3	SENP3
SS00006554	-1.32044	0.0271054	TC174843	DOK1		SS00001940	1.60328	0.00076136	TC184474	NCAPH2
SS00007768	-1.32039	0.00799512				SS00005820	1.60281	0.0017094	TC183348	COPS4
SS00003109	-1.3203	0.00843344	TC191695	ABCA7		SS00000470	1.60181	0.0110425	TC163241	AKR1B1
SS00007922	-1.32009	0.00733437	TC168272	PLEKHM1		Susc10003787	1.60172	0.000503664	TGM2	TGM2
SS00004388	-1.31982	0.0221597	TC164967	CAMK1		SS00002383	1.60082	0.00297976	TC164907	NDUFA12
SS00006041	-1.31956	0.00759973	TC194282	GRAP		SS00002492	1.60066	0.000448089		SURF2
Susc10002933	-1.31945	0.00519061	CDH24	CDH24		SS00001823	1.6005	0.00950711	TC185179	TIMM17A
SS00007335	-1.31922	0.00439938	TC164205	B4GALT1		SS00003767	1.59936	1.84059e-05	TC164430	TXNL1
Susc10003421	-1.31914	0.00733474	IL1RAPL1	IL1RAPL1		SS00007031	1.59869	0.00023247	TC183332	SGK
SS00005758	-1.31863	0.015312	TC185235	TSC22D4		SS00005082	1.59856	0.000212451	TC182306	NASP
Susc10001465	-1.31847	0.0263476	TOP1	TOP1		SS00010088	1.59775	0.000114882	TC181126	PDIA3
SS00012642	-1.31846	0.0405783	TC192695			SS00005367	1.59767	0.00327081	TC185244	C11orf48
SS00012546	-1.31845	0.0145474	TC168613	CMIP		SS00001479	1.59737	0.00157283	TC163900	NDUFS7
SS00012198	-1.31834	0.0182942	TC166893			Susc10002683	1.5966	2.30457e-05	GPI	GPI
SS00008236	-1.31802	0.0429196	TC162500	PTOV1		SS00010635	1.59619	5.56059e-05	TC166551
SS00013291	-1.31787	0.027639	TC188477			SS00003217	1.59613	0.000565672	TC164372	MRPL44
Susc10003709	-1.31742	0.00990857	TREML2	TREML2		SS00007619	1.5955	0.000185705	TC163710	ID2
SS00009220	-1.31612	0.0115962	TC187557			SS00000997	1.5952	0.000493057	TC163067	PSMC5
Susc10003741	-1.31579	0.0326018	PTPN13	PTPN13		Susc10000094	1.59255	0.000289984	ZNRD1	ZNRD1
SS00001538	-1.31513	0.0301639	TC165045	PLD2		SS00004925	1.59241	4.72448e-05	TC165533	FHL3
SS00005208	-1.31471	0.0227935	TC166034	MYO1E		SS00007086	1.59222	0.000473913	TC164884	PJA2
SS00001582	-1.31465	0.0080071	TC184339	TMPIT		SS00002445	1.59207	8.54918e-05	TC164658	CCDC124
SS00002883	-1.3141	0.00331702		KIAA1303		SS00003341	1.5912	0.000586543	TC164358	PSMD6
Susc10002001	-1.31393	0.00305469	SF-1	NR5A1		SS00005188	1.59055	0.000323425	TC183470	SDAD1
SS00012044	-1.31299	0.00483062	TC181820	C1orf63		SS00001964	1.58976	0.000217134	TC182313	NOL7
SS00011239	-1.31254	0.0429574	TC187773			SS00002548	1.5895	0.0028151	TC183083	METAP2
Susc10000382	-1.3122	0.0232693	IGSF4	CADM1		Susc10000705	1.5887	0.0023282	AMICA1	AMICA1
SS00007146	-1.31195	0.0129673	TC183056	ZDHHC3		SS00012810	1.58866	0.00212416	TC186514	ZCCHC9
SS00010414	-1.31172	0.0123244	TC177966			SS00007783	1.58835	0.00366718	TC181970	RBM8A
Susc10002143	-1.31151	0.00844452	PROCR	PROCR		SS00004279	1.58798	0.000569313	TC165633	STAT5B
Susc10003694	-1.31147	0.0453054	HSPA1A	HSPA1A		SS00005637	1.58752	1.49202e-05	TC187133	PENK
SS00006380	-1.3112	0.0312173	TC178701	RECQL4		SS00011266	1.58634	0.00076136	TC166024	CPOX
SS00009827	-1.3111	0.00229149	TC168434	ATP6V1A		SS00005231	1.5858	0.00713638	TC170018	HYOU1
SS00003938	-1.31063	0.0117407	TC174675	GALNT14		SS00010911	1.58546	0.000221139	TC162013	CANX
Susc10002977	-1.31055	0.0155161	ELL	ELL		SS00004541	1.58458	0.000249092	TC163470	EIF4E2
SS00007323	-1.30991	0.0132684	TC188376	FAM53B		SS00004653	1.58401	0.0006912	TC183023	NDUFA8
SS00011271	-1.30927	0.0376428	TC184052			Susc10000346	1.58396	2.75777e-05	C7H6orf48
SS00007070	-1.30905	0.0424006	TC162818	CIRBP		SS00005194	1.58387	0.000503664	TC165512	NUP98
SS00011694	-1.30888	0.0150754				Susc10003793	1.58377	0.000905243	HSF1	HSF1
SS00011250	-1.30858	0.0466134	TC185182	TBL1X		Susc10000654	1.58329	0.000215818	TNIP1	TNIP1
Susc10000363	-1.30819	0.0288732	ST8SIA1	ST8SIA1		SS00011193	1.58327	0.000811071	TC164072	MAD2L1
Susc10000618	-1.30783	0.0187118	OLR1	OLR1		SS00007954	1.58235	0.000301685	TC165987	ZCD1
Susc10003093	-1.30761	0.0263323	TNFRSF19	TNFRSF19		Susc10000557	1.58131	1.98749e-05	ITGB4BP	ITGB4BP
SS00004117	-1.30717	0.0148927	TC162207	RAB4B		SS00005581	1.58128	0.0245798	TC164526	BYSL
SS00008429	-1.30709	0.00538259	TC182169	ZFP36L1		SS00005253	1.58113	1.36174e-05	TC184525	YBX2
SS00012172	-1.30689	0.0201677				SS00012802	1.58066	0.00317012	TC189500	KIAA0101
Susc10002990	-1.30685	0.00712691	EVI2A	EVI2A		SS00005157	1.58041	0.00841548	TC185342	NDUFB7
SS00012163	-1.30676	0.018216	TC165859			SS00010093	1.58018	0.000249749	TC182826	SUGT1
SS00008032	-1.30673	0.0225705	BF444750	ST3GAL2		SS00001224	1.58013	0.00407152	TC162211	C1orf107
Susc10001235	-1.30653	0.00115046	NDRG2	NDRG2		SS00003123	1.57893	0.00130497	TC191993	NCBP1
Susc10003814	-1.30612	0.00201277	CD164	CD164		SS00004544	1.57871	0.0037561	TC182321	MRPS26
SS00001323	-1.30605	0.021886		RPS3		SS00003095	1.57815	0.0311453	TC166652	POLA2
SS00011152	-1.30599	0.0150296				SS00002396	1.57794	4.85039e-05	TC183109	IRF1
SS00011521	-1.30589	0.0123857	TC162779			SS00005863	1.57772	0.000137378	TC165327	COPS5
Susc10000277	-1.30583	0.00365523	SYVN1	SYVN1		SS00005596	1.57664	0.00688046	TC163079	PRPSAP2
SS00005286	-1.30531	0.0182164		C1orf66		SS00001445	1.57664	2.25274e-05	TC162751	ST13
Susc10000879	-1.30483	0.00660025	ZNF179	ZNF179		SS00011144	1.57588	0.0118626	TC166580
SS00013277	-1.30477	0.00994872	TC184329	TMEM144		SS00004079	1.57579	0.00257132	TC163659	MRPS16
SS00008244	-1.30352	0.00976737				Susc10001479	1.57577	0.000639997	EHMT2	EHMT2
SS00007560	-1.30351	0.00197584	TC188327	VPS13D		Susc10000091	1.57538	0.00026211	PSMC6	PSMC6
SS00011028	-1.30337	0.0251498	TC163628	TACSTD1		Susc10001554	1.5751	0.00384829	CD97	CD97
SS00003575	-1.30293	0.027639	TC185289	COL16A1		SS00002397	1.5751	2.92142e-06	TC165212	TMEM11
SS00008307	-1.30293	0.00852546		GNAI2		Susc10001922	1.575	0.000664391	MAPK7	MAPK7
SS00002530	-1.30289	0.0274722	TC190429	ARHGAP22		Susc10000202	1.57473	0.0257951	CD40	CD40
Susc10000192	-1.3028	0.0138869	CDKN2B	CDKN2B		SS00008411	1.57465	0.000178744	TC181536	RBBP4
SS00008056	-1.3026	0.00701334	BF080412			SS00005852	1.57404	0.000605541	TC186339	ALS2CR2
Susc10001271	-1.30252	0.0139525	SBAB-1051H9.6			SS00007451	1.57333	9.21299e-05	TC163049	ARF4
SS00011918	-1.30251	0.0351663	TC194034			SS00005846	1.57322	0.00168284	TC164247	CDK2
Susc10002656	-1.3023	0.0420087	BAT5_antisense	BAT5		SS00002463	1.57288	1.22348e-05	TC163792	COPS6
SS00003188	-1.30228	0.0227618	TC183160	NEU1		SS00005233	1.57284	0.00092526	TC183269	MRPL15
SS00012894	-1.3022	0.0298034	TC184529			Susc10003241	1.57256	0.000404343	STMN1	STMN1
SS00002805	-1.30217	0.0151734	TC169809	DBP		SS00003763	1.57221	0.000231563	TC162334	RAPGEF1
SS00002427	-1.30186	0.0211973	TC183450			SS00006019	1.57195	0.000166971	TC182473	MATR3
SS00007401	-1.30153	0.00330493	TC166141	IL13RA1		SS00000315	1.57088	0.00921419	TC185283	BCAS2
Susc10001441	-1.30144	0.00210929	BMP1	BMP1		SS00012425	1.57058	0.00188408	TC186465
SS00012182	-1.30143	0.034983	TC166458	C14orf132		Susc10002725	1.57005	0.000559499	LMAN1	LMAN1
SS00007083	-1.30118	0.0492847	TC165991			SS00008633	1.56946	1.96487e-05	TC182703	COX7A2L
SS00002438	-1.30091	0.0170373	TC167470	GLIPR1		Susc10001413	1.5693	0.000525695	BMI1	BMI1
Susc10002084	-1.30062	0.0352974	GIT2	GIT2		Susc10002667	1.56839	0.0149955	CNIH	CNIH
SS00011875	-1.30048	0.0193577	TC178312			Susc10003208	1.56829	0.0243092	FVT1	FVT1
SS00000103	-1.30048	0.0251687	TC192867	PPP1R9B		Susc10002790	1.56651	0.00655143	MNDA	MNDA
SS00006228	-1.3004	0.0345659	TC197313	PPFIBP1		Susc10001989	1.5637	0.0013356	RAP1A	RAP1A
SS00011851	-1.30033	0.0112426	TC173042			SS00009193	1.56302	0.000263342	TC194253	DDX3X
SS00005899	-1.30025	0.00854693	TC182616	SDS		SS00001762	1.56224	0.000318852	TC181266	NOB1
SS00007346	-1.30021	0.0304458	TC166520	FAM62A		SS00001680	1.55865	0.00056714	TC165426	CD83
SS00010914	-1.30015	0.00305469	TC164985			Susc10001349	1.55864	3.34508e-05	UBA52	UBA52
SS00012843	-1.29971	0.0134857	TC183967			SS00010612	1.55765	0.00091863	TC163714
SS00005003	-1.29965	0.00923761	TC181228	C1orf38		SS00005275	1.55748	8.50861e-05	TC182294	SRPR
SS00008352	-1.29961	0.0267726	TC165706	ARRDC3		SS00000129	1.55683	0.00443464	TC187937	PHGDH
Susc10003734	-1.29958	0.0108246	NLRP7	NLRP7		SS00009934	1.55679	0.00986372	TC186714	LOC260341
SS00001362	-1.29948	0.0312512	TC181045	TOM1		SS00005013	1.55598	0.00230582	TC166133	GNL3L
SS00011262	-1.29916	0.0257435	TC165646	PAK1		SS00005876	1.55568	2.32123e-05	TC184099	TIMM9
SS00008718	-1.29906	0.0367784	TC183842	CAMK2N1		Susc10001709	1.55481	0.000223924	NFAT5	NFAT5
SS00004134	-1.2988	0.0351629	TC182762	DGKZ		SS00003531	1.55386	0.000285508		ZFP64
SS00010847	-1.29857	0.0030585	TC162063	CENTB2		SS00005469	1.55364	0.00472438	TC164780	DDX54
SS00011347	-1.29834	0.0233654	TC169166			SS00002224	1.55274	0.000790793	TC185871	ALKBH5
SS00004046	-1.29824	0.0199289	TC179294	TCIRG1		SS00001942	1.55255	0.00177944	TC163756	SNF8
SS00010307	-1.29806	0.0114805	TC193608			Susc10001363	1.55204	0.00977942	CSNK2B	CSNK2B
SS00000759	-1.29783	0.017263	TC191450	RARA		SS00006852	1.55198	0.000377016	TC163850	STRAP
SS00008943	-1.29769	0.0340516	TC167294	KIAA0319L		SS00008330	1.55188	0.000658806	TC181826	HNRPK
SS00003715	-1.29702	0.0160529		RAP2B		SS00008905	1.55144	0.00111282	TC183005	PRPF40A
SS00000657	-1.297	0.0224112	TC163894	CYBA		SS00010675	1.55125	9.03477e-05	TC190412	ADAMTS1
SS00006440	-1.29664	0.0245672	TC172589	FLJ25476		SS00001828	1.55079	0.000607782	TC184901	DAPK3
SS00009830	-1.29646	0.0127015		PRKACB		SS00004888	1.55053	0.00276016	TC184222	MCAT
SS00010131	-1.29605	0.0138386	TC167692	FAM113A		SS00003088	1.55026	0.00451676	TC165340	GRWD1
SS00006753	-1.29604	0.0046681	TC188312	FMNL1		SS00004165	1.54886	9.99814e-05	TC181248	H3F3B
Susc10002501	-1.29599	0.0285624	BANK1	BANK1		SS00002135	1.54853	0.000361205	TC183158	MRPL3
Susc10000902	-1.29572	0.0433377	IFIT1	IFIT1		SS00005358	1.54851	0.00209787	TC190226	RNMTL1
SS00003582	-1.29555	0.01005	TC173155	C11orf67		SS00001812	1.5483	0.00189523	TC182641	DDT
SS00012490	-1.29437	0.0135072				SS00004145	1.54815	0.000570204	TC161975	DGCR6L
SS00009560	-1.29422	0.0138679	TC166158	CLDN1		SS00003805	1.54756	0.00163203	TC171012	C6orf66
SS00012098	-1.29392	0.0202158	TC184683	TEF		SS00000518	1.54735	3.32217e-05	TC163485	RNH1
SS00001722	-1.29381	0.034155	TC163675	LIMS2		SS00007440	1.54615	0.000371731	TC184877	SND1
SS00000029	-1.29376	0.0181253	TC184138	FAM62B		SS00000903	1.54519	0.00620502	TC169658	KPNA6
Susc10002969	-1.29358	0.0408846	EFEMP2	EFEMP2		SS00004445	1.54519	0.0105805	TC163614	SURB7
Susc10003575	-1.29351	0.0297134	FES	FES		SS00012304	1.54514	0.00771513	TC181606	PA2G4
SS00004239	-1.29341	0.0160161	TC182504	PQLC2		SS00005351	1.54506	0.00322351	TC166166	C13orf15
SS00005045	-1.29314	0.0160161	TC166101	RNPEP		SS00006751	1.54433	0.00491064	TC167238	DDX3X
SS00004603	-1.2927	0.00501367	TC185497	GPR37L1		SS00000407	1.54403	0.000381626	TC165920	BMS1
SS00011965	-1.29268	0.0158005	TC189407	MEF2D		Susc10000032	1.54368	0.000912679	BID	BID
SS00007829	-1.29256	0.00452475	TC167550	RAMP2		SS00004805	1.54335	0.00472438	TC183806	EIF4EBP1
SS00002487	-1.29253	0.0177144	TC186971	NADSYN1		SS00003176	1.54329	0.00582036	TC165960	EIF2B3
SS00012160	-1.29242	0.027892	TC186036	SMO		SS00008345	1.54327	0.000303854	TC163407	RTN4
Susc10000224	-1.29238	0.0365677	PRR3	PRR3		Susc10002928	1.54318	0.000294041	FUS	FUS
Susc10003684	-1.2923	0.0236123	CCHCR1	CCHCR1		SS00011923	1.54274	0.000534057	TC186134	CCRN4L
SS00010490	-1.29155	0.0325462				SS00008935	1.54248	0.0247562	TC164378	WDR77
SS00012265	-1.29149	0.0352085	TC163388			Susc10000819	1.54235	0.0003912	PSMB10	PSMB10
SS00000258	-1.29128	0.0101543	TC183250	RNF149		SS00002682	1.54171	0.00043621	TC167393	KPTN
SS00010428	-1.29128	0.0175829	TC198319			Susc10003028	1.54168	0.00778579	NDUFA2	NDUFA2
SS00000526	-1.29117	0.0400696	TC165748	SYK		SS00001914	1.54157	0.00150393	TC182399	REXO2
SS00011160	-1.29113	0.0358549	TC168098			SS00000720	1.5415	0.000357851	TC182735	DNAJB1
SS00006531	-1.29105	0.0394369	TC173283	SHB		SS00003909	1.54022	0.000221679	TC166233	MGC3207
SS00011253	-1.29082	0.0171992				SS00009109	1.54	0.00283828	TC166150	SUZ12
SS00009482	-1.2905	0.00841548	TC196312	WDTC1		SS00001844	1.53964	0.000343476	TC163975	UCRC
SS00010407	-1.2904	0.00331088	BI339536			SS00000335	1.53914	0.00206126	TC182224	UMPS
SS00003999	-1.2903	0.0336976	TC167415	CHD6		SS00002423	1.53838	0.00649258	TC186341	C14orf32
Susc10002458	-1.29022	0.0181657	MIS	AMH		SS00001547	1.53787	0.000369019	TC164079	PLP2
SS00002296	-1.28996	0.00697054	TC170043	TMCO4		Susc10001478	1.53663	0.0210707	PSMD14	PSMD14
SS00011500	-1.28992	0.0235034	TC189370			SS00003650	1.5366	0.000545034	TC163231	PSMC4
SS00003577	-1.2898	0.0490467	TC173068	DYNLT3		SS00003796	1.5352	0.00107337	TC163736	CSNK2A1
SS00013033	-1.28977	0.027639	TC162804			SS00006553	1.53508	0.00133922	TC167039	EIF3S8
SS00003865	-1.28969	0.0131938	TC175217	C1orf116		SS00010973	1.53474	0.000790361	TC164020	TERF2IP
SS00010037	-1.28941	0.0468638	TC184718	U2AF1L4		SS00004503	1.53473	0.000146075	TC183328	PSMB1
SS00009659	-1.28925	0.025478	NP275150			Susc10002871	1.53469	0.00188282	COL21A1	COL21A1
SS00000964	-1.28867	0.0254951	TC163192	HLA-A		SS00002479	1.53464	0.00660808	TC185320	GSTM3
SS00010629	-1.28865	0.0340511				SS00002186	1.53439	0.00416064	TC166374	ERGIC2
SS00006014	-1.28841	0.0159178	TC172149	JMJD1B		SS00002093	1.53383	0.000866227	TC166956	SMPD4
SS00011894	-1.28837	0.0361658	TC198336			Susc10002887	1.5338	0.000154584	ZNRD1	ZNRD1
SS00010938	-1.28831	0.0289086	TC164073	CCBL2		SS00001471	1.53369	0.000384441	TC183669	RABGGTA
SS00001775	-1.28735	0.0149568	TC184538			Susc10002637	1.5331	0.0235072	TRAP1	TRAP1
SS00007258	-1.2873	0.0269478				SS00002405	1.53187	0.00557356	TC184577	MRPS15
Susc10001750	-1.2871	0.0202158	C4BPB	C4BPB		SS00002613	1.53103	0.00270437	TC162725	LGALS3
SS00008420	-1.28664	0.0255196	TC183449			SS00000916	1.53077	0.000634058	TC182256	SLC25A4
Susc10002780	-1.28657	0.00338712	PBX2	PBX2		SS00005103	1.53066	0.00070807	TC182561	TSFM
SS00011448	-1.2865	0.00682971	TC187746			SS00009377	1.53046	0.00383928	TC184029	CHMP5
Susc10000497	-1.2864	0.00925018	PAX3	PAX3		Susc10002911	1.53007	0.00256075	DAP3	DAP3
Susc10001582	-1.28609	0.00788106	TLR6	TLR6		Susc10001117	1.52958	0.00365523	SPG7	SPG7
SS00004813	-1.28596	0.0102202	TC185861	ADAM15		SS00004495	1.52926	0.0176171	TC182302	AARSD1
SS00009369	-1.2856	0.0101953	TC163805	C5orf13		SS00010807	1.52909	0.000104481	TC188248	RPL28
SS00000550	-1.28548	0.0377301	TC164074	CNN2		SS00004734	1.52883	0.00524434	TC167646	POLR1A
Susc10001950	-1.2854	0.0399855	SIGLEC1	SIGLEC1		SS00004289	1.5288	0.000187935	TC182035	CDC37
SS00004573	-1.28511	0.0165573	TC167129	HPS1		SS00004085	1.52814	0.0034978	TC163570	POMGNT1
SS00009848	-1.2848	0.0310903	NP276213			SS00010967	1.52809	0.00147124	TC165200
SS00000180	-1.28457	0.0457028	TC173705	ARRDC4		SS00002281	1.52808	0.00900786	TC184232	MRPL46
Susc10001017	-1.28453	0.025478	PPM1A	PPM1A		SS00000082	1.52727	0.000245851	TC168199	A4GALT
SS00002985	-1.28451	0.00787795	TC163109	PLG		SS00010068	1.52713	0.00456163	TC168008	GTPBP3
SS00002387	-1.28445	0.0300138	TC163393	SLC9A3R1		SS00003954	1.52686	0.00016487	TC180821	HNRPD
SS00006144	-1.2841	0.0218158	TC176117	CDCP2		SS00001889	1.52684	0.0042572	TC183872	C9orf23
Susc10000247	-1.28385	0.0321238	SEMA5A	SEMA5A		Susc10003251	1.5268	0.0121802	BAT3	BAT3
SS00013047	-1.28341	0.00322351		ARL4C		SS00007187	1.52664	0.000204091	TC186405	C2orf25
SS00001174	-1.2834	0.0130845	TC167354	CAPN3		SS00009535	1.52594	0.000552922	TC172972	SPPL2A
SS00010597	-1.28318	0.0138971				SS00002293	1.52592	0.000970838	TC181661	PRELID1
SS00007912	-1.28307	0.0218682	TC189877			SS00005411	1.52528	0.00240605	TC182876	LTA4H
Susc10001978	-1.28291	0.0157921	SMS1	SGMS1		SS00005388	1.52515	0.00130381	TC164133	CLPP
Susc10002231	-1.28281	0.00502085	STK19_antisense	STK19		SS00005495	1.52487	0.00129365	TC181975	RNASEH2B
Susc10000223	-1.28235	0.0268401	TOLLIP	TOLLIP		SS00007810	1.52486	3.2598e-05	TC166824	KHSRP
SS00009450	-1.28186	0.00877221	TC168017	MYLIP		Susc10002868	1.52484	0.0226038	MRPS18B	MRPS18B
SS00007214	-1.28171	0.04309	TC184567			SS00005096	1.52469	0.000587879	TC167799	CCDC86
SS00008982	-1.28161	0.00804602		CHMP1B		SS00001594	1.52443	0.000226279	TC182510	HSD17B10
Susc10003749	-1.28129	0.00332177	LRRC16	LRRC16		SS00004728	1.52353	0.00969167		MAP3K7IP1
SS00010392	-1.28025	0.0480151	TC173163			SS00004999	1.52331	0.0110892	TC183856	TIMM17B
SS00006373	-1.28011	0.0203736	TC182362	FAM134B		SS00001386	1.52306	0.000211815	TC182746	AMPD2
Susc10000393	-1.28002	0.0211647	CDH13	CDH13		Susc10000110	1.52274	0.0112541	ADRM1	ADRM1
Susc10002119	-1.27958	0.0251498	LEP	LEP		SS00010786	1.52258	0.00227595	TC163549	SEPHS2
Susc10001021	-1.27949	0.00555455	FGFRL1	FGFRL1		Susc10000913	1.52187	0.000358957	DDX3X	DDX3X
SS00002059	-1.27875	0.0269894	TC183919	FBLN2		Susc10000012	1.52156	0.00144349	EGFL8_antisense	EGFL8
SS00007264	-1.27868	0.00949885	TC182481	HN1		SS00002562	1.52153	0.0198644	TC162614	CAD
SS00006869	-1.27865	0.00528914	TC181265	NID2		SS00003291	1.52089	0.00169723	TC176642	DDX23
SS00004367	-1.27825	0.0202158	TC164674	SPSB3		SS00000345	1.52072	0.000632622	TC171435	GNPAT
SS00010114	-1.27749	0.00362625	TC187091	TBL2		SS00004955	1.51995	0.003054	TC165806	RPP40
Susc10001640	-1.27744	0.00700588	LSM2_antisense	LSM2		SS00003140	1.51954	0.000386896	TC186511	GEMIN5
Susc10002263	-1.27731	0.0211717	FLOT1	FLOT1		SS00005450	1.51946	0.00297084	TC180827	FDPS
SS00007778	-1.27693	0.0240186	TC192943			SS00002172	1.51906	4.32104e-05	TC163977	SNRPA
SS00013213	-1.27658	0.0348591	TC163215			SS00004451	1.51897	0.00901439	TC183186	RDH13
SS00009327	-1.27633	0.0204658	TC168720	CD55		SS00000133	1.51887	0.00305977	TC166321	EXOSC3
SS00011988	-1.27629	0.0162719	TC191236			SS00006881	1.51857	0.000163954	TC162822	EIF4G2
Susc10003849	-1.27557	0.0263171	CD33	CD33		SS00004135	1.51744	0.00344774	TC162097	SLC25A33
SS00013164	-1.27521	0.0308231				SS00011102	1.51731	0.00618625	TC170374
SS00009829	-1.27507	0.0349629	TC171557	PRKAR2A		SS00000557	1.51728	0.00353314	TC161944	TUBB2A
SS00010554	-1.275	0.0280164	TC191010			SS00004662	1.51669	0.0164599	TC182682	AARS
Susc10002543	-1.27455	0.032461	LY64	CD180		SS00009524	1.51668	0.0141808	TC172385	API5
SS00001251	-1.27426	0.0175224	TC161965	LRPAP1		SS00011211	1.51514	0.000156373	TC182912	ATP5E
SS00011425	-1.27409	0.0166412	TC186250	TBK1		SS00006053	1.51509	0.00144122	TC172123	PARP1
SS00005704	-1.27401	0.0151734	TC168806	SNAI1		SS00008929	1.51463	0.000267333	TC182914	CCNG1
SS00006834	-1.27399	0.0480532	TC162082	WFDC1		SS00004371	1.51457	0.0039709	TC164571	FAM96B
Susc10003018	-1.27392	0.0190358	BNIP3L	BNIP3L		SS00001686	1.51398	0.00169723	TC163566	IDI1
Susc10003416	-1.2738	0.0283666	PAFAH2	PAFAH2		SS00001661	1.51393	0.000838085	TC181749	EIF2S2
SS00012107	-1.27344	0.00907953				Susc10001259	1.51384	0.00729819	ABCB7	ABCB7
SS00003304	-1.27266	0.0306728	TC176167	ACSS2		SS00001508	1.51381	0.000479525	TC163354	C1orf43
SS00007254	-1.27231	0.0226387	TC182002	ATP6V0C		SS00006577	1.51381	0.00128601	TC175174	UTP14A
SS00000598	-1.27174	0.01361	TC164220	PRDX5		SS00010991	1.51355	0.00347877	TC163978	WBSCR16
SS00009742	-1.27147	0.0311962	TC181252	CEBPB		Susc10000418	1.51338	0.00949969	SYMPK	SYMPK
Susc10003847	-1.2714	0.0251716	NLRP10	NLRP10		Susc10001642	1.51301	0.00026433	CBLB	CBLB
SS00010130	-1.27081	0.0251498		FAM64A		SS00002522	1.51248	0.00317998	TC164247	CDK2
Susc10003420	-1.27072	0.0218652	IL16	IL16		SS00006081	1.51229	0.0142316	TC176210	TDP1
SS00011038	-1.27072	0.0395436	TC163580	MAP1LC3B		SS00002669	1.51216	0.00492873	TC183141	CFDP1
SS00012102	-1.27057	0.0492321	TC183377			SS00004801	1.51211	0.000137657	TC183692	COX6C
SS00011364	-1.27046	0.0121398	TC166590			SS00004103	1.512	0.0114885	TC183646
SS00011968	-1.26981	0.0433495	TC170445			SS00001546	1.51187	0.00937437	TC163540	SLC25A1
SS00003533	-1.26937	0.0223713	TC182032	TMEM97		SS00009942	1.51101	0.00111072	TC181982	PDHB
SS00002547	-1.26935	0.0116607	TC185117	SLC39A13		Susc10001006	1.51074	0.000450099	MAPKAPK2	MAPKAPK2
SS00011115	-1.26925	0.0106553	TC183811	ULK1		SS00003633	1.51055	0.0247521	TC189025	SMPDL3B
SS00004397	-1.26919	0.0364435	TC183775	SGSH		SS00005018	1.51041	0.00217232	TC183017
SS00003972	-1.26897	0.0284911	TC183066	TRAF3IP3		SS00002017	1.51034	0.000247382	TC164830	CPSF4
SS00010435	-1.26849	0.0112573	TC170804	PRC1		SS00005959	1.51028	0.000169415	TC176034	KIAA0999
SS00013243	-1.2682	0.0317065	TC170246			SS00011299	1.50999	0.00392557	TC184635
SS00007903	-1.26808	0.0077758	TC176717			SS00010990	1.50942	0.00697246	TC184064
Susc10003207	-1.26803	0.0419176	EDIL3	EDIL3		Susc10003584	1.50905	0.00141316	INDO	INDO
SS00001887	-1.26795	0.0376428	TC182951	SULT1A1		SS00002684	1.50807	0.011132	TC184411	PUS1
SS00010391	-1.26778	0.0293072	TC172816			SS00002662	1.50755	0.00138105	TC181996	NDUFS2
Susc10001260	-1.26719	0.0367784	MEF2C	MEF2C		SS00006305	1.50734	0.000386467	TC167522	LGTN
SS00012676	-1.26704	0.018131	TC181488			SS00001641	1.5072	0.00387568	TC182454	NDUFA13
Susc10003678	-1.26698	0.00859323	TCRDV4			SS00005434	1.50716	0.00325793	TC185329	ZW10
SS00013245	-1.26695	0.0311962	TC168476			SS00006290	1.5068	0.00717564	TC185158	LTV1
SS00003294	-1.26665	0.0477477	TC174416	EZH1		SS00001532	1.50667	0.00334562	TC164111	WBSCR22
Susc10003399	-1.26605	0.0397615	RAP2B	RAP2B		SS00009179	1.50652	0.000260204	TC182301	CBX3
Susc10001564	-1.26577	0.011561	SCUBE1	SCUBE1		SS00013142	1.50588	0.00012646		UBA52
SS00011542	-1.26513	0.01769	TC168710			SS00001873	1.50551	0.00573803	TC161984	ATP6V1E1
SS00003308	-1.26459	0.0492031	TC194669	ANGEL1		SS00008551	1.50525	0.0195607	TC163474	VAPA
SS00002176	-1.26401	0.0211812		MTA1		Susc10002571	1.50493	0.00313728	UTP6	UTP6
SS00003221	-1.26401	0.017959	TC183865	QSOX1		SS00005838	1.50477	0.000295056	TC192959	RAPGEF1
SS00006079	-1.26396	0.0299203		RGS19		SS00012709	1.50473	0.00875966	TC167586	C12orf30
Susc10002533	-1.26365	0.0424635	IL29	IL29		SS00009322	1.50473	0.00891202	TC176956	BAZ1A
SS00003714	-1.26354	0.0183722	TC196829	HIPK1		SS00008679	1.50431	0.000262496	TC183508	HDAC7A
SS00008596	-1.26323	0.0162302	TC164644	CNP		SS00006203	1.50429	0.000501701	TC165388	METT11D1
SS00011689	-1.26287	0.0165921				SS00008683	1.50407	0.00232809	TC167458	C5orf15
SS00012496	-1.26287	0.0293493	TC191232	C11orf17		SS00002475	1.5036	0.00275332	TC184408	NDUFB3
SS00006334	-1.26217	0.0164608	TC178676	BTD		Susc10000413	1.50346	0.00415163	ADIPOR1	ADIPOR1
SS00009657	-1.26201	0.0310544				SS00003780	1.5028	0.000763123	TC183127	TK1
SS00008274	-1.26197	0.0213419	TC163104	PLP1		SS00007299	1.50277	0.00180368	TC182138	HDGF
SS00008555	-1.26168	0.036691	TC184444	ITIH5		SS00005562	1.50257	0.00655143	TC186612
SS00000197	-1.26162	0.038552	TC182943	BRI3		SS00004683	1.5025	0.00137611	TC184748	CYB5B
SS00000189	-1.2615	0.046876	TC181663	RARRES1		SS00005017	1.50222	0.000130586	TC182365	SDHB
Susc10001657	-1.26104	0.0317267	SLA-DOB	HLA-DOB		Susc10000456	1.50215	0.0201874	ADK	ADK
SS00006057	-1.26104	0.0406136	TC177096	TNS1		SS00004183	1.50162	5.20859e-05	TC163110	ATP5D
SS00004649	-1.26066	0.0390407	TC181574	HIST1H2BK		Susc10002852	1.50127	0.000123607	JUNB	JUNB
Susc10002487	-1.26054	0.0150132	SKIV2L	SKIV2L		SS00000230	1.50103	0.000261165	TC167488	C15orf24
Susc10000891	-1.26035	0.0175729	SLA-4			SS00012348	1.50092	0.000700699	TC187587
SS00002431	-1.26026	0.0463662	TC164827	ANG		SS00000930	1.5003	0.00390656	TC163901	DHRS4
Susc10001421	-1.2599	0.0494488	RALB	RALB		SS00005356	1.49898	0.0060976		OPRS1
SS00002866	-1.25981	0.0392786	TC170645	CAMK4		SS00009202	1.49852	0.00723964	TC167543	PTRH2
SS00003797	-1.25919	0.0303375	TC183383	IFNAR2		Susc10002967	1.49801	9.3885e-05	DGCR6	DGCR6
SS00001747	-1.25902	0.016405	TC185281	ACTR1B		SS00006552	1.49799	0.00154219	TC174847	FTSJ3
SS00005078	-1.25893	0.0311962	TC184612	PDLIM2		SS00012036	1.49794	0.000230552	TC182234
Susc10002802	-1.25887	0.0185077	IQGAP1	IQGAP1		Susc10001983	1.4978	0.00420958	PSMB9	PSMB9
SS00013021	-1.25857	0.0291671	TC182864	TTYH3		SS00000276	1.49762	0.00035209	TC189121
SS00007429	-1.25831	0.0394995	TC167062	MAPKBP1		SS00002100	1.49743	0.0013356	TC183880	PSMD1
SS00008638	-1.25815	0.0127287	TC182484	SERINC1		SS00012524	1.49669	0.0126535	TC169303
Susc10002603	-1.2579	0.0386553	GRB10	GRB10		Susc10001340	1.49648	0.00720415	BAT3	BAT3
SS00007481	-1.2577	0.0359887	TC173009	CCDC88A		SS00006389	1.4963	0.0193115	TC165327	COPS5
SS00005522	-1.25727	0.0199336	TC184191	PPP1R1A		SS00004631	1.4959	2.11146e-05	TC181038	KHDRBS1
Susc10001415	-1.25714	0.0132249	AIF1_antisense	AIF1		SS00009385	1.49537	0.0227618	TC165924	DNAJA5
SS00008381	-1.25704	0.0245164	TC163287	CCL2		SS00005829	1.49473	6.50196e-05	TC182611	NDUFA10
SS00011260	-1.25692	0.0130978	TC185423			Susc10002451	1.49471	0.000530324	PPT2	PPT2
SS00001769	-1.2566	0.0187918	TC167699			SS00002300	1.49466	0.00045583	TC165462	PRMT5
Susc10001690	-1.25654	0.030735	ACVR2A	ACVR2A		SS00010461	1.49381	0.00419271	TC166246
Susc10003300	-1.25618	0.0389598	IgGh			SS00011305	1.49301	0.00836497	TC191733
SS00002332	-1.25566	0.0124549	TC168563	SLC46A1		SS00006516	1.49262	0.0101953	TC161963	NDUFA9
Susc10001873	-1.25509	0.0491222	C7H6orf31			SS00007635	1.49246	0.0131021	TC184417	P117
SS00013292	-1.25496	0.0218184	TC171303			SS00000338	1.49155	0.000391504		THUMPD1
Susc10001547	-1.25492	0.0251687	PPT2	PPT2		Susc10000158	1.49113	0.00269026	LGTN	LGTN
Susc10002705	-1.25459	0.0392127	IL18	IL18		Susc10002459	1.49108	0.00141083	ZNRD1	ZNRD1
SS00006164	-1.25453	0.0408132	TC165047	RGL2		Susc10002107	1.49104	0.0017839	PPARBP	PPARBP
Susc10001813	-1.25449	0.0131223	CD86	CD86		Susc10002548	1.49049	0.000141732	TGFB1	TGFB1
Susc10000746	-1.25444	0.0118445	FAH	FAH		SS00000351	1.48976	0.00134358	TC170466	AGPS
SS00009647	-1.25439	0.037558	TC191097			SS00005259	1.48962	0.00258062	TC187585	ABCB8
SS00000869	-1.25426	0.00942803	TC186275	LHX3		SS00000264	1.488	0.00112035	TC164774	NSMCE4A
SS00006235	-1.25404	0.0153527	TC164784	AK1		SS00004268	1.4878	0.000378815		NDUFS8
Susc10000916	-1.25369	0.0388876	SCGB1D4	SCGB1D4		SS00000022	1.4878	0.000127201	TC161991	NDFIP1
Susc10002301	-1.25339	0.0269698	COL10A1	COL10A1		SS00013154	1.48715	0.000217134	TC182217
SS00012497	-1.25302	0.0441526	TC169562			SS00011346	1.48703	0.000733303	TC185457
SS00011513	-1.25302	0.0180617	TC191725			SS00006157	1.48702	0.000378815	TC182859	PTDSS1
SS00001833	-1.25279	0.0277899	TC182448	MAF1		SS00006111	1.4869	0.000358415	TC168892	PDS5A
SS00011001	-1.25254	0.0367566	TC181060			SS00002199	1.48611	0.00729819	TC163984	PSMC1
SS00009260	-1.25252	0.0363967	TC194317	ZC3H3		SS00002166	1.48605	0.00185981	TC183809	CKS1B
SS00004717	-1.25236	0.0123244	TC186633	CYBASC3		SS00000676	1.48555	0.000344788	TC175157	BCL9
SS00010758	-1.25225	0.0325751	TC181362			SS00011307	1.48554	0.0297019	TC185325	MAP2K3
SS00010410	-1.25223	0.0396287	TC175269			SS00007791	1.48521	0.00226584	TC186408	PHF16
SS00006357	-1.25219	0.0189718	TC185579	NRN1		SS00011237	1.48513	0.000182198	TC184152	ALKBH5
SS00010112	-1.2521	0.0443044	TC167568	CYHR1		Susc10001141	1.48488	0.00121481	VAPA	VAPA
SS00013293	-1.25148	0.0354867	TC171022			SS00003543	1.48479	0.00964022	TC184014	SYPL1
SS00011243	-1.25147	0.037142	TC182781	RNASE4		SS00004373	1.48378	0.00611624	TC182896	DDX56
SS00004811	-1.25143	0.0142209	TC168704			SS00000156	1.48356	0.00878389	TC184566	HSPA4
Susc10003789	-1.25081	0.0309554	NLGN2	NLGN2		SS00000140	1.48233	0.00013315	TC185808	BAT3
SS00004636	-1.25075	0.0210663	TC184730	XYLT2		SS00005871	1.48229	0.00018787	TC163266	39327
SS00009906	-1.25052	0.0177188	TC178143	CRH		SS00008132	1.48226	0.00776704	TC190016	C15orf41
SS00012937	-1.25047	0.0195165	TC178723			SS00008354	1.48178	0.0181826	TC182515	TPD52L2
SS00012161	-1.25041	0.0370187	TC182890	AGRN		SS00004987	1.48047	0.00105324	TC164061	POLE3
Susc10003404	-1.25038	0.0105814	RAET1L	RAET1L		Susc10003070	1.48042	0.00508354	PPP2R1B	PPP2R1B
SS00007237	-1.25033	0.0282194	TC166918	RCAN1		Susc10000908	1.48015	0.00141083	PPT2	PPT2
SS00003298	-1.25014	0.0193568	TC174345	HIST3H2BB		SS00007167	1.47967	0.0112139	TC185147	CBLB
SS00007928	-1.24978	0.0172031	TC188371			SS00005381	1.47963	0.0111822	TC184150	DCTN6
SS00002554	-1.24948	0.0414083	TC182768	ING4		SS00001239	1.47956	0.0110869	TC162283	IER3
SS00011573	-1.24943	0.0125635	TC168363	ITGA1		SS00005115	1.4795	0.00462769	TC165872	MRPL51
SS00012986	-1.24931	0.0133702	TC193596			SS00012288	1.47865	0.00299829	TC169426
Susc10002207	-1.24918	0.0100169	FBL	FBL		Susc10002834	1.47861	0.000301444	CHST10	CHST10
Susc10000598	-1.24879	0.0327298	SLA-7			SS00010057	1.47785	0.00381271	TC164403	ECHDC1
SS00003135	-1.24872	0.0299825		PSEN2		SS00005221	1.47737	0.0153335	TC165781	MRPL32
SS00003857	-1.24856	0.039998	TC198335	MANBA		SS00001688	1.47729	0.0129945	TC184009	UCHL3
SS00004143	-1.24855	0.0335739	TC171445	PEMT		Susc10001031	1.47708	0.00231908	SOD2	SOD2
Susc10002564	-1.24842	0.0245798	NCOR1	NCOR1		SS00006566	1.47702	0.000389001	TC164764	EXOSC4
Susc10000576	-1.24778	0.0241253	STK19_antisense	STK19		SS00011006	1.47678	0.000189836	TC167204
SS00001958	-1.24774	0.01995	TC186926	C1QTNF2		SS00001576	1.47674	0.00636685	TC182077	COPE
SS00000735	-1.2477	0.044032	TC169183			SS00004889	1.47662	0.00797591	TC168851	PEX6
SS00010688	-1.24761	0.0213252				SS00004923	1.47641	0.0210915	TC185988	SLC29A3
SS00009321	-1.24731	0.0325008	TC170717	STAMBP		SS00005186	1.47633	0.00220315	TC184910	HARS
Susc10000310	-1.24574	0.0235464	MXI1	MXI1		SS00004353	1.47587	0.0363419	TC183254	UFD1L
Susc10000059	-1.24526	0.0495412	NRXN1	NRXN1		SS00007897	1.47575	0.0132114	TC189863	UGDH
SS00003125	-1.24509	0.0186076	TC186344	CENTA2		SS00007490	1.47529	0.00439938	TC183788
SS00012664	-1.24489	0.0229129	TC165039	ITCH		SS00006608	1.47484	0.00177338	TC174912	SOCS1
Susc10000230	-1.24482	0.0257819	CD8B	CD8B		SS00002592	1.47428	0.0020147	TC166816	NUDCD2
Susc10002387	-1.24441	0.0479498	DCSTAMP	TM7SF4		Susc10003570	1.47357	0.0059677	PRPF40A	PRPF40A
SS00008803	-1.2442	0.0191676	TC186468	KIF21A		SS00004316	1.47334	0.00141293	TC181645	DNAJA1
SS00009028	-1.24416	0.0336198	TC162710	TPM2		SS00009841	1.47329	0.0130126	NP276182	IL12B
Susc10002189	-1.24406	0.0369248	BAT1_antisense	BAT1		SS00013131	1.47277	0.00128855	TC181102	EEF1A1
SS00001968	-1.24405	0.00693756	TC183441	PRMT7		Susc10002225	1.47234	0.00605193	ISG20L1	ISG20L1
SS00002310	-1.24393	0.0341819	TC187595	CREB3L4		SS00006768	1.47174	0.00750758	TC185147	CBLB
SS00010945	-1.24392	0.0446346	TC184056			SS00013296	1.47163	0.00106484	TC166408	PSMD10
Susc10001581	-1.24381	0.0168411	URP2	URP2		SS00012503	1.47162	0.00579558	TC185940
SS00013077	-1.2438	0.0126363	TC185421			Susc10000780	1.47159	0.0051935	PX19	PRELID1
Susc10000065	-1.24377	0.017771	MYD88	MYD88		SS00003266	1.47134	0.00340663	TC193079	SYMPK
SS00003917	-1.24365	0.0245798	TC167260	GAA		SS00008443	1.47107	0.0127822	TC163948	TARDBP
SS00003911	-1.24348	0.0126206	TC182812	URP2		SS00001455	1.47105	0.0202712	TC182508	OTUB1
SS00010512	-1.24278	0.0224967	TC195178			SS00003215	1.47082	0.00192485	TC164372	MRPL44
SS00009157	-1.24213	0.0249036	TC192606			SS00003290	1.46947	0.00548126	TC164380	EIF2B2
SS00011719	-1.24128	0.0354867	TC189936			Susc10003693	1.46883	0.000845422	OPRS1	OPRS1
SS00005169	-1.24116	0.0352085	TC163132	CCNL2		SS00009108	1.46861	0.000978454	TC183605	SFRS10
SS00008172	-1.24089	0.017959	TC184132	KIAA0182		SS00007251	1.46846	0.00209521		HIF1A
Susc10003411	-1.2403	0.0104932	UCK2	UCK2		SS00003126	1.46844	0.00688046	TC171609	TIPIN
Susc10002420	-1.24005	0.0395022	PTCH2	PTCH2		SS00006284	1.46716	0.00561111	TC195569	PFKL
SS00011439	-1.2398	0.0361058	TC186243	MTHFR		SS00005813	1.46668	0.0282911	TC172313	PCGF1
SS00009689	-1.23942	0.0247638	NP275313	SP1		SS00005261	1.46658	0.00224615	TC182679	ASCC3L1
Susc10001380	-1.23912	0.0463123	IRAK2	IRAK2		SS00005481	1.46653	0.0117407	TC186983	MPP6
SS00001302	-1.23892	0.0245798	TC182545	SLC25A11		SS00004418	1.46639	0.0118161	TC180859	TUBG1
SS00007356	-1.23866	0.0403684	TC182735	DNAJB1		SS00002034	1.46598	0.00255827	TC163310	DCTN2
Susc10002573	-1.2386	0.00728789	RPP21_antisense	RPP21		SS00000222	1.46425	0.00709073	TC186480	ASF1A
SS00012453	-1.23847	0.0214464	TC192065			SS00000701	1.46408	0.00328188		HSPA1B
SS00012079	-1.23827	0.0137467	TC164831			Susc10002134	1.464	0.0232545	LAMC1	LAMC1
SS00007041	-1.23822	0.0233565	TC166719			SS00008127	1.46399	0.000931221	TC183041	VBP1
SS00000503	-1.23798	0.0457248	TC166947	PTHR1		SS00008577	1.46393	0.0041825	TC181818	M6PR
SS00007749	-1.23797	0.0375566	TC187139	SEMA4A		SS00008762	1.46373	0.00107722	TC164991	AAMP
SS00006688	-1.23772	0.0384266	TC198541	PQLC1		SS00000572	1.46342	0.000243578	TC163196	RPN2
SS00007937	-1.23764	0.00765989	TC176508	SAMD14		SS00002593	1.46333	0.00184221	TC186452	EZH2
SS00007305	-1.23763	0.0195165	TC184323	RRBP1		SS00002123	1.46313	0.00614594	TC164808	EXOSC5
SS00004863	-1.23754	0.0176484		FLJ11151		SS00005814	1.46299	0.00279419	TC163821	BCKDK
SS00010555	-1.23739	0.0387875				SS00004130	1.46266	0.00601138	TC181280	TUBA1C
SS00012221	-1.2373	0.0251498	TC166810	FLJ41603		SS00002888	1.46254	0.00196381	TC163909	ETFA
SS00010140	-1.23729	0.0469119	TC165822	SMAD4		SS00004902	1.46234	0.000293115	TC183170	CSE1L
SS00004643	-1.23707	0.0308231	TC181183	PRR13		SS00001605	1.46161	0.0171735	TC180832	ECSIT
SS00003722	-1.23671	0.0352974	TC184074	FNDC3B		SS00005155	1.46069	0.0104534	TC167755	CIRH1A
SS00007479	-1.23652	0.0253828	TC173002			SS00008874	1.45989	0.0191313	TC165233	SMS
SS00011121	-1.2364	0.0210707	TC182861	CTDSP2		Susc10000874	1.45965	0.000231589	TAP2	TAP2
Susc10000947	-1.23624	0.0263104	TBXAS1	TBXAS1		SS00006706	1.45951	0.00136557	TC166743	ADPRHL2
Susc10001418	-1.23594	0.0176624	PRR3	PRR3		SS00000182	1.45831	0.000865056	TC168682	RAB28
SS00011392	-1.2359	0.0413126				SS00006926	1.45827	0.000750534	TC163363	HNRPU
SS00000877	-1.23583	0.0307223	TC169217	CLCN5		SS00004133	1.45825	0.0117437	TC162397	IDH3G
SS00012470	-1.2357	0.0431146		NDUFA4L2		SS00005220	1.45803	0.00410139	TC183293	C22orf28
SS00005126	-1.23544	0.036691	TC169763	C19orf25		SS00004159	1.45801	0.0159644	TC163932	HUS1
SS00001349	-1.23534	0.0337976	TC162768	ALDH4A1		SS00008598	1.45666	0.0195737	TC184966	TOPBP1
SS00013136	-1.23461	0.044694				SS00010049	1.45615	0.00537091	TC165701	ANKRD39
SS00001736	-1.23438	0.0354736	TC182325	MACF1		Susc10002039	1.45575	0.00439541	PSMD10	PSMD10
SS00000701	-1.23414	0.046876		HSPA1B		SS00000043	1.4555	0.0303375	TC166913	C7orf11
SS00012814	-1.23362	0.0405878				SS00005453	1.45546	0.00151451	TC167980	MRPS28
SS00012072	-1.2332	0.017561		CYB5R1		SS00008476	1.45545	0.00569203	TC168414	NMD3
Susc10003139	-1.23223	0.0411778	HCLS1	HCLS1		SS00001898	1.45521	0.00919204	TC183172	UBE2N
SS00011233	-1.23221	0.03568	TC163368	NNAT		SS00003151	1.45473	0.00262355	TC165389	METT11D1
SS00006417	-1.23216	0.0491627	TC184879	FAM46A		SS00000438	1.45441	0.00424745		CS
SS00011651	-1.23207	0.0436052	TC172416			SS00003859	1.45402	0.00168427	TC190957	ZFP106
SS00012688	-1.23165	0.0316732	TC168046			SS00007318	1.45389	0.00122005	TC184829
Susc10001656	-1.23129	0.0232896	SKIV2L_antisense	SKIV2L		SS00011103	1.45386	0.00203375	TC186366
SS00007246	-1.23114	0.0306335	TC186314	CHN1		SS00004230	1.45378	0.015312	TC163044	39340
Susc10000416	-1.23097	0.0171992	PTPN9	PTPN9		SS00003364	1.45297	0.00238736	TC184134	GMDS
Susc10001831	-1.23096	0.0307461	CLDN10	CLDN10		SS00012672	1.45291	0.00459364	TC166620	TXNDC9
SS00009120	-1.2307	0.0446346	TC163550	ITIH3		SS00002044	1.45246	0.00795931	TC164196	MRPS33
Susc10002754	-1.2304	0.0343623	PLA2G1B	PLA2G1B		SS00012374	1.45218	0.00118865	TC190134
SS00013238	-1.23039	0.0280812	TC187863	C1GALT1		SS00004624	1.45212	0.00364421	TC181243	ATPAF2
SS00013202	-1.23023	0.0247638	TC162514			SS00011514	1.45113	0.000818901	TC166703
SS00006275	-1.22996	0.0324664	TC176069	CALR3		SS00003802	1.45099	0.00279191	TC178293	MDN1
SS00006069	-1.22956	0.0194861	TC194355	KEL		SS00013148	1.45088	0.000546969	TC185083	NDUFB4
SS00013091	-1.22954	0.0226032				SS00001181	1.45078	0.00623177	TC184632	CYP3A4
SS00008046	-1.2295	0.0416286	TC178256	POMT1		SS00000132	1.45056	0.00902198	TC185732	TADA2L
SS00005026	-1.22936	0.0206035	TC167644	BCL2L14		SS00005065	1.44992	0.0403114	TC165055	CTNNBL1
SS00006262	-1.22936	0.0206286	TC186196	WDR91		SS00004614	1.44958	0.0107345	TC183725	BAT2
Susc10002797	-1.22875	0.0487686	EP300	EP300		Susc10002389	1.44924	0.000891318	CD40LG	CD40LG
Susc10002495	-1.2281	0.0325008	ATRN	ATRN		SS00006920	1.44908	0.000577927	TC163266	39327
Susc10001708	-1.22788	0.0462661	NTRK1	NTRK1		SS00008546	1.44876	0.00073468	TC163577	HNRPR
Susc10001844	-1.22736	0.0374402	OSTF1	OSTF1		SS00000017	1.44809	0.00151614	TC186002	TG
Susc10001050	-1.22724	0.0323605	PSMF1	PSMF1		SS00008530	1.44796	0.00105905	TC181934	MAT2A
Susc10003164	-1.22668	0.0345117	STAT6	STAT6		SS00006791	1.44758	0.000500602	TC180937	TPM3
SS00006733	-1.22646	0.0377388	TC165091	C6orf89		SS00001734	1.44696	0.0191848	TC162164	DNAJA3
SS00011832	-1.22641	0.0446146	TC190188	DNAJB4		SS00007162	1.44646	0.0073362	TC167741	SCHIP1
SS00008159	-1.22601	0.0260896	TC176289	WWP2		SS00009239	1.44623	0.0223713	TC165093	DEK
SS00000331	-1.22563	0.0385879		ITGA6		SS00004144	1.446	0.00199945	TC162085	PFDN5
SS00006454	-1.22534	0.0358531	TC165807	BIN3		SS00006580	1.44591	0.00688046	TC182869	SNX10
SS00009164	-1.22531	0.0206628	TC184069	VAV3		SS00005988	1.4453	0.00462284	TC164618	C4orf27
SS00003641	-1.22491	0.0233565	TC190978	EPB41		SS00005185	1.44528	0.0113044	TC183913	RBM17
SS00010705	-1.22479	0.0324241				Susc10000169	1.44498	0.00203522	IKBKAP	IKBKAP
SS00003378	-1.22475	0.0413986	TC175078	TRIM39		SS00002211	1.44479	0.00640124	TC164758	ETF1
SS00010843	-1.22411	0.0372387	TC162030	TP53INP2		SS00002599	1.44419	0.00328655	TC165983	USP39
SS00007006	-1.22403	0.0278632	TC165031	YWHAZ		SS00005664	1.44414	0.000330568	TC173008
SS00010939	-1.22347	0.0200667	TC163918	RAB22A		SS00004814	1.44391	0.0265269	TC182763	CIAPIN1
SS00009487	-1.22346	0.0220249		GNG3		SS00001346	1.44387	0.00315395		LOC339123
SS00006979	-1.2234	0.0379875	TC182239	TLOC1		SS00001178	1.44384	0.00277881	TC182963	PPIF
SS00012972	-1.22317	0.0387875	TC177541			SS00004802	1.44331	0.00362761	TC166965	LOC389203
Susc10001998	-1.22231	0.0422875	CCL7	CCL7		SS00012007	1.44295	0.00221867		PFN1
Susc10001013	-1.22211	0.0372197	POU5F1_antisense	POU5F1		SS00002601	1.44291	0.00286655	TC165981	PSMD5
SS00012054	-1.22106	0.0409585	TC183661	LPIN1		SS00003285	1.44233	0.031153	TC166723	ORMDL1
SS00011328	-1.22092	0.0199016	TC165799	ZNFX1		SS00010904	1.44014	0.00787795	TC163776
SS00007140	-1.22051	0.0302051	TC184875	SLC4A4		Susc10003086	1.43999	0.0142278	CD28	CD28
SS00006910	-1.22044	0.0432973	TC164127	GNB1		SS00011185	1.43992	0.00224631	TC188984
SS00005532	-1.22041	0.0149422	TC172442	TMEM45B		SS00003541	1.43936	0.00532108	TC165282	CGI-09
SS00013065	-1.2203	0.029209	TC164770			SS00011900	1.43934	0.000282549	TC186129	NUDT15
SS00001185	-1.22003	0.0378933	TC183506	PPARG		Susc10000308	1.4389	0.00376458	PPT2	PPT2
Susc10003415	-1.21985	0.023047	LST1	LST1		SS00000688	1.4386	0.00109894	TC162919	PPP2CA
SS00012226	-1.21966	0.0418416	TC186356			SS00007614	1.4378	0.00555691	TC184862	39336
SS00007971	-1.21932	0.0339127	TC177529			SS00006347	1.43776	0.0153524	TC164620	DHX30
SS00012992	-1.21915	0.0407192	TC196575			SS00001687	1.43697	0.0330301	TC162844	EIF3S3
Susc10001475	-1.2191	0.0365628	SFTPA1	SFTPA1B		SS00003091	1.43688	0.00277459	TC163856	KTN1
SS00013268	-1.21908	0.0471937	BG609232			SS00001405	1.43676	0.00640676	TC182243	MCRS1
SS00002340	-1.21898	0.0463968	TC162219	TCTA		SS00007943	1.43625	0.00949969	TC195767	IKBKAP
Susc10003042	-1.21888	0.0456085	CTNNB1	CTNNB1		SS00011997	1.43622	0.00140762	TC182405	SBDS
SS00008183	-1.21868	0.0254264	TC199217	CENPM		SS00009530	1.43596	0.046876	TC168778	AMICA1
SS00012000	-1.21841	0.0431772	TC162432	RNF185		SS00000434	1.43588	0.00489801	TC167240	ZC3H15
SS00003437	-1.21792	0.0319211		C8G		SS00010830	1.43541	0.00116775	TC183230	PGM3
SS00011058	-1.21784	0.0116607	TC186259			SS00008510	1.43537	0.00221867	TC183203	MTPN
SS00007164	-1.21753	0.0487355	TC185427	SLC11A2		SS00001155	1.43494	6.72454e-05	TC182237	GPI
SS00011133	-1.2168	0.0235464	TC188934	ZHX3		SS00012396	1.4346	0.0011725	TC186658
Susc10001044	-1.21629	0.0322698	PSMD5	PSMD5		SS00000261	1.43453	0.00256876	TC164276	OXA1L
SS00011180	-1.21588	0.0339649	TC167479	OSR1		Susc10000432	1.43391	0.000635022	OTUB1	OTUB1
SS00006742	-1.21585	0.0489731	TC184833	HTATIP		SS00004284	1.43364	0.00973172	TC182889	PIN1
Susc10003127	-1.21535	0.0388264	SPOCK	SPOCK1		SS00012328	1.43334	0.0107268	TC170046	CCNK
SS00002371	-1.21532	0.0315564	TC167364	KBTBD10		SS00001890	1.4332	0.00208597	TC164649	SNRPC
SS00007295	-1.21497	0.0340774				SS00008868	1.43296	0.00835561	TC185095	CDT1
SS00009635	-1.21472	0.0359447	TC165162	EPHX2		SS00001210	1.43282	0.000251977	TC162395	HMGN2
SS00007848	-1.21428	0.0283556	TC184384	SMAP1L		SS00008677	1.43271	0.0263171	TC166027	TRIM37
Susc10001487	-1.2142	0.0279129	PPT2_antisense	PPT2		Susc10003046	1.43225	0.00654938	IL12B	IL12B
SS00010626	-1.21379	0.0247521	TC191784			Susc10003284	1.43218	0.00811056	BAT3	BAT3
Susc10001595	-1.21331	0.0480532	NFATC3	NFATC3		SS00002329	1.43125	0.000776648	TC164625	IPO9
Susc10002673	-1.21315	0.049356	UBE2H	UBE2H		SS00004554	1.43074	0.000141732	TC163868	HNRPH3
Susc10000252	-1.21285	0.0220758	CASP15			SS00007860	1.43054	0.000122929	TC162538	MRPS9
SS00012301	-1.21267	0.041218	TC168398	NAV2		SS00003163	1.42961	0.0037561	TC185177	MRPL42
Susc10002750	-1.21219	0.0403984	TGFB2	TGFB2		SS00001490	1.42956	0.000990155	TC163889	ISOC2
SS00010730	-1.21215	0.040737	TC167113			SS00004735	1.42954	0.00863676	TC163859	EFTUD2
Susc10002092	-1.21206	0.029209	NTE	PNPLA6		SS00003516	1.42954	0.0193433	TC166153	NOL10
Susc10000550	-1.21109	0.0369265	P2RX7	P2RX7		SS00000891	1.42925	0.0142164	TC163634	SCARB1
SS00010276	-1.21031	0.0469626	TC190909			SS00001652	1.42866	0.00156606	TC164680	DCTN3
Susc10002486	-1.21028	0.0357042	C8B	C8B		Susc10001207	1.42837	0.000970838	PTPN1	PTPN1
SS00001006	-1.21006	0.0253828	TC182174	JAK1		SS00002868	1.42819	0.0146301		POLR1C
SS00001403	-1.20985	0.0322698	TC181650	LAPTM4A		SS00002398	1.42814	0.00206342	TC182259	39333
SS00006294	-1.20954	0.0479847	TC183121	RBPMS		Susc10003007	1.42757	0.0031105	DDX3Y	DDX3Y
SS00009562	-1.20939	0.0237975	TC181942	IRF2		SS00000467	1.4274	0.0018794	TC163897	CRYL1
SS00007313	-1.20933	0.0284911	TC181238	OCLN		SS00004959	1.42709	0.017561	TC163452	RAD23A
SS00012622	-1.20818	0.0462172	TC184078	TYK2		SS00005164	1.42687	0.0231723		RAD54L
SS00003062	-1.20776	0.0435655	TC185141	NUDT14		Susc10002016	1.42678	0.00532108	RAP1GDS1	RAP1GDS1
SS00007360	-1.20768	0.039998	TC165080	TOB2		SS00002588	1.4264	0.0125349	TC184171	RY1
SS00007874	-1.20675	0.0432992	TC176774	KIAA0141		SS00000048	1.42639	0.0463662	TC165719	ZCD2
Susc10000678	-1.20673	0.0443145	P47PHOX	NCF1		Susc10002544	1.42631	0.0170239	ATM	ATM
SS00009310	-1.20672	0.0349756	TC195330			SS00003264	1.4263	0.000602379	TC195626	MAPKBP1
SS00013042	-1.20548	0.0274722	TC187107			SS00005105	1.42624	0.00160826	TC169638	CLPB
SS00006848	-1.20508	0.0165838	TC162408	P4HA2		SS00004995	1.42604	0.00760802	TC164380	EIF2B2
SS00007465	-1.20433	0.0319073	TC183059	PACSIN2		SS00001639	1.42598	0.0065309	TC183657	NME3
Susc10003009	-1.20419	0.0455666	LRRC21	LRIT1		Susc10003408	1.42579	0.00340663	BAT3	BAT3
SS00003818	-1.2037	0.0489425	TC166574	CDKN2D		SS00010134	1.42574	0.0140646	TC182761	MRPS10
SS00012129	-1.20352	0.0269343	TC167324			SS00001793	1.4255	0.00254714	TC164258	HK1
SS00008487	-1.2034	0.0314694	TC165927	HDAC1		SS00008666	1.42543	0.00131569	TC169801	COPS7B
Susc10001181	-1.20334	0.0446346	DAPK3	DAPK3		SS00005012	1.42509	0.0417301	TC163786	PSMB10
SS00012712	-1.20215	0.0457028	TC190184			SS00008717	1.42487	0.0437876	TC166018	SEH1L
Susc10001874	-1.20107	0.0428265	C7H6orf134			SS00002259	1.42415	0.0191313		PARL
SS00006702	-1.20016	0.0399846	TC168300	ST3GAL3		SS00009299	1.42361	0.0334543		AASDHPPT
SS00007329	-1.19893	0.0403914	TC190270	ADC		Susc10000198	1.42358	0.000453243	ABCF1	ABCF1
SS00005513	-1.19831	0.0303716	TC183811	ULK1		SS00012174	1.42349	0.0128618	TC185473
SS00007280	-1.1962	0.0336888	TC168086	DACT3		Susc10002752	1.42343	0.0309554	CDK5	CDK5
SS00004063	-1.19614	0.046325	TC197904	CDH24		SS00006596	1.42333	0.00144373	TC186068	IL17B
Susc10001028	-1.19581	0.0406803	RHOB	RHOB		SS00011926	1.42306	0.0125113	TC186530	DR1
SS00006865	-1.19568	0.0322698	TC162184	NUMBL		SS00006752	1.42263	0.0158728	TC165928	POLR2H
SS00008006	-1.19546	0.047927	TC165586	ABCB1		SS00005585	1.42244	0.0336888	TC164905	PAK1IP1
SS00007674	-1.19459	0.0479847	TC169753	TAL1		SS00002881	1.42241	0.0043348	TC172484	TBC1D21
SS00011150	-1.19421	0.0349222	TC167012	GPM6A		SS00002908	1.42217	0.00309201	TC190319	HPS4
SS00000942	-1.1942	0.0404356	TC172281	PDE4A		SS00005108	1.42189	0.00231989	TC165324	C16orf33
SS00012063	-1.19418	0.043487	TC164368	VAMP2		SS00002873	1.42169	0.00892001	TC162968	LONP1
Susc10002758	-1.19416	0.045651	PSMC5	PSMC5		Susc10002210	1.42128	0.027379	MLLT1	MLLT1
Susc10001198	-1.19412	0.0367618	PPT2	PPT2		SS00000756	1.42066	0.00338957	TC183751	IL2RG
Susc10003586	-1.19331	0.0487201	FLOT1	FLOT1		SS00000932	1.42048	0.0241302	TC183862	PCMT1
SS00008849	-1.19313	0.0271281	TC167547			Susc10001023	1.42029	0.0103467	RPP21	RPP21
SS00012958	-1.1918	0.0272794	TC196992			SS00008526	1.42011	0.00139761	TC182294	SRPR
SS00008180	-1.19014	0.0491627				SS00000421	1.41949	0.0147618	TC183028	ELAVL1
SS00010185	-1.18807	0.0360752	TC174011			SS00001423	1.41944	0.00737633	TC163386	TRAPPC3
SS00009276	-1.18792	0.043532	TC187204	KCNJ8		SS00002289	1.41911	0.0267754	TC184694	NDUFC2
SS00003606	-1.18683	0.0350802	TC196591	MPP3		SS00002705	1.41873	0.00086919	TC183309	YME1L1
Susc10001005	-1.18566	0.047927	CARD11	CARD11		SS00007861	1.41867	0.0217221	TC184789	C15orf15
SS00002420	-1.18531	0.044878	TC162815	CIRBP		SS00004990	1.41855	0.0040015	TC183097	COQ3
SS00008441	-1.18501	0.0478253	TC183685	UBE2Q2		SS00008107	1.41823	0.00729258	TC198159	OTUD4
SS00003612	-1.18459	0.0415746	TC183650	DSE		SS00013087	1.41802	0.000331996	TC183017
SS00007233	-1.18428	0.047054	TC187476	MIER2		SS00002410	1.41761	0.0035399	TC164638	C14orf21
SS00004748	-1.18258	0.0434926	TC166277	ZNF672		SS00002306	1.41754	0.00196381	TC184626	UTP14A
SS00007740	-1.17816	0.0451461		ATP6V0C		SS00001275	1.41636	0.012197	TC162489	C8orf30A
SS00007272	-1.17519	0.0495412	TC165049	CDKN1A		SS00001094	1.41566	0.0176605	TC164841	HPRT1
SS00011056	-1.17507	0.0368428	TC186981			SS00003097	1.41527	0.00625563	TC182478	ACAT1
						SS00003310	1.4149	0.0106443	TC175610
						SS00004308	1.41489	0.000291744	TC182190	SLC25A39
						SS00003142	1.41477	0.00542965	TC190221	PELP1
						SS00002642	1.41377	0.000802586	TC165122	PPAN
						Susc10003110	1.41373	0.0282789	CRSP8	CRSP8
						SS00013230	1.4137	0.00575425	TC166633	RNUXA
						Susc10003769	1.41355	0.00462254	PSMD4	PSMD4
						SS00003138	1.41353	0.0181657	TC169065	KCTD20
						SS00012926	1.41322	0.00179586	TC188354
						SS00006436	1.41308	0.00514446	TC165849	ACADVL
						SS00002765	1.41302	0.0480151	TC167588	TEX261
						Susc10003201	1.41271	0.0119554	SEMA4D	SEMA4D
						SS00010619	1.41256	0.00409525	TC186012
						Susc10001920	1.41209	0.00344706	HSF2	HSF2
						SS00007362	1.41074	0.00203935	TC182225	ODC1
						Susc10002242	1.41036	0.00500214	IRF1	IRF1
						SS00001519	1.41025	0.00261955	TC182116	UBE2I
						SS00002814	1.41006	0.0102485	TC180837	AP2B1
						SS00000546	1.41002	0.000173176	TC189244	BAK1
						SS00004202	1.40958	0.00364034	TC163232	ETFB
						SS00006195	1.40956	0.0145606	TC184724	PARP1
						SS00010849	1.40939	0.000887626	TC162128	IL1RN
						Susc10001763	1.40887	0.0278489	NR4A1	NR4A1
						SS00001489	1.40875	0.00132612	TC164274	MBD3
						SS00000867	1.40852	0.0166444	TC162813	EIF1B
						SS00002359	1.40818	0.000408327	TC184876	RNMTL1
						SS00005067	1.40813	0.00616671	TC164106	HDAC2
						SS00006863	1.40718	0.0123948	TC162198	RWDD4A
						SS00000506	1.40711	0.014924	TC163895	ARAF
						SS00006598	1.4071	0.00127667	TC183016	NUP50
						Susc10000132	1.40694	0.00827206	ILF3	ILF3
						SS00000309	1.4063	0.0161428	TC182276	HMGCS1
						SS00006493	1.40625	0.0062471	TC168552	MRPL35
						SS00010955	1.406	0.00635634	TC182314	SLC38A1
						Susc10002906	1.40566	0.00089761	YWHAQ	YWHAQ
						SS00001695	1.4056	0.00524084	TC183331	MVD
						Susc10001329	1.40551	0.003179	MUT	MUT
						Susc10003278	1.40505	0.0437418	PECI	PECI
						SS00003326	1.40495	0.0227543	TC162862	RBM4
						Susc10001182	1.4049	0.00129714	TAP2	TAP2
						SS00008831	1.40464	0.000844748	TC184264	RAVER1
						SS00004536	1.40398	0.000781063	TC182303	HNRPUL1
						SS00005179	1.40317	0.00883196		YWHAH
						Susc10000728	1.40247	0.0131938	CSF3	CSF3
						SS00005487	1.40231	0.0179991	TC165329	DUS3L
						Susc10001337	1.40201	0.0046565	ABCF1	ABCF1
						SS00006193	1.40187	0.00270601	TC186829	NCLN
						SS00001387	1.40166	0.00819059	TC182307	VPS28
						SS00011088	1.40149	0.00950155	TC184251
						SS00003113	1.40143	0.0395022	TC190034	THRAP3
						SS00004719	1.40136	0.000700112	TC182084	PEF1
						SS00004912	1.40124	0.00116768	TC167104	SURF5
						SS00006527	1.40116	0.013304	TC183389	FBXO22
						SS00002608	1.40093	0.0147926	TC183269	MRPL15
						SS00008774	1.39996	0.000302591	TC165671	MAPK1
						SS00009417	1.39985	0.00621359	TC198771	DUSP12
						SS00011465	1.39899	0.00162697	TC165126	TGM2
						SS00000333	1.39827	0.0271114	TC176461	ASXL1
						SS00004948	1.39825	0.00843344	TC165097	SMC3
						SS00002287	1.3981	0.0161755	TC169553	DKFZp434K1815
						SS00009390	1.39805	0.0022336	TC185150	SRP72
						SS00005256	1.39788	0.01538	TC164314	SARS
						SS00002103	1.3978	0.0392743	TC184776	ZNF598
						SS00010840	1.39766	0.00873946	TC162592	PTPN11
						SS00000018	1.39757	0.00140106	TC182695	XBP1
						SS00005025	1.39734	0.0204942	TC164655	MKI67IP
						SS00001969	1.39731	0.00742278	TC164442	ZC3HC1
						SS00011161	1.39731	0.00105674	TC184316
						SS00009132	1.39726	0.00990951	TC187184	DYNC1LI1
						SS00008007	1.39683	0.00254714	TC169395	SNX9
						SS00001468	1.39676	0.000306792	TC182526	JTB
						SS00008099	1.39672	0.0333023	TC167225	SLC19A2
						SS00007220	1.39664	0.0100476	TC167358	SMNDC1
						SS00001149	1.39663	0.0023822	TC163039	ATP1A1
						SS00008521	1.39616	0.0175274	TC184985
						SS00004435	1.39594	0.012646	TC181722	PSMD9
						SS00001565	1.3954	0.00737561	TC183543	GALE
						SS00003988	1.39461	0.0116466	TC183935	ARMC1
						SS00007127	1.39431	0.00214877	TC184373	HNRPL
						SS00005371	1.39426	0.0204333	TC181778	RPL23
						SS00006176	1.39425	0.0107031	TC164139	CAPZA2
						SS00005414	1.39394	0.00324757	TC169100	CCDC109B
						SS00001755	1.39386	0.00603601	TC163032	SRRM1
						SS00012300	1.39349	0.0088197	TC166504
						SS00010987	1.39348	0.00626098	TC181497	NAP1L1
						SS00004428	1.3934	0.0112983	TC182671	WDR18
						SS00001924	1.39303	0.0369314	TC164914	MTHFD2
						Susc10000320	1.39268	0.0023543	XBP1	XBP1
						SS00000294	1.39258	0.0037941	TC185121	WDR71
						SS00012262	1.39253	0.00482564	TC188234	SMC1A
						SS00001825	1.39242	0.00116238	TC183204	PSMD4
						SS00000064	1.39191	0.00200659	TC187254	TCP11L1
						SS00009228	1.39157	0.00166803
						SS00004916	1.39114	0.00831666	TC185345	ARL1
						SS00004971	1.39096	0.00835038	TC184740	RPA2
						SS00007827	1.39091	0.00888221	TC166669	BAZ1A
						SS00007273	1.39078	0.00238258	TC162862	RBM4
						SS00006232	1.39066	0.00679753	TC189526	AQR
						SS00005782	1.38989	0.00774924	TC185000	PPIH
						Susc10000518	1.38966	0.0176003	EMR2	EMR2
						SS00005295	1.38949	0.0134283	TC180835	TBL3
						SS00004195	1.38918	0.000452936	TC162832	HNRPH1
						SS00001162	1.38904	0.0153869	TC187862	CSF2
						SS00003220	1.38809	0.00279649	TC170271	KDELC1
						Susc10003422	1.38805	0.00116768	RHOA	RHOA
						SS00003978	1.38745	0.00522347	TC168671	LYL1
						SS00006414	1.38726	0.0351453		ITFG2
						SS00005606	1.38722	0.0117394	TC169354	FLJ32312
						SS00006018	1.38697	0.0116112	TC164991	AAMP
						SS00013145	1.38684	0.000775249	TC183001	C11orf73
						SS00002005	1.38664	0.00223176	TC163867	YKT6
						SS00003573	1.38534	0.0060282	TC187388	NUP133
						SS00000150	1.38524	0.0210139	TC171301	C21orf91
						SS00005761	1.38507	0.00335021	TC164820	ZMAT2
						SS00005579	1.3849	0.038552	TC182320	NUDC
						SS00012422	1.38489	0.0473418	TC186771
						Susc10003589	1.38478	0.00423456	MRFAP1	MRFAP1
						Susc10002235	1.38462	0.00933673	BAT3	BAT3
						SS00006280	1.38436	0.0110019	TC191761	KIF5B
						SS00007135	1.38422	0.0158005	TC185321	REV3L
						SS00010778	1.38413	0.0337976	TC184467	FAM98C
						SS00006694	1.38364	0.00919204	TC172635	TRIT1
						SS00009356	1.38333	0.0247866	TC169081	KIAA1715
						SS00001742	1.38311	0.000864241	TC164324	OBFC2B
						SS00001034	1.38287	0.00489379	TC164641	SOD2
						SS00001678	1.38239	0.00238402		MIF4GD
						SS00005321	1.38231	0.00759973	TC182876	LTA4H
						SS00001712	1.38205	0.0071464	TC181002	C9orf16
						SS00008757	1.38174	0.00476306	TC185833	FLJ14668
						SS00013217	1.38149	0.00209521	TC163150	PPP1CB
						SS00006260	1.38134	0.00207198	TC185808	BAT3
						SS00010777	1.38052	0.00555691	TC163848	MRPL11
						SS00001750	1.3801	0.00342993	TC162585	TRMT1
						Susc10002413	1.38008	0.0119553	CLNS1A	CLNS1A
						Susc10000027	1.37988	0.00599582	SERPIND1	SERPIND1
						SS00009475	1.37964	0.009067	TC172773
						SS00008292	1.37953	0.00319104	TC181911	FKBP1A
						SS00005229	1.37937	0.00929776	TC164233	LOC124512
						SS00001711	1.37929	0.0152914	TC183302	HIGD2A
						SS00002079	1.37894	0.0203736	TC167117	NCAPH2
						SS00000486	1.37872	0.0060976	TC182248	PNN
						SS00011943	1.3787	0.0052611	TC191896
						SS00000646	1.37863	0.024298	TC163904	DLD
						Susc10002770	1.37837	0.0264569	PRKAR1A	PRKAR1A
						Susc10002074	1.37832	0.00207198	FBXW7	FBXW7
						SS00008807	1.37822	0.0214013	TC182571	DNAJB6
						Susc10001901	1.37789	0.0201103	IFI44	IFI44
						SS00006250	1.3773	0.00270433	TC169430	UXT
						SS00010683	1.37727	0.0240567		PPT2
						SS00006767	1.37713	0.0122087		ACAD8
						SS00002112	1.37696	0.0232839	TC181769
						SS00000092	1.37676	0.00649113	TC182901	ADSS
						SS00003806	1.37671	0.0303314	TC165374	PEX7
						SS00010168	1.37589	0.0118184	TC169643	PMAIP1
						SS00001015	1.37579	0.0354083	TC182067	PPP2R1A
						SS00006344	1.37559	0.0233118	TC166271	KIAA0999
						Susc10001115	1.37549	0.00541132	IL21R	IL21R
						SS00007951	1.37509	0.00299157	TC183916	LRRFIP1
						SS00001609	1.3746	0.00503078	TC182984	COPS7A
						SS00004857	1.37438	0.00383484	TC183237	PCID2
						SS00004741	1.37438	0.00428783	TC164187	UBE2L6
						SS00000692	1.37403	0.00227398	TC180819	HSPA1A
						SS00001498	1.37402	0.0351629		UBE1
						SS00005528	1.37402	0.00510557	TC164659	EBNA1BP2
						SS00004070	1.3739	0.00388696	TC186853	DPP3
						SS00008615	1.37377	0.00831429	TC186251	PABPN1
						SS00001550	1.37363	0.0291094	TC168498	SF3A2
						SS00004460	1.37331	0.0166233	TC182535	WRNIP1
						SS00005384	1.37295	0.00168129	TC187548	DDX28
						SS00013084	1.37285	0.0457248	TC180825
						Susc10003688	1.37253	0.00118753	CCND3	CCND3
						Susc10000663	1.37241	0.0127809	BAT3	BAT3
						SS00008075	1.37223	0.0372242	TC190861	HECTD2
						SS00006691	1.3721	0.0388876	TC183455	TMEM70
						SS00003428	1.37151	0.0132249	TC190869	THUMPD3
						SS00003855	1.37122	0.0389359	TC170149	COPS7B
						Susc10003311	1.37105	0.00319104	MAP2K2	MAP2K2
						SS00012395	1.37104	0.0338861	TC182763	CIAPIN1
						SS00004937	1.37088	0.0011498	TC164538	CCDC59
						SS00009995	1.37086	0.00191106	TC172549	STCH
						SS00006325	1.37084	0.0365453	TC166825	DDX51
						SS00002088	1.36961	0.00409356	TC164961	RPAIN
						SS00001444	1.36932	0.00494788	TC163422	WDR74
						Susc10000683	1.36922	0.00729258	RGC32	C13orf15
						SS00003230	1.36906	0.00389631	TC169511	MLH1
						SS00000216	1.36888	0.00885742	TC182228	RBM42
						Susc10000752	1.36723	0.00528627	BAT5	BAT5
						SS00010734	1.36709	0.00952007	TC165334
						SS00003156	1.36681	0.00539328	TC186009	NUFIP1
						SS00000073	1.36635	0.0466027	TC164989	EIF5
						SS00004868	1.36597	0.00265036	TC180830	RAB7A
						SS00005934	1.36588	0.00765219	TC182171	EIF3S6
						SS00009447	1.36583	0.0148356	TC165610
						Susc10003652	1.3654	0.0011599	IER3_antisense	IER3
						SS00005565	1.36492	0.00205419	TC164942	RFC2
						SS00006363	1.36474	0.00171654	TC165573	PREB
						SS00003013	1.36474	0.0130894	TC183786	ACSL5
						SS00005068	1.36469	0.011096	TC163140	ALAD
						SS00012699	1.36468	0.011807	TC184340
						SS00011085	1.36458	0.00159619	TC166399	EAF1
						SS00004866	1.36428	0.00164882	TC183673	MCTS1
						SS00000482	1.36425	0.0263476	TC181842	BAT1
						SS00009525	1.36413	0.0461648		MRPL48
						SS00001559	1.3639	0.000618345	TC163349	SFRS6
						SS00010058	1.36349	0.0463139	TC183038
						Susc10001067	1.36346	0.0145606	LTA4H	LTA4H
						SS00007421	1.36335	0.00769588	TC182074	FAM3C
						SS00011057	1.36296	0.0268401	TC187514	SERBP1
						SS00003594	1.36279	0.0374444	TC185242	HNRPLL
						SS00002528	1.36273	0.0180826	TC164777	PDZD11
						SS00006993	1.36252	0.0115962	TC163935	CSDE1
						SS00004369	1.3625	0.00175363	TC164029	MTP18
						SS00006502	1.36248	0.0411282	TC174908	MFNG
						SS00005652	1.36185	0.00207198	TC164102	ENDOG
						SS00000500	1.36156	0.0110351	TC164504	PREP
						SS00006548	1.36115	0.00253894	TC164550	CMBL
						SS00011660	1.36084	0.0135292	TC170729
						Susc10003063	1.36077	0.0145474	CASP2	CASP2
						SS00006521	1.36074	0.00348604	TC192289	BAT3
						Susc10003778	1.36045	0.0122812	PSMC4	PSMC4
						SS00003394	1.3603	0.00443158	TC184921	HIP2
						SS00005490	1.36026	0.0122912	TC185069	NUP85
						SS00009818	1.35971	0.00376645	NP276003	ITGA2
						SS00004214	1.3591	0.00546168	TC182141	PHC2
						Susc10002366	1.35848	0.00187893	NLRP14	NLRP14
						Susc10001123	1.35806	0.0202611	HNRPK	HNRPK
						SS00007578	1.35776	0.00059899	TC187235	FAM20C
						SS00003043	1.35769	0.014655	TC172839	SEC14L1
						SS00008045	1.35761	0.00143972	TC182901	ADSS
						SS00006746	1.35708	0.0304004	TC165353	RRP9
						SS00013198	1.35668	0.0128987	TC182656	NDUFC1
						SS00007705	1.35565	0.0131046	TC163678	RNPS1
						SS00004327	1.35556	0.0362438		MTX1
						SS00000494	1.35539	0.00729398	TC182046	RHOA
						SS00006488	1.3552	0.00453859	TC182703	COX7A2L
						SS00006843	1.35494	0.0247427	TC162192	TAP1
						SS00004956	1.35393	0.0121235	TC167369	COPS2
						SS00010856	1.35384	0.0150075	TC162018	BSG
						SS00005074	1.35372	0.013804	TC165664	SMARCA5
						SS00002064	1.35357	0.00267547	TC184963	POLRMT
						SS00007094	1.35313	0.0311962		MRPS22
						SS00012006	1.35302	0.00330409	TC182275	HMGCS1
						SS00005908	1.35289	0.0331366	TC179618	COX10
						SS00003196	1.35229	0.0263064	TC174376	AMMECR1L
						SS00002173	1.35188	0.00430964	TC167895	TAP2
						SS00001434	1.35175	0.00298771	TC183457	C11orf68
						SS00007859	1.35166	0.00266522	TC168646	NPLOC4
						SS00001957	1.35097	0.00673808	TC164620	DHX30
						SS00013241	1.35065	0.00533861	TC173093	ERRFI1
						SS00000749	1.35051	0.0295947	TC165933	BIRC5
						SS00004209	1.35048	0.00412525	TC163254	STMN1
						SS00005005	1.35047	0.0133624	TC186261	SAMD1
						SS00004630	1.3499	0.00773423	TC181281	THAP7
						SS00010775	1.34979	0.0030735	TC183440	C8orf33
						SS00006333	1.34979	0.000381632	TC189361	WDR37
						SS00002476	1.34963	0.0290891	TC163782	HSMPP8
						Susc10003149	1.34907	0.00321916	PPP2CA	PPP2CA
						SS00004737	1.34868	0.0342757	TC184250	ANXA7
						SS00008838	1.34862	0.00798095		ASXL1
						SS00001429	1.34856	0.0208072	TC182766	C12orf10
						Susc10000163	1.34856	0.00787675	STAT5B	STAT5B
						SS00013097	1.34825	0.00598451	TC182694	XBP1
						SS00004427	1.34788	0.0229663	TC163812	STAT6
						SS00003608	1.34777	0.00748945	TC178435	SLC37A1
						SS00005333	1.34763	0.0145869	TC162173	HPCAL1
						SS00002791	1.34752	0.0357238	TC168595	TAF9
						SS00000999	1.34733	0.0149955	TC163820	ESD
						Susc10003206	1.34693	0.0479847	NAB1	NAB1
						SS00006631	1.34689	0.00761527	TC193640	TELO2
						SS00002649	1.34687	0.0171007	TC182030	MAD2L2
						SS00005502	1.34668	0.00752734	TC165904	ANAPC5
						SS00003897	1.34626	0.037142	TC165819	C14orf4
						Susc10002579	1.34621	0.00255412	TMEM142A	TMEM142A
						SS00008856	1.34609	0.00297812	TC185023	SMARCA4
						SS00004666	1.34603	0.0037275	TC183746	DTD1
						Susc10000225	1.3449	0.00892175	ARHGAP5	ARHGAP5
						SS00010824	1.34475	0.0182164	TC185472	AGT
						SS00006160	1.344	0.00797072		SAR1B
						SS00003916	1.34353	0.0218184	TC196441	IPO9
						SS00006772	1.34333	0.00424557	TC198092	ARMC9
						SS00012493	1.34317	0.0280062	TC165165
						Susc10001686	1.34295	0.0340111	IL12RB2	IL12RB2
						SS00005035	1.3426	0.0062172	TC167534	MED10
						SS00011338	1.34252	0.00753414	TC187488
						SS00004652	1.34198	0.0116083	TC165419	SCCPDH
						SS00001872	1.34112	0.0133416	TC165522	SDHA
						SS00001683	1.34107	0.0080071	TC182015	TXN2
						SS00007938	1.34095	0.00310017	TC174833	PIWIL4
						Susc10003096	1.3409	0.0273977	IL14	TXLNA
						SS00004903	1.34051	0.00233523	TC163637	ALDH2
						SS00004130	1.34023	0.0331677	TC181280	TUBA1C
						SS00001868	1.3402	0.0428156	TC163526	UQCRC2
						SS00004018	1.3396	0.0130894	TC187067	MFHAS1
						SS00007683	1.3394	0.0207312	TC169050	NR4A2
						SS00003233	1.33936	0.0318762	TC167940	DNTTIP2
						SS00004314	1.33917	0.00462883	TC183146	CTDP1
						SS00000433	1.33916	0.0171598	TC167216	ALS2CR2
						SS00004479	1.33898	0.00235323	TC164559	HSF1
						SS00012915	1.33892	0.00882153	TC196477
						SS00001212	1.33889	0.04642	TC162020	CHD4
						SS00003409	1.33884	0.0334595	TC175689	RAD54L2
						SS00004725	1.33881	0.00651817	TC181928	SLC3A2
						SS00007389	1.33857	0.0153078	TC166364	GSPT1
						SS00002053	1.3383	0.0455839	TC164778	PDCD6
						SS00004401	1.33819	0.0180745	TC163182	AIP
						SS00004870	1.33803	0.0183796	TC183736	OSGEP
						SS00001360	1.33793	0.0171476	TC180983	SDHD
						Susc10000076	1.33787	0.035763	ITGA2	ITGA2
						Susc10002338	1.33785	0.0251687	DIABLO	DIABLO
						SS00003940	1.33721	0.0047037	TC169078	CIZ1
						SS00006029	1.33715	0.0474954	TC167351	GZMB
						SS00007557	1.33714	0.00192011	TC189369
						Susc10003243	1.33653	0.0134494	CD61	ITGB3
						SS00002789	1.33641	0.0464544	TC164618	C4orf27
						SS00005939	1.33588	0.011894	TC187166	FNBP1
						SS00003144	1.33586	0.012386	TC190976	CARM1
						Susc10002627	1.335	0.011164	RXRB	RXRB
						SS00008706	1.33454	0.0096536	TC169242	YWHAG
						Susc10003664	1.33445	0.0218881	CD2BP2	CD2BP2
						Susc10000762	1.33439	0.0287387	NOR-1	NR4A3
						SS00006615	1.33431	0.0387141	TC165904	ANAPC5
						SS00002425	1.33407	0.0116414	TC186874	UBE2O
						SS00006291	1.334	0.0379774	TC164426	TRIP13
						SS00000297	1.33372	0.0149955	TC163310	DCTN2
						SS00007064	1.33368	0.0158806	TC185481	C10orf119
						SS00003442	1.33324	0.0101418	TC164600	PCBD2
						Susc10000300	1.33312	0.00133392	K6-IRS1	KRT71
						SS00007965	1.33228	0.00235323	TC182046	RHOA
						SS00007690	1.33227	0.0387015	TC184741	CBX1
						SS00002505	1.33221	0.0111822	TC182198	FAM36A
						Susc10001035	1.33205	0.00693756	CTAGE5	CTAGE5
						SS00007632	1.33096	0.00582036	TC165202	PDCD10
						SS00011285	1.33096	0.0279387	TC187282
						SS00011068	1.33089	0.00412969	TC182521	FLJ10769
						Susc10000390	1.33059	0.0348467	C7H6orf12_antisense
						Susc10003540	1.33056	0.043679	BAK1	BAK1
						Susc10000823	1.32941	0.00886334	TNFRSF13B	TNFRSF13B
						SS00006543	1.32937	0.019354	TC189142	ELL3
						SS00008779	1.32909	0.00452161	TC164425	TRIP13
						Susc10003800	1.32905	0.0240802	ABCF1	ABCF1
						SS00011436	1.32815	0.00456163	TC188865
						SS00001341	1.32813	0.0066147	TC163652	TBRG4
						SS00004273	1.3281	0.00132612	TC163049	ARF4
						Susc10002034	1.3263	0.0247316	TNFRSF18	TNFRSF18
						Susc10003431	1.3262	0.0424893	EDG2	EDG2
						SS00012426	1.32492	0.0342757	TC170314
[truncated: 377 more rows]
